# Supplementary material for: Identification of Conserved and Novel microRNAs from Liriodendron chinense Floral Tissues
Source: PLoS One. 2012 Sep 18;7(9):e44696. doi: 10.1371/journal.pone.0044696 (PMC3445533; doi:10.1371/journal.pone.0044696)
Supplement: Table S2 — The 496 conserved miRNAs represented 97 miRNA families in L. chinense. (XLS) [file pone.0044696.s005.xls]

## Sheet: Sheet1
miRNA family list	groupname	left_or_right	total_uniq_number	total_seq_number	max_number(max_query_sequence,match_direction,distance)
1	MIR1023a	R	1	1	seq_12696415_x1(AAGAGAATTGGAGAAACT ,+,2)
2	MIR1037	R	1	1	seq_11212610_x1( ATGAGGATTTGATGGCCGC,+,2)
3	MIR1067	L	1	1	seq_10768486_x1( TACTGAATTTTGATCCCAT,+,2)
4	MIR1069	L	1	1	seq_13910253_x1( TCAAGTCTTATCATTGAC ,+,2)
5	MIR1077	R	1	1	seq_10267634_x1( GGTATGGACGTATACGGGCCT,+,2)
6	MIR1085	R	1	1	seq_12343089_x1( GATATGTCATGTAGGGCC,+,2)
7	MIR1088	L	1	3	seq_8766274_x3(GACAGAAGATAGAGAGCAC ,+,1)
8	MIR1119	R	1	1	seq_11616935_x1( CGGGATGCTGTGTCAGCC,+,2)
9	MIR1125	L	1	1	seq_11244781_x1(TTAACCAACGAGACCGACTACGG ,+,2)
10	MIR1223a	R	1	1	seq_12722613_x1(TTGGAGGGTCATACACCT ,+,2)
10	MIR1223b	R	1	1	seq_12722613_x1(TTGGAGGGTCATACACCT ,+,2)
10	MIR1223c	R	1	1	seq_12722613_x1(TTGGAGGGTCATACACCT ,+,2)
10	MIR1223d	R	1	1	seq_12722613_x1(TTGGAGGGTCATACACCT ,+,2)
11	MIR1310	L	10	23	seq_7793505_x7( CATCGGGGGCGCAACGCCCT ,+,2)
12	MIR1432	L	1	1	seq_12831375_x1(CGCAGGAGAGATGACACCGGC,+,2)
13	MIR1448	R	2	2	seq_12319896_x1(TCTTTCCAACTCCACCCA ,+,2);seq_13405280_x1(TCTTTCCAACTCCTCCCATTCC,+,2)
14	MIR1507	L	1	1	seq_13440436_x1( TTATATGGACCGAAAGATG,+,2)
14	MIR1510a	R	11	175	seq_5003420_x128( TTTTACCTATTCCACCCATTCC,+,0)
14	MIR1510a	L	1	1	seq_14075452_x1( TTCCCCATTCCTCCCATGCC,+,2)
14	MIR1510b	R	7	24	seq_7069375_x15( TTTTACCTATTCCACCCATTC,+,1)
15	MIR1511	R	10	173	seq_4828333_x153(AACCTGGCTCTGATACCA ,+,1)
16	MIR1515	L	1	3	seq_8883844_x3(TCATTTTTGCGTGTAGTGAT ,+,2)
17	MIR1528	L	1	1	seq_11909131_x1( TAAATCAATATATTACTA,+,2)
18	MIR156	R	75	5616	seq_2237724_x4694(TTGACAGAAGATAGAGAGCAC ,+,1)
18	MIR156	L	41	5614	seq_2237724_x4694(TTGACAGAAGATAGAGAGCAC ,+,2)
18	MIR156a	L	97	5672	seq_2237724_x4694(TTGACAGAAGATAGAGAGCAC ,+,1)
18	MIR156b	R	11	256	seq_4573985_x200(GCTCTCTATGCTTCTGTCATC,+,1)
18	MIR156b	L	100	5675	seq_2237724_x4694(TTGACAGAAGATAGAGAGCAC,+,2)
18	MIR156c	R	72	5336	seq_2237724_x4694(TTGACAGAAGATAGAGAGCAC,+,0)
18	MIR156c	L	95	5644	seq_2237724_x4694(TTGACAGAAGATAGAGAGCAC,+,2)
18	MIR156d	R	3	9	seq_7814463_x7(GCTCACTTCTCTTTCTGTCACC,+,1)
18	MIR156d	L	88	5637	seq_2237724_x4694(TTGACAGAAGATAGAGAGCAC,+,2)
18	MIR156e	L	95	5645	seq_2237724_x4694(TTGACAGAAGATAGAGAGCAC,+,2)
18	MIR156f	R	3	9	seq_7814463_x7(GCTCACTTCTCTTTCTGTCACC,+,1)
18	MIR156f	L	94	5644	seq_2237724_x4694(TTGACAGAAGATAGAGAGCAC,+,2)
18	MIR156g	R	3	9	seq_7814463_x7(GCTCACTTCTCTTTCTGTCACC,+,1)
18	MIR156g	L	78	5340	seq_2237724_x4694(TTGACAGAAGATAGAGAGCAC,+,0)
18	MIR156h	R	2	8	seq_7814463_x7(GCTCACTTCTCTTTCTGTCACC,+,2)
18	MIR156h	L	81	5372	seq_2237724_x4694(TTGACAGAAGATAGAGAGCAC,+,2)
18	MIR156i	L	75	5336	seq_2237724_x4694(TTGACAGAAGATAGAGAGCAC,+,0)
18	MIR156j	L	88	5637	seq_2237724_x4694(TTGACAGAAGATAGAGAGCAC ,+,2)
18	MIR156k	R	2	8	seq_7814463_x7(GCTCACTTCTCTTTCTGTCACC,+,2)
18	MIR156k	L	46	5518	seq_2237724_x4694(TTGACAGAAGATAGAGAGCAC,+,2)
18	MIR156l	R	2	8	seq_7814463_x7(GCTCACTTCTCTTTCTGTCACC,+,2)
18	MIR156l	L	18	273	seq_5179037_x107(TGACAGAAGATAGAGAGCAC,+,2)
19	MIR157a	R	12	254	seq_4573985_x200(GCTCTCTATGCTTCTGTCATC ,+,2)
19	MIR157a	L	76	5305	seq_2237724_x4694(TTGACAGAAGATAGAGAGCAC,+,0)
19	MIR157b	R	10	255	seq_4573985_x200(GCTCTCTATGCTTCTGTCATC ,+,1)
19	MIR157b	L	68	5295	seq_2237724_x4694(TTGACAGAAGATAGAGAGCAC,+,0)
19	MIR157c	R	3	219	seq_4573985_x200(GCTCTCTATGCTTCTGTCATC,+,2)
19	MIR157c	L	76	5305	seq_2237724_x4694(TTGACAGAAGATAGAGAGCAC,+,0)
19	MIR157d	R	14	267	seq_4573985_x200(GCTCTCTATGCTTCTGTCATC,+,0)
19	MIR157d	L	55	5113	seq_2237724_x4694(TTGACAGAAGATAGAGAGCAC,+,1)
20	MIR159	R	300	48932	seq_1230604_x28714(TTTGGATTGAAGGGAGCTCT ,+,0)
20	MIR159a	R	233	45616	seq_1230604_x28714(TTTGGATTGAAGGGAGCTCT ,+,0)
20	MIR159b	R	255	45946	seq_1230604_x28714(TTTGGATTGAAGGGAGCTCT ,+,0)
20	MIR159b	L	174	42071	seq_1230604_x28714(TTTGGATTGAAGGGAGCTCT ,+,0)
20	MIR159c	R	329	49026	seq_1230604_x28714(TTTGGATTGAAGGGAGCTCT ,+,2)
20	MIR159c	L	4	4	seq_14022316_x1(AGAGCTCCCTTCAATCCAAC ,+,2);seq_11516267_x1(GAGCTCCCTTCAATCCAAA ,+,2);seq_12296360_x1(GAGCTCCCTTCGGTCCAACC ,+,2);seq_11687244_x1(GAGCTCACTTCAATCCAA ,+,2)
20	MIR159d	R	217	45794	seq_1230604_x28714(TTTGGATTGAAGGGAGCTCT ,+,2)
20	MIR159d	L	4	4	seq_14022316_x1(AGAGCTCCCTTCAATCCAAC ,+,2);seq_11516267_x1(GAGCTCCCTTCAATCCAAA ,+,2);seq_12296360_x1(GAGCTCCCTTCGGTCCAACC ,+,2);seq_11687244_x1(GAGCTCACTTCAATCCAA ,+,2)
20	MIR159e	R	137	44394	seq_1230604_x28714(TTTGGATTGAAGGGAGCTCT ,+,1)
20	MIR159f	R	181	42265	seq_1230604_x28714(TTTGGATTGAAGGGAGCTCT ,+,0)
20	MIR159g	R	14	29350	seq_1230604_x28714(TTTGGATTGAAGGGAGCTCT ,+,2)
20	MIR159h	R	90	41674	seq_1230604_x28714(TTTGGATTGAAGGGAGCTCT ,+,1)
20	MIR159i	R	90	41674	seq_1230604_x28714(TTTGGATTGAAGGGAGCTCT ,+,1)
20	MIR159j	R	152	41948	seq_1230604_x28714(TTTGGATTGAAGGGAGCTCT ,+,0)
20	MIR159k	R	152	41948	seq_1230604_x28714(TTTGGATTGAAGGGAGCTCT ,+,0)
21	MIR160	L	28	376	seq_4090706_x338(TGCCTGGCTCCCTGTATGCCA,+,0)
21	MIR160a	R	1	1	seq_10225888_x1(GCGTGCGAGGAGCCAAGCAT ,+,2)
21	MIR160a	L	29	377	seq_4090706_x338(TGCCTGGCTCCCTGTATGCCA,+,0)
21	MIR160b	R	3	26	seq_6665242_x24(GCGTGCGAGGAGCCAAGCATA,+,2)
21	MIR160b	L	28	376	seq_4090706_x338(TGCCTGGCTCCCTGTATGCCA,+,0)
21	MIR160c	R	1	1	seq_10225888_x1(GCGTGCGAGGAGCCAAGCAT ,+,2)
21	MIR160c	L	28	376	seq_4090706_x338(TGCCTGGCTCCCTGTATGCCA,+,0)
21	MIR160d	R	3	26	seq_6665242_x24(GCGTGCGAGGAGCCAAGCATA,+,2)
21	MIR160d	L	28	376	seq_4090706_x338(TGCCTGGCTCCCTGTATGCCA,+,0)
21	MIR160e	L	26	374	seq_4090706_x338(TGCCTGGCTCCCTGTATGCCA,+,0)
21	MIR160f	R	1	1	seq_10225888_x1(GCGTGCGAGGAGCCAAGCAT ,+,2)
21	MIR160f	L	23	370	seq_4090706_x338(TGCCTGGCTCCCTGTATGCCA,+,1)
21	MIR160g	R	3	26	seq_6665242_x24(GCGTGCGAGGAGCCAAGCATA,+,2)
21	MIR160g	L	25	372	seq_4090706_x338(TGCCTGGCTCCCTGTATGCCA,+,0)
21	MIR160h	L	18	364	seq_4090706_x338(TGCCTGGCTCCCTGTATGCCA,+,1)
21	MIR160i	L	17	363	seq_4090706_x338(TGCCTGGCTCCCTGTATGCCA,+,1)
22	MIR162	R	53	5410	seq_2203390_x5088(TCGATAAACCTCTGCATCCGG,+,1)
22	MIR162	L	1	2	seq_8984591_x2(GGGCGCAGCGGTTTACCGATC,+,2)
22	MIR162a	R	51	5408	seq_2203390_x5088(TCGATAAACCTCTGCATCCGG,+,1)
22	MIR162b	R	52	5410	seq_2203390_x5088(TCGATAAACCTCTGCATCCGG,+,2)
22	MIR162c	R	52	5410	seq_2203390_x5088(TCGATAAACCTCTGCATCCGG,+,1)
23	MIR164	L	18	132	seq_5464646_x80(TGGAGAAGCAGGGCACGTGCA,+,0)
23	MIR164a	R	1	76	seq_5518171_x76(CACGTGCTCCCCTTCTCCAAC,+,1)
23	MIR164a	L	18	132	seq_5464646_x80(TGGAGAAGCAGGGCACGTGCA,+,0)
23	MIR164b	R	4	69	seq_5697533_x64(CATGTGCCCATCTTCTCCATC,+,2)
23	MIR164b	L	18	132	seq_5464646_x80(TGGAGAAGCAGGGCACGTGCA,+,0)
23	MIR164c	R	4	69	seq_5697533_x64(CATGTGCCCATCTTCTCCATC,+,1)
23	MIR164c	L	19	133	seq_5464646_x80(TGGAGAAGCAGGGCACGTGCA,+,0)
23	MIR164d	L	18	132	seq_5464646_x80(TGGAGAAGCAGGGCACGTGCA,+,0)
23	MIR164e	L	18	132	seq_5464646_x80(TGGAGAAGCAGGGCACGTGCA,+,0)
23	MIR164f	R	2	79	seq_5518171_x76(CACGTGCTCCCCTTCTCCAAC,+,2)
23	MIR164f	L	17	131	seq_5464646_x80(TGGAGAAGCAGGGCACGTGCA,+,1)
23	MIR164g	R	3	80	seq_5518171_x76(CACGTGCTCCCCTTCTCCAAC,+,1)
23	MIR164g	L	17	131	seq_5464646_x80(TGGAGAAGCAGGGCACGTGCA,+,0)
23	MIR164h	R	4	69	seq_5697533_x64(CATGTGCCCATCTTCTCCATC,+,1)
23	MIR164h	L	12	124	seq_5464646_x80(TGGAGAAGCAGGGCACGTGCA,+,2)
24	MIR165a	R	182	591006	seq_0_x338399(TCGGACCAGGCTTCATTCCCC,+,1)
24	MIR165a	L	29	588	seq_4338418_x260(GGAATGTTGTCTGGCTCGAGG,+,1)
24	MIR165b	R	159	348859	seq_0_x338399(TCGGACCAGGCTTCATTCCCC,+,1)
24	MIR165b	L	10	301	seq_4338418_x260(GGAATGTTGTCTGGCTCGAGG,+,2)
25	MIR166	R	411	594545	seq_0_x338399(TCGGACCAGGCTTCATTCCCC,+,0)
25	MIR166	L	288	591816	seq_0_x338399(TCGGACCAGGCTTCATTCCCC ,+,0)
25	MIR166a	R	506	594903	seq_0_x338399(TCGGACCAGGCTTCATTCCCC,+,0)
25	MIR166a	L	421	595055	seq_0_x338399(TCGGACCAGGCTTCATTCCCC,+,0)
25	MIR166b	R	499	594901	seq_0_x338399(TCGGACCAGGCTTCATTCCCC,+,0)
25	MIR166b	L	37	710	seq_4338418_x260(GGAATGTTGTCTGGCTCGAGG,+,2)
25	MIR166c	R	504	594910	seq_0_x338399(TCGGACCAGGCTTCATTCCCC,+,0)
25	MIR166c	L	57	1249	seq_3898290_x426(TCGGACCAGGCTTCATTCC ,+,2)
25	MIR166d	R	477	594713	seq_0_x338399(TCGGACCAGGCTTCATTCCCC,+,0)
25	MIR166d	L	347	594617	seq_0_x338399(TCGGACCAGGCTTCATTCCCC,+,1)
25	MIR166e	R	465	595122	seq_0_x338399(TCGGACCAGGCTTCATTCCCC,+,0)
25	MIR166e	L	43	751	seq_4338418_x260(GGAATGTTGTCTGGCTCGAGG,+,0)
25	MIR166f	R	481	595317	seq_0_x338399(TCGGACCAGGCTTCATTCCCC,+,0)
25	MIR166g	R	462	594823	seq_0_x338399(TCGGACCAGGCTTCATTCCCC,+,0)
25	MIR166g	L	37	711	seq_4338418_x260(GGAATGTTGTCTGGCTCGAGG,+,1)
25	MIR166h	R	469	594704	seq_0_x338399(TCGGACCAGGCTTCATTCCCC,+,0)
25	MIR166i	R	446	594608	seq_0_x338399(TCGGACCAGGCTTCATTCCCC,+,0)
25	MIR166i	L	5	36	seq_6730713_x22(GGAATGTTGTCTGGCTCG ,+,2)
25	MIR166j	R	414	594596	seq_0_x338399(TCGGACCAGGCTTCATTCCCC,+,2)
25	MIR166k	R	417	594641	seq_0_x338399(TCGGACCAGGCTTCATTCCCC,+,2)
25	MIR166k	L	19	361	seq_4338418_x260(GGAATGTTGTCTGGCTCGAGG,+,2)
25	MIR166l	R	454	594817	seq_0_x338399(TCGGACCAGGCTTCATTCCCC,+,1)
25	MIR166m	R	448	594658	seq_0_x338399(TCGGACCAGGCTTCATTCCCC,+,1)
25	MIR166m	L	46	774	seq_4338418_x260(GGAATGTTGTCTGGCTCGAGG,+,1)
25	MIR166n	R	443	594774	seq_0_x338399(TCGGACCAGGCTTCATTCCCC,+,2)
25	MIR166n	L	5	34	seq_6730713_x22(GGAATGTTGTCTGGCTCG ,+,1)
25	MIR166o	R	263	589901	seq_0_x338399(TCGGACCAGGCTTCATTCCCC,+,2)
25	MIR166p	R	128	249855	seq_338399_x242264(TCTCGGACCAGGCTTCATTCC ,+,1)
25	MIR166q	R	262	589931	seq_0_x338399(TCGGACCAGGCTTCATTCCCC,+,2)
26	MIR167	R	15	374	seq_4074356_x343(AGATCATGTGGCAGTTTCACC,+,0)
26	MIR167	L	44	3501	seq_2478280_x3246(TGAAGCTGCCAGCATGATCTGA,+,2)
26	MIR167a	L	45	3502	seq_2478280_x3246(TGAAGCTGCCAGCATGATCTGA,+,2)
26	MIR167b	R	2	16	seq_7071235_x15(GGTCATGCTCTGACAGCCTCACT,+,0)
26	MIR167b	L	44	3501	seq_2478280_x3246(TGAAGCTGCCAGCATGATCTGA,+,1)
26	MIR167c	L	45	3502	seq_2478280_x3246(TGAAGCTGCCAGCATGATCTGA,+,2)
26	MIR167d	R	1	1	seq_10922825_x1( CATCCTGCAGTTTCATTCAC,+,2)
26	MIR167d	L	45	3502	seq_2478280_x3246(TGAAGCTGCCAGCATGATCTGA,+,2)
26	MIR167e	L	46	3503	seq_2478280_x3246(TGAAGCTGCCAGCATGATCTGA,+,0)
26	MIR167f	L	45	3502	seq_2478280_x3246(TGAAGCTGCCAGCATGATCTGA,+,0)
26	MIR167g	L	46	3503	seq_2478280_x3246(TGAAGCTGCCAGCATGATCTGA,+,1)
26	MIR167h	R	2	4	seq_8885194_x3(AGATCATGTGGCAGTTTCAC,+,2)
26	MIR167h	L	44	3501	seq_2478280_x3246(TGAAGCTGCCAGCATGATCTGA,+,1)
26	MIR167i	R	2	4	seq_8885194_x3(AGATCATGTGGCAGTTTCAC,+,2)
26	MIR167i	L	44	3501	seq_2478280_x3246(TGAAGCTGCCAGCATGATCTGA,+,1)
26	MIR167j	R	6	356	seq_4074356_x343(AGATCATGTGGCAGTTTCACC,+,2)
26	MIR167j	L	43	3500	seq_2478280_x3246(TGAAGCTGCCAGCATGATCTGA,+,0)
27	MIR168	R	22	444	seq_4318224_x265( CCCGCCTTGCATCAAGTGAAT,+,1)
27	MIR168	L	53	3100	seq_2911236_x1544(TCGCTTGGTGCAGGTCGGGAA,+,2)
27	MIR168a	R	30	474	seq_4318224_x265(CCCGCCTTGCATCAAGTGAAT,+,1)
27	MIR168a	L	55	3112	seq_2911236_x1544(TCGCTTGGTGCAGGTCGGGAA,+,2)
27	MIR168b	R	18	440	seq_4318224_x265(CCCGCCTTGCATCAAGTGAAT,+,0)
27	MIR168b	L	53	3100	seq_2911236_x1544(TCGCTTGGTGCAGGTCGGGAA,+,2)
28	MIR169	L	28	437	seq_4012664_x369(TAGCCAAGGATGACTTGCCT ,+,2)
28	MIR169a	R	19	81	seq_7213694_x13(GGCAAGTTGTCTTTGGCTACA,+,2);seq_7224926_x13(CGGCAAGTTGTCTTTGGCTAC ,+,2)
28	MIR169a	L	38	488	seq_4012664_x369(TAGCCAAGGATGACTTGCCT ,+,2)
28	MIR169aa	L	3	3	seq_11482455_x1(AAGCCAAGAATGACTTGCC ,+,2);seq_13692570_x1(AAGCCAAGAATGACTTGCCG ,+,2);seq_11849175_x1( AGCCAAGGATGACTTGCCGG,+,2)
28	MIR169ab	L	7	382	seq_4012664_x369(TAGCCAAGGATGACTTGCCT ,+,2)
28	MIR169ac	L	7	382	seq_4012664_x369(TAGCCAAGGATGACTTGCCT ,+,2)
28	MIR169ad	L	7	382	seq_4012664_x369(TAGCCAAGGATGACTTGCCT ,+,2)
28	MIR169ae	L	7	382	seq_4012664_x369(TAGCCAAGGATGACTTGCCT ,+,2)
28	MIR169af	L	7	382	seq_4012664_x369(TAGCCAAGGATGACTTGCCT ,+,2)
28	MIR169b	R	30	498	seq_4012664_x369(TAGCCAAGGATGACTTGCCT ,+,0)
28	MIR169b	L	43	499	seq_4012664_x369(TAGCCAAGGATGACTTGCCT ,+,2)
28	MIR169c	L	43	501	seq_4012664_x369(TAGCCAAGGATGACTTGCCT ,+,2)
28	MIR169d	R	2	6	seq_8062175_x5(GGCAAGTTGTCTTTGGCT ,+,2)
28	MIR169d	L	45	496	seq_4012664_x369(TAGCCAAGGATGACTTGCCT ,+,0)
28	MIR169e	R	25	434	seq_4012664_x369(TAGCCAAGGATGACTTGCCT ,+,0)
28	MIR169e	L	38	488	seq_4012664_x369(TAGCCAAGGATGACTTGCCT ,+,1)
28	MIR169f	R	2	6	seq_8062175_x5(GGCAAGTTGTCTTTGGCT ,+,2)
28	MIR169f	L	41	493	seq_4012664_x369(TAGCCAAGGATGACTTGCCT ,+,0)
28	MIR169g	R	3	8	seq_8062175_x5( GGCAAGTTGTCTTTGGCT,+,2)
28	MIR169g	L	38	494	seq_4012664_x369(TAGCCAAGGATGACTTGCCT ,+,0)
28	MIR169h	R	8	105	seq_5585019_x71(GGCAGTCTCCTTGGCTAGC,+,2)
28	MIR169h	L	35	479	seq_4012664_x369(TAGCCAAGGATGACTTGCCT ,+,0)
28	MIR169i	R	12	112	seq_5585019_x71(GGCAGTCTCCTTGGCTAGC,+,0)
28	MIR169i	L	34	465	seq_4012664_x369(TAGCCAAGGATGACTTGCCT ,+,0)
28	MIR169j	R	13	113	seq_5585019_x71(GGCAGTCTCCTTGGCTAGC,+,1)
28	MIR169j	L	39	495	seq_4012664_x369(TAGCCAAGGATGACTTGCCT ,+,0)
28	MIR169k	R	13	113	seq_5585019_x71(GGCAGTCTCCTTGGCTAGC,+,0)
28	MIR169k	L	36	485	seq_4012664_x369(TAGCCAAGGATGACTTGCCT ,+,0)
28	MIR169l	R	9	85	seq_5585019_x71(GGCAGTCTCCTTGGCTAGC,+,1)
28	MIR169l	L	38	486	seq_4012664_x369(TAGCCAAGGATGACTTGCCT ,+,2)
28	MIR169m	R	5	78	seq_5585019_x71(GGCAGTCTCCTTGGCTAGC,+,2)
28	MIR169m	L	38	487	seq_4012664_x369(TAGCCAAGGATGACTTGCCT ,+,2)
28	MIR169n	R	2	74	seq_5585019_x71(GGCAGTCTCCTTGGCTAGC,+,2)
28	MIR169n	L	42	484	seq_4012664_x369(TAGCCAAGGATGACTTGCCT ,+,2)
28	MIR169o	L	30	457	seq_4012664_x369(TAGCCAAGGATGACTTGCCT ,+,1)
28	MIR169p	L	30	464	seq_4012664_x369(TAGCCAAGGATGACTTGCCT ,+,1)
28	MIR169q	L	29	462	seq_4012664_x369(TAGCCAAGGATGACTTGCCT ,+,2)
28	MIR169r	R	18	80	seq_7213694_x13(GGCAAGTTGTCTTTGGCTACA,+,1);seq_7224926_x13(CGGCAAGTTGTCTTTGGCTAC ,+,1)
28	MIR169r	L	42	499	seq_4012664_x369(TAGCCAAGGATGACTTGCCT ,+,2)
28	MIR169s	L	24	462	seq_4012664_x369(TAGCCAAGGATGACTTGCCT ,+,2)
28	MIR169t	L	13	42	seq_7039524_x16(CAGCCAAGGATGACTTGCCGG,+,2)
28	MIR169u	L	19	397	seq_4012664_x369(TAGCCAAGGATGACTTGCCT ,+,1)
28	MIR169v	L	22	424	seq_4012664_x369(TAGCCAAGGATGACTTGCCT ,+,1)
28	MIR169w	L	32	459	seq_4012664_x369(TAGCCAAGGATGACTTGCCT ,+,2)
28	MIR169x	L	24	429	seq_4012664_x369(TAGCCAAGGATGACTTGCCT ,+,0)
28	MIR169y	L	14	392	seq_4012664_x369(TAGCCAAGGATGACTTGCCT ,+,1)
28	MIR169z	L	8	29	seq_7039524_x16(CAGCCAAGGATGACTTGCCGG,+,2)
29	MIR170	R	26	609	seq_4293793_x272( TTGAGCCGCGTCAATATCTCC,+,2)
29	MIR170	L	1	7	seq_7877204_x7(TGTTGGCCCGGTTCACTCAGA,+,2)
30	MIR171	R	59	1069	seq_4210137_x297( TTGAGCCGTGCCAATATCACT,+,2)
30	MIR171	L	54	1348	seq_4210137_x297( TTGAGCCGTGCCAATATCACT,+,2)
30	MIR171a	R	75	1393	seq_4210137_x297( TTGAGCCGTGCCAATATCACT,+,2)
30	MIR171a	L	35	1045	seq_4210137_x297( TTGAGCCGTGCCAATATCACT,+,2)
30	MIR171b	R	88	1721	seq_4166599_x313(CGAGCCGAATCAATATCACTC,+,0)
30	MIR171b	L	7	11	seq_8124315_x5( TTGGCCCGGTTCACTCAGAAA,+,2)
30	MIR171c	R	69	1105	seq_4210137_x297( TTGAGCCGTGCCAATATCACT,+,2)
30	MIR171c	L	14	220	seq_4852813_x149(TGATATTGGTCCGGTTCAATC,+,2)
30	MIR171d	R	68	1110	seq_4210137_x297( TTGAGCCGTGCCAATATCACT,+,2)
30	MIR171d	L	1	7	seq_7877204_x7(TGTTGGCCCGGTTCACTCAGA,+,2)
30	MIR171e	R	68	1670	seq_4166599_x313( CGAGCCGAATCAATATCACTC,+,2)
30	MIR171e	L	1	7	seq_7877204_x7(TGTTGGCCCGGTTCACTCAGA,+,2)
30	MIR171f	R	78	1701	seq_4166599_x313( CGAGCCGAATCAATATCACTC,+,2)
30	MIR171f	L	9	403	seq_4014140_x369(CGATGTTGGTAAGGCTCAATC,+,2)
30	MIR171g	R	62	1079	seq_4210137_x297( TTGAGCCGTGCCAATATCACT,+,2)
30	MIR171h	R	66	1457	seq_4166599_x313( CGAGCCGAATCAATATCACTC,+,2)
30	MIR171i	R	63	1346	seq_4210137_x297( TTGAGCCGTGCCAATATCACT,+,1)
30	MIR171j	R	53	1066	seq_4210137_x297( TTGAGCCGTGCCAATATCACT,+,1)
30	MIR171k	R	51	1369	seq_4166599_x313( CGAGCCGAATCAATATCACTC,+,2)
30	MIR171l	R	20	343	seq_4166599_x313(CGAGCCGAATCAATATCACTC,+,0)
30	MIR171l	L	2	6	seq_8347077_x4(TATTGGCGTGCCTCAATTTGA,+,2)
30	MIR171m	R	20	343	seq_4166599_x313(CGAGCCGAATCAATATCACTC,+,0)
30	MIR171n	R	32	562	seq_4166599_x313(CGAGCCGAATCAATATCACTC,+,0)
30	MIR171n	L	2	2	seq_11573172_x1(ATATTGGTCCGGTTCAAT ,+,2);seq_12232175_x1(ATATTGGTCAGGTTCAATC ,+,1)
31	MIR172	R	12	220	seq_4625497_x189( GGAATCTTGATGATGCTGCAT,+,1)
31	MIR172a	R	11	219	seq_4625497_x189(GGAATCTTGATGATGCTGCAT,+,1)
31	MIR172a	L	10	40	seq_6983853_x17(GTAGCATCATCAAGATTCACA,+,1)
31	MIR172b	R	12	220	seq_4625497_x189(GGAATCTTGATGATGCTGCAT,+,1)
31	MIR172b	L	7	40	seq_6983853_x17(GTAGCATCATCAAGATTCACA,+,2)
31	MIR172c	R	11	219	seq_4625497_x189(GGAATCTTGATGATGCTGCAT,+,1)
31	MIR172c	L	14	48	seq_6983853_x17(GTAGCATCATCAAGATTCACA,+,1)
31	MIR172d	R	13	221	seq_4625497_x189(GGAATCTTGATGATGCTGCAT,+,1)
31	MIR172d	L	7	40	seq_6983853_x17(GTAGCATCATCAAGATTCACA,+,2)
31	MIR172e	R	12	220	seq_4625497_x189(GGAATCTTGATGATGCTGCAT,+,0)
31	MIR172f	R	11	219	seq_4625497_x189(GGAATCTTGATGATGCTGCAT,+,1)
31	MIR172g	R	11	219	seq_4625497_x189(GGAATCTTGATGATGCTGCAT,+,1)
31	MIR172h	R	11	219	seq_4625497_x189(GGAATCTTGATGATGCTGCAT,+,1)
31	MIR172i	R	5	21	seq_7102540_x15(AGAATCTTGATGATGCTGCAT,+,2)
32	MIR1863	R	5	7	seq_9314301_x2(TGCTCTGATACCATGTTAAA ,+,2);seq_9787073_x2( TCTGATACCATGTTAAATTATT,+,2)
32	MIR1863b	R	5	6	seq_9314301_x2(TGCTCTGATACCATGTTAAA ,+,2)
33	MIR2089	L	11	211	seq_5003420_x128(TTTTACCTATTCCACCCATTCC ,+,1)
34	MIR2118	R	10	220	seq_5003420_x128(TTTTACCTATTCCACCCATTCC ,+,2)
34	MIR2118a	R	1	1	seq_12454047_x1(TTCCCGATGCCCCCCATTC ,+,2)
34	MIR2118b	R	17	436	seq_4134062_x324(TTTCCGATGCCTCCCATGCC ,+,2)
34	MIR2118c	R	3	3	seq_11711001_x1(TTCCCAATTCCTCCCATT ,+,2);seq_13637107_x1(TTCCCAATTCCTCCCATTC ,+,2);seq_12454047_x1(TTCCCGATGCCCCCCATTC ,+,2)
34	MIR2118d	R	16	439	seq_4134062_x324(TTTCCGATGCCTCCCATGCC ,+,2)
34	MIR2118e	R	29	594	seq_4134062_x324(TTTCCGATGCCTCCCATGCC ,+,2)
34	MIR2118f	R	6	20	seq_7612481_x9(TTCCCAATTCCTCCCATGCC ,+,2)
34	MIR2118g	R	2	2	seq_11711001_x1(TTCCCAATTCCTCCCATT ,+,2);seq_13637107_x1(TTCCCAATTCCTCCCATTC ,+,2)
34	MIR2118j	R	2	2	seq_12454047_x1(TTCCCGATGCCCCCCATTC ,+,2);seq_10575893_x1(TTTCTGATGCCTCCCATGCC ,+,2)
34	MIR2118m	R	2	2	seq_12454047_x1(TTCCCGATGCCCCCCATTC ,+,2);seq_10575893_x1(TTTCTGATGCCTCCCATGCC ,+,2)
34	MIR2118n	R	17	436	seq_4134062_x324(TTTCCGATGCCTCCCATGCC ,+,2)
34	MIR2118p	R	63	13267	seq_1847223_x9986(TTTCCGATGCCTCCCATGCCGA,+,2)
34	MIR2118q	R	1	1	seq_12454047_x1(TTCCCGATGCCCCCCATTC ,+,2)
34	MIR2118r	R	29	594	seq_4134062_x324(TTTCCGATGCCTCCCATGCC ,+,2)
34	MIR2218	R	8	182	seq_5003420_x128(TTTTACCTATTCCACCCATTCC ,+,2)
35	MIR2275a	R	33	488	seq_4424703_x236(TTTAGTTTCCTCCAATATCTCA,+,2)
35	MIR2275a	L	1	1	seq_14087306_x1( GGAGGAAAGGACACCGGCT,+,2)
35	MIR2275b	R	47	672	seq_4424703_x236(TTTAGTTTCCTCCAATATCTCA,+,2)
35	MIR2275c	R	24	475	seq_4424703_x236(TTTAGTTTCCTCCAATATCTCA,+,2)
35	MIR2275d	R	5	17	seq_7397223_x11(TTTGGTTTCCTCTGATATCTCA,+,2)
36	MIR2615a	R	1	1	seq_11503255_x1( GCATTTGAAAAGGCGTTT,+,1)
37	MIR2615b	R	1	1	seq_11503255_x1( GCATTTGAAAAGGCGTTT,+,1)
38	MIR2658	L	1	1	seq_11088956_x1(AAATGAGAACTTGTATATGATCT,+,2)
39	MIR2673a	L	1	1	seq_11079170_x1(TCATCTTCCTCTTTCTCTT ,+,2)
39	MIR2673b	L	1	1	seq_11079170_x1(TCATCTTCCTCTTTCTCTT ,+,2)
40	MIR2873	R	1	1	seq_11478666_x1( TTTGGACTTAAATTAGTTA ,+,2)
40	MIR2873b	R	1	1	seq_10743415_x1(TTTGGACTTGAGATTTGGGA ,+,1)
41	MIR2911	R	10	139	seq_5895420_x52(CCGGCCGGGGGACGGACTGGGA,+,1)
42	MIR2950	L	9	224	seq_4541864_x207(TTCCATCTCTTGCACACTGGA,+,0)
43	MIR319	R	164	36694	seq_1230604_x28714(TTTGGATTGAAGGGAGCTCT ,+,2)
43	MIR319	L	5	6	seq_9076061_x2( GAGCTTTCTTCAGTCCACT,+,2)
43	MIR319a	R	151	7829	seq_2750386_x1934(TTGGACTGAAGGGAGCTCCC,+,1)
43	MIR319a	L	15	89	seq_6320735_x34(AGAGCTTTCTTCAGTCCACT ,+,1)
43	MIR319b	R	152	7550	seq_2750386_x1934(TTGGACTGAAGGGAGCTCCC,+,1)
43	MIR319b	L	13	68	seq_6320735_x34(AGAGCTTTCTTCAGTCCACT ,+,2)
43	MIR319c	R	167	36448	seq_1230604_x28714(TTTGGATTGAAGGGAGCTCT ,+,2)
43	MIR319c	L	14	88	seq_6320735_x34(AGAGCTTTCTTCAGTCCACT ,+,1)
43	MIR319d	R	167	36451	seq_1230604_x28714(TTTGGATTGAAGGGAGCTCT ,+,2)
43	MIR319d	L	9	62	seq_6320735_x34(AGAGCTTTCTTCAGTCCACT ,+,2)
43	MIR319e	R	139	36386	seq_1230604_x28714(TTTGGATTGAAGGGAGCTCT ,+,2)
43	MIR319f	R	142	7537	seq_2750386_x1934(TTGGACTGAAGGGAGCTCCC ,+,0)
43	MIR319g	R	133	7522	seq_2750386_x1934(TTGGACTGAAGGGAGCTCCC ,+,0)
43	MIR319h	R	73	5992	seq_2750386_x1934(TTGGACTGAAGGGAGCTCCC,+,1)
43	MIR319i	R	51	5552	seq_2750386_x1934(TTGGACTGAAGGGAGCTCCC,+,1)
44	MIR3509	L	1	1	seq_13561230_x1( CTTGAAAGCCGTTAGATA ,+,2)
45	MIR3633a	R	1	3	seq_8637403_x3(TTCCTATGCCCCCCATTCC ,+,2)
46	MIR3636	L	1	1	seq_11945448_x1( TGCTTCTTTGAAAGATTA,+,2)
47	MIR3697	L	1	1	seq_12613999_x1( GACTTCAACATGATCAAG,+,2)
48	MIR3699	R	5	7	seq_9618053_x2(TTGACAGAAGATAGAGATT ,+,2);seq_9793405_x2(TTGACAGAAGATAGAGTT ,+,1)
49	MIR390	L	10	363	seq_4084606_x340(AAGCTCAGGAGGGATAGCGCC,+,0)
49	MIR390a	R	14	141	seq_5324345_x92(CGCTATCCATCCTGAGTTTTA,+,1)
49	MIR390a	L	10	363	seq_4084606_x340(AAGCTCAGGAGGGATAGCGCC,+,0)
49	MIR390b	R	12	135	seq_5324345_x92(CGCTATCCATCCTGAGTTTTA,+,2)
49	MIR390b	L	10	363	seq_4084606_x340(AAGCTCAGGAGGGATAGCGCC,+,0)
49	MIR390c	R	1	1	seq_11169624_x1(GTCGCTGTCCATTGTGAG ,+,2)
49	MIR390c	L	10	363	seq_4084606_x340(AAGCTCAGGAGGGATAGCGCC,+,0)
49	MIR390d	L	9	362	seq_4084606_x340(AAGCTCAGGAGGGATAGCGCC,+,0)
50	MIR393	L	60	1595	seq_3678768_x559(TCCAAAGGGATCGCATTGATTT,+,2)
50	MIR393a	R	3	4	seq_9808407_x2(ATCATGCGATCTCTTGGGA ,+,2)
50	MIR393a	L	60	1595	seq_3678768_x559(TCCAAAGGGATCGCATTGATTT,+,1)
50	MIR393b	R	9	303	seq_4249719_x285(ATCATGCGATCTCTTGGGAAT,+,2)
50	MIR393b	L	61	1597	seq_3678768_x559(TCCAAAGGGATCGCATTGATTT,+,2)
50	MIR393c	R	1	1	seq_12819133_x1( TCAGTGCAATCCCTCTGGAAT,+,1)
50	MIR393c	L	54	1580	seq_3678768_x559(TCCAAAGGGATCGCATTGATTT,+,1)
50	MIR393d	L	54	1580	seq_3678768_x559(TCCAAAGGGATCGCATTGATTT,+,1)
51	MIR394	L	8	191	seq_4692810_x176(TTGGCATTCTGTCCACCTCC,+,0)
52	MIR3946	L	1	1	seq_12395820_x1( GAGAATGAGAAGAGGGCACA,+,2)
51	MIR394a	R	2	32	seq_6439792_x30(AGGTGGGCATACTGCCAACTG,+,2)
51	MIR394a	L	8	191	seq_4692810_x176(TTGGCATTCTGTCCACCTCC,+,0)
51	MIR394b	R	3	33	seq_6439792_x30(AGGTGGGCATACTGCCAACTG,+,2)
51	MIR394b	L	8	191	seq_4692810_x176(TTGGCATTCTGTCCACCTCC,+,0)
51	MIR394c	L	8	191	seq_4692810_x176(TTGGCATTCTGTCCACCTCC ,+,0)
53	MIR395	R	5	102	seq_5419687_x84( TGAAGAGTTTGGGGGAACTC,+,1)
53	MIR395a	R	4	101	seq_5419687_x84( TGAAGAGTTTGGGGGAACTC,+,1)
53	MIR395a	L	4	101	seq_5419687_x84( TGAAGAGTTTGGGGGAACTC ,+,1)
53	MIR395b	R	5	102	seq_5419687_x84( TGAAGAGTTTGGGGGAACTC,+,1)
53	MIR395b	L	4	101	seq_5419687_x84(TGAAGAGTTTGGGGGAACTC,+,1)
53	MIR395c	R	5	102	seq_5419687_x84( TGAAGAGTTTGGGGGAACTC,+,2)
53	MIR395d	R	4	101	seq_5419687_x84( TGAAGAGTTTGGGGGAACTC,+,1)
53	MIR395e	R	4	101	seq_5419687_x84( TGAAGAGTTTGGGGGAACTC,+,1)
53	MIR395f	R	5	102	seq_5419687_x84( TGAAGAGTTTGGGGGAACTC,+,1)
53	MIR395g	R	4	101	seq_5419687_x84( TGAAGAGTTTGGGGGAACTC,+,1)
53	MIR395h	R	5	102	seq_5419687_x84( TGAAGAGTTTGGGGGAACTC,+,1)
53	MIR395i	R	5	102	seq_5419687_x84( TGAAGAGTTTGGGGGAACTC,+,1)
53	MIR395j	R	4	101	seq_5419687_x84( TGAAGAGTTTGGGGGAACTC,+,1)
53	MIR395k	R	5	102	seq_5419687_x84( TGAAGAGTTTGGGGGAACTC,+,2)
53	MIR395l	R	5	102	seq_5419687_x84( TGAAGAGTTTGGGGGAACTC,+,2)
53	MIR395m	R	5	102	seq_5419687_x84( TGAAGAGTTTGGGGGAACTC,+,2)
53	MIR395n	R	4	101	seq_5419687_x84( TGAAGAGTTTGGGGGAACTC,+,1)
53	MIR395o	R	5	102	seq_5419687_x84( TGAAGAGTTTGGGGGAACTC,+,2)
53	MIR395p	R	4	101	seq_5419687_x84( TGAAGAGTTTGGGGGAACTC,+,1)
53	MIR395q	R	4	101	seq_5419687_x84( TGAAGAGTTTGGGGGAACTC,+,1)
53	MIR395r	R	4	101	seq_5419687_x84( TGAAGAGTTTGGGGGAACTC,+,1)
53	MIR395s	R	4	101	seq_5419687_x84( TGAAGAGTTTGGGGGAACTC,+,1)
53	MIR395t	R	2	90	seq_5419687_x84( TGAAGAGTTTGGGGGAACTC,+,2)
53	MIR395u	R	2	90	seq_5419687_x84( TGAAGAGTTTGGGGGAACTC,+,2)
53	MIR395y	R	4	101	seq_5419687_x84( TGAAGAGTTTGGGGGAACTC,+,1)
54	MIR396	R	93	7814	seq_2421657_x3433(TTCCACGGCTTTCTTGAACT ,+,1)
54	MIR396	L	111	8080	seq_2421657_x3433(TTCCACGGCTTTCTTGAACT ,+,1)
54	MIR396a	R	17	257	seq_4606567_x193( CTCAAGAAAGCTGTGGGAAA,+,2)
54	MIR396a	L	104	7833	seq_2421657_x3433(TTCCACGGCTTTCTTGAACT ,+,1)
54	MIR396b	R	33	304	seq_4606567_x193( CTCAAGAAAGCTGTGGGAAA,+,2)
54	MIR396b	L	113	7849	seq_2421657_x3433(TTCCACGGCTTTCTTGAACT ,+,1)
54	MIR396c	R	6	33	seq_6996722_x17(TTCAAGAAAGCTGTGGGAAAA,+,2)
54	MIR396c	L	110	7843	seq_2421657_x3433(TTCCACGGCTTTCTTGAACT ,+,1)
54	MIR396d	R	1	4	seq_8346293_x4(TCAAGAAAGCTGTGGGAAA ,+,1)
54	MIR396d	L	127	8202	seq_2421657_x3433(TTCCACGGCTTTCTTGAACT ,+,1)
54	MIR396e	R	6	36	seq_6677994_x23( GTCAAGAAAGCTGTGGGAAAA,+,2)
54	MIR396e	L	102	7831	seq_2421657_x3433(TTCCACGGCTTTCTTGAACT ,+,1)
54	MIR396f	R	16	262	seq_4606567_x193( CTCAAGAAAGCTGTGGGAAA,+,2)
54	MIR396f	L	104	7833	seq_2421657_x3433(TTCCACGGCTTTCTTGAACT ,+,1)
54	MIR396g	R	8	23	seq_7850205_x7(TCCACAGGCTTTCTTGAACTG,+,1)
54	MIR396g	L	119	8188	seq_2421657_x3433(TTCCACGGCTTTCTTGAACT ,+,0)
54	MIR396h	R	3	9	seq_7850205_x7(TCCACAGGCTTTCTTGAACTG,+,1)
54	MIR396h	L	11	648	seq_3659008_x570(TTTCCACAGCTTTCTTGAACT ,+,2)
54	MIR396i	R	3	9	seq_7850205_x7(TCCACAGGCTTTCTTGAACTG,+,1)
55	MIR397	L	2	9	seq_7879472_x7(TCATTGAGTGCAGCGTTGATG,+,0)
55	MIR397a	R	1	1	seq_10871101_x1(CCGGAGTTGGGCTCAATT ,+,2)
55	MIR397a	L	2	9	seq_7879472_x7(TCATTGAGTGCAGCGTTGATG,+,1)
55	MIR397b	R	2	9	seq_7879472_x7(TCATTGAGTGCAGCGTTGATG ,+,0)
55	MIR397b	L	2	9	seq_7879472_x7(TCATTGAGTGCAGCGTTGATG,+,1)
55	MIR397c	L	1	7	seq_7879472_x7(TCATTGAGTGCAGCGTTGATG,+,2)
56	MIR398	R	38	1147	seq_3202532_x1038(TGTGTTCTCAGGTCGCCCCTG,+,1)
56	MIR398a	R	39	1148	seq_3202532_x1038(TGTGTTCTCAGGTCGCCCCTG,+,1)
56	MIR398b	R	39	1148	seq_3202532_x1038(TGTGTTCTCAGGTCGCCCCTG,+,1)
56	MIR398b	L	1	3	seq_8746459_x3(GGGGACGGACTGGGAACG ,+,2)
56	MIR398c	R	35	1144	seq_3202532_x1038(TGTGTTCTCAGGTCGCCCCTG,+,0)
57	MIR399	R	6	18	seq_7730952_x8(TGCCAAAGGAGAATTGCCCTG,+,2)
57	MIR399a	R	7	19	seq_7730952_x8(TGCCAAAGGAGAATTGCCCTG,+,0)
57	MIR399a	L	5	17	seq_7730952_x8(TGCCAAAGGAGAATTGCCCTG,+,1)
57	MIR399b	R	7	19	seq_7730952_x8(TGCCAAAGGAGAATTGCCCTG,+,2)
57	MIR399c	R	7	19	seq_7730952_x8(TGCCAAAGGAGAATTGCCCTG,+,0)
57	MIR399d	R	7	19	seq_7730952_x8(TGCCAAAGGAGAATTGCCCTG,+,2)
57	MIR399e	R	5	17	seq_7730952_x8(TGCCAAAGGAGAATTGCCCTG,+,1)
57	MIR399e	L	4	11	seq_7730952_x8(TGCCAAAGGAGAATTGCCCTG,+,0)
57	MIR399f	R	5	12	seq_7730952_x8(TGCCAAAGGAGAATTGCCCTG,+,2)
57	MIR399g	R	5	12	seq_7730952_x8(TGCCAAAGGAGAATTGCCCTG,+,2)
57	MIR399h	R	4	11	seq_7730952_x8(TGCCAAAGGAGAATTGCCCTG,+,0)
57	MIR399i	R	7	19	seq_7730952_x8(TGCCAAAGGAGAATTGCCCTG,+,1)
57	MIR399j	R	6	18	seq_7730952_x8(TGCCAAAGGAGAATTGCCCTG,+,1)
57	MIR399k	R	3	10	seq_7730952_x8(TGCCAAAGGAGAATTGCCCTG,+,2)
57	MIR399l	R	7	19	seq_7730952_x8(TGCCAAAGGAGAATTGCCCTG,+,1)
57	MIR399m	R	3	8	seq_8050579_x6(CGCCAAAGGAGAGTTGCCCTA,+,2)
57	MIR399n	R	3	8	seq_8050579_x6(CGCCAAAGGAGAGTTGCCCTA,+,2)
57	MIR399o	R	3	10	seq_7730952_x8(TGCCAAAGGAGAATTGCCCTG,+,2)
57	MIR399p	R	7	19	seq_7730952_x8(TGCCAAAGGAGAATTGCCCTG,+,1)
57	MIR399q	R	1	1	seq_11219130_x1(TGCCAAAGGAGAGTTGCCCTT,+,2)
58	MIR408	R	10	53	seq_6719449_x22(CTGCACTGCCTCTTCCCTGGC,+,0)
58	MIR408	L	4	11	seq_8141960_x5(CTGCACTGCCTCTTCCCTGG ,+,2)
58	MIR408a	R	8	51	seq_6719449_x22(CTGCACTGCCTCTTCCCTGGC,+,0)
58	MIR408b	R	8	51	seq_6719449_x22(CTGCACTGCCTCTTCCCTGGC,+,0)
58	MIR408c	R	8	51	seq_6719449_x22(CTGCACTGCCTCTTCCCTGGC,+,0)
58	MIR408d	R	8	51	seq_6719449_x22(CTGCACTGCCTCTTCCCTGGC,+,0)
58	MIR408e	R	7	50	seq_6719449_x22(CTGCACTGCCTCTTCCCTGGC,+,1)
59	MIR414	R	1	1	seq_12856103_x1( ATCATCATCATCCTCATCCTC,+,2)
59	MIR414	L	3	3	seq_11884507_x1( TGCATCATTATCGTCATCATC,+,2);seq_13077750_x1( CATCATCATCATCATCGTCGT,+,2);seq_11627287_x1( ATCATCATCGCCATCAAC,+,2)
60	MIR415	L	1	1	seq_13869198_x1(AAAAAGAACAGAAGCAGAGCCGCT,+,2)
61	MIR4364a	R	2	2	seq_12154667_x1( ATCGGACGGATGAAGGTT,+,2);seq_10091310_x1( CGAGATCGCAAGGAAGGAG ,+,2)
62	MIR4370	L	1	1	seq_13095051_x1(AGTAGAGTCGTCTGATTTT ,+,2)
63	MIR4376	L	1	8	seq_7658184_x8(CACGCAGGAGAGATGACACTG ,+,2)
64	MIR4409	L	1	1	seq_9871205_x1(TAACAAGTGGGTTTATAGACTGAA,+,2)
65	MIR4414	L	5	11	seq_7750238_x7(CGCTGCTGACTCGTTGGCTCA,+,2)
66	MIR447a	R	1	1	seq_12185473_x1( GAAATTGTAGTATTGGATA,+,2)
66	MIR447b	L	18	1113	seq_3468271_x732(ACTCTCCCTCAAGGGCTT ,+,2)
63	MIR472a	R	1	1	seq_10206759_x1( TTTCCAACTCCACCCATCC ,+,2)
63	MIR472b	R	15	370	seq_4590811_x196( TTTCCAACTCCACCCATTCC,+,2)
64	MIR473	L	69	1753	seq_3468271_x732(ACTCTCCCTCAAGGGCTT ,+,0)
64	MIR473a	L	1	1	seq_13002884_x1(CACTCTCCCTCAAGGGCT ,+,2)
65	MIR477	L	27	1058	seq_3468271_x732(ACTCTCCCTCAAGGGCTT ,+,2)
65	MIR477a	L	23	889	seq_3468271_x732(ACTCTCCCTCAAGGGCTT ,+,2)
66	MIR477b	L	84	1894	seq_3468271_x732(ACTCTCCCTCAAGGGCTT ,+,0)
66	MIR477c	L	15	813	seq_3468271_x732(ACTCTCCCTCAAGGGCTT ,+,2)
66	MIR477d	L	14	812	seq_3468271_x732(ACTCTCCCTCAAGGGCTT ,+,2)
66	MIR477e	L	77	1770	seq_3468271_x732(ACTCTCCCTCAAGGGCTT ,+,0)
66	MIR477f	L	12	881	seq_3468271_x732(ACTCTCCCTCAAGGGCTT ,+,2)
66	MIR477g	L	4	13	seq_7484041_x10(CTCTCCCTCAAGGGCTTCT ,+,2)
66	MIR477h	L	12	40	seq_6918220_x18(ATCTCCCTCAAAGGCCTCCAA,+,2)
67	MIR479	L	12	348	seq_4134386_x323(TGTGATGTTGGTTCGGCTCATC,+,2)
68	MIR481a	R	1	1	seq_13662653_x1(AGGAGCTCACTGAACAGC ,+,2)
68	MIR481b	L	1	1	seq_13662653_x1(AGGAGCTCACTGAACAGC ,+,2)
68	MIR481c	L	1	1	seq_13662653_x1(AGGAGCTCACTGAACAGC ,+,2)
69	MIR482	R	126	28790	seq_1564414_x16002(TTTCCAACTCCACCCATTCCAA,+,2)
69	MIR482	L	3	5	seq_8804434_x3(GGAATGGGATGTTTGGAAA ,+,2)
69	MIR482a	R	87	12464	seq_2048182_x7273(TCTTGCCGACTCCTCCCATTCC,+,1)
69	MIR482b	R	74	7643	seq_2048182_x7273(TCTTGCCGACTCCTCCCATTCC,+,2)
69	MIR482c	R	86	12270	seq_2048182_x7273(TCTTGCCGACTCCTCCCATTCC,+,1)
69	MIR482d	R	4	7	seq_9090291_x2(TCTTGCCTACTCCTCCCATTCC,+,2);seq_9278477_x2( TGCCGACTCCTCCCATTCC,+,2);seq_9630735_x2(TCCTGCCGACTCCTCCCATTCC,+,2)
70	MIR5016	R	1	1	seq_10109497_x1(ATTCTCGTGGATTCCTTGGAAATC,+,2)
71	MIR5021	L	1	1	seq_13321156_x1( AGAAGAAGAAGAAGGCAA,+,2)
72	MIR5048	L	4	4	seq_12261211_x1(TATATTTGCAGGTTTTAGCTCT ,+,1);seq_10360183_x1(TATATTTGCAGGTTTTAGGTCT ,+,0);seq_11758053_x1(ATATTTGCAGGTTTTAGGTCT ,+,0);seq_14159597_x1( TTTGCAGGTTTTAGGTCTAAGT,+,0)
73	MIR5054	R	1	1	seq_10432746_x1(GCCCCACGGTGGGCGCCA,+,2)
74	MIR5059	L	1	1	seq_13724820_x1( ACCTGGGCAGCACCACCA,+,1)
75	MIR5071	L	2	5	seq_8270697_x4(TCAAGCATCATGTCATGGACA,+,2)
76	MIR5072	L	13	24	seq_7892917_x6( TCCCCAGCAGAGTCGCCA,+,1)
77	MIR5077	L	21	1302	seq_3575963_x630(TTTCACGTCGGGTTCACCA,+,2)
78	MIR5078	R	1	1	seq_10578519_x1( TAGTTCGACCGTGGAATT ,+,2)
79	MIR5083	R	1	1	seq_10788945_x1( CTACAATTATCTGATCTC,+,2)
80	MIR5139	L	16	180	seq_4828333_x153( AACCTGGCTCTGATACCA,+,0)
81	MIR5168	R	1	2	seq_9023157_x2( TCTCGGACCAGGCTTCAT,+,2)
82	MIR5169	L	1	1	seq_11467565_x1( AGTTTGTAGAACAGCATT,+,2)
83	MIR5176	L	1	1	seq_12655051_x1( AATGTCGTCACATATCCTG,+,2)
84	MIR5179	L	5	229	seq_4542484_x206( TTGCTCAAGACCGCGCAGT,+,2)
85	MIR5198	R	1	1	seq_11350501_x1( AAAGAGAGTGACGGAGCT,+,2)
86	MIR529	R	27	12243	seq_1726288_x11803(AGAAGAGAGAGAGTACAGCCT,+,2)
86	MIR529	L	71	12502	seq_1726288_x11803(AGAAGAGAGAGAGTACAGCCT,+,0)
86	MIR529a	R	7	56	seq_6093256_x42(GCTGTACCCTCTCTCTTCTCC,+,1)
86	MIR529a	L	16	371	seq_4568372_x201(AGAAGAGAGAGAGCACAGCCC,+,1)
86	MIR529b	L	64	12495	seq_1726288_x11803(AGAAGAGAGAGAGTACAGCCT,+,1)
86	MIR529c	L	17	373	seq_4568372_x201(AGAAGAGAGAGAGCACAGCCC,+,1)
86	MIR529d	L	24	12400	seq_1726288_x11803(AGAAGAGAGAGAGTACAGCCT,+,2)
86	MIR529e	L	60	12475	seq_1726288_x11803(AGAAGAGAGAGAGTACAGCCT,+,1)
86	MIR529f	L	60	12475	seq_1726288_x11803(AGAAGAGAGAGAGTACAGCCT,+,1)
86	MIR529g	L	4	204	seq_4568372_x201(AGAAGAGAGAGAGCACAGCCC,+,2)
87	MIR530	L	4	10	seq_8012419_x6(TGCATTTGCACCTGCACCTGT,+,2)
87	MIR530a	L	4	10	seq_8012419_x6(TGCATTTGCACCTGCACCTGT,+,2)
87	MIR530b	L	4	10	seq_8012419_x6(TGCATTTGCACCTGCACCTGT,+,2)
88	MIR535	R	8	95	seq_5488311_x78(TGACAACGAGAGAGAGCACGC,+,2)
88	MIR535	L	22	135	seq_5488311_x78(TGACAACGAGAGAGAGCACGC,+,0)
88	MIR535a	L	17	107	seq_5488311_x78(TGACAACGAGAGAGAGCACGC,+,0)
88	MIR535b	L	17	107	seq_5488311_x78(TGACAACGAGAGAGAGCACGC,+,0)
88	MIR535c	L	17	107	seq_5488311_x78(TGACAACGAGAGAGAGCACGC,+,0)
88	MIR535d	L	16	106	seq_5488311_x78(TGACAACGAGAGAGAGCACGC,+,0)
89	MIR774	R	1	1	seq_12009444_x1( TTTGTTATCCTTATCTCCATC,+,2)
89	MIR774b	L	3	7	seq_8095975_x5(TGAAATGATGATTTGGAT ,+,2)
90	MIR827	R	12	294	seq_4418296_x238(TTAGATGATCATCAACAAACA,+,2)
90	MIR827	L	1	1	seq_11431353_x1(TTTGTTGATTGTCATCTA ,+,1)
90	MIR827a	R	9	290	seq_4418296_x238(TTAGATGATCATCAACAAACA,+,2)
90	MIR827b	R	9	290	seq_4418296_x238(TTAGATGATCATCAACAAACA,+,2)
90	MIR827c	R	9	290	seq_4418296_x238(TTAGATGATCATCAACAAACA,+,1)
91	MIR828	R	1	2	seq_9430487_x2(TGAGATACTCATTTGAGCAAG ,+,1)
91	MIR828	L	1	1	seq_12156720_x1(TCTTGCTCAAATGAGTATTCCATT,+,2)
91	MIR828a	L	1	1	seq_12156720_x1(TCTTGCTCAAATGAGTATTCCATT,+,2)
92	MIR837	L	2	2	seq_10609399_x1( GTTTGTTGTTTTTTTCAT,+,2);seq_11939850_x1(CATTGTGTCTTGTTGTTTT ,+,2)
93	MIR838	R	1	1	seq_11436779_x1( ATCTTCTTCTTCTTGCTC ,+,2)
94	MIR845a	R	5	5	seq_13303998_x1( TCTGATACCACTTGATGCAAG,+,2);seq_11111135_x1(TTCGCTCTGATACCAATT ,+,2);seq_12370158_x1( TCTGATACCAATTGAAAT,+,2);seq_13145683_x1(CTAGCTCTGATACCACTTGTT ,+,2);seq_11746938_x1( AGCTCTGATACCACTTGT ,+,2)
94	MIR845b	R	4	4	seq_11111135_x1(TTCGCTCTGATACCAATT ,+,2);seq_12370158_x1( TCTGATACCAATTGAAAT,+,2);seq_13145683_x1(CTAGCTCTGATACCACTTGTT ,+,2);seq_11746938_x1( AGCTCTGATACCACTTGT ,+,2)
94	MIR845d	R	2	3	seq_9245975_x2(TGGCTCTGATACCAACTGTTGG,+,2)
94	MIR845e	R	2	3	seq_9245975_x2(TGGCTCTGATACCAACTGTTGG,+,2)
95	MIR858	L	1	1	seq_11947627_x1( TTCGTTGTCTGTTCGACCTTG,+,0)
96	MIR894	L	85	2118	seq_3575963_x630( TTTCACGTCGGGTTCACCA,+,0)
97	MIR902b	L	1	1	seq_13148513_x1( ATGATGCAGAATCCTCAT ,+,2)
97	MIR902c	L	1	1	seq_13148513_x1( ATGATGCAGAATCCTCAT ,+,2)
97	MIR902d	L	1	1	seq_13148513_x1( ATGATGCAGAATCCTCAT ,+,2)
97	MIR902e	L	1	1	seq_13148513_x1( ATGATGCAGAATCCTCAT ,+,2)
97	MIR902f	L	1	1	seq_13148513_x1( ATGATGCAGAATCCTCAT ,+,2)
97	MIR902g	L	1	1	seq_13148513_x1( ATGATGCAGAATCCTCAT ,+,2)

## Sheet: uniq_to_mirbase.group.table
groupname	left_or_right	total_uniq_number	total_seq_number	max_number(max_query_sequence,match_direction,distance)
MIR827a	R	9	290	seq_4418296_x238(TTAGATGATCATCAACAAACA,+,2)
MIR319	R	164	36694	seq_1230604_x28714(TTTGGATTGAAGGGAGCTCT ,+,2)
MIR319	L	5	6	seq_9076061_x2( GAGCTTTCTTCAGTCCACT,+,2)
MIR482d	R	4	7	seq_9090291_x2(TCTTGCCTACTCCTCCCATTCC,+,2);seq_9278477_x2( TGCCGACTCCTCCCATTCC,+,2);seq_9630735_x2(TCCTGCCGACTCCTCCCATTCC,+,2)
MIR394c	L	8	191	seq_4692810_x176(TTGGCATTCTGTCCACCTCC ,+,0)
MIR1863	R	5	7	seq_9314301_x2(TGCTCTGATACCATGTTAAA ,+,2);seq_9787073_x2( TCTGATACCATGTTAAATTATT,+,2)
MIR2118p	R	63	13267	seq_1847223_x9986(TTTCCGATGCCTCCCATGCCGA,+,2)
MIR169w	L	32	459	seq_4012664_x369(TAGCCAAGGATGACTTGCCT ,+,2)
MIR167h	R	2	4	seq_8885194_x3(AGATCATGTGGCAGTTTCAC,+,2)
MIR167h	L	44	3501	seq_2478280_x3246(TGAAGCTGCCAGCATGATCTGA,+,1)
MIR4414	L	5	11	seq_7750238_x7(CGCTGCTGACTCGTTGGCTCA,+,2)
MIR396b	R	33	304	seq_4606567_x193( CTCAAGAAAGCTGTGGGAAA,+,2)
MIR396b	L	113	7849	seq_2421657_x3433(TTCCACGGCTTTCTTGAACT ,+,1)
MIR169k	R	13	113	seq_5585019_x71(GGCAGTCTCCTTGGCTAGC,+,0)
MIR169k	L	36	485	seq_4012664_x369(TAGCCAAGGATGACTTGCCT ,+,0)
MIR156l	R	2	8	seq_7814463_x7(GCTCACTTCTCTTTCTGTCACC,+,2)
MIR156l	L	18	273	seq_5179037_x107(TGACAGAAGATAGAGAGCAC,+,2)
MIR481a	R	1	1	seq_13662653_x1(AGGAGCTCACTGAACAGC ,+,2)
MIR1223c	R	1	1	seq_12722613_x1(TTGGAGGGTCATACACCT ,+,2)
MIR5179	L	5	229	seq_4542484_x206( TTGCTCAAGACCGCGCAGT,+,2)
MIR1507	L	1	1	seq_13440436_x1( TTATATGGACCGAAAGATG,+,2)
MIR169e	R	25	434	seq_4012664_x369(TAGCCAAGGATGACTTGCCT ,+,0)
MIR169e	L	38	488	seq_4012664_x369(TAGCCAAGGATGACTTGCCT ,+,1)
MIR1863b	R	5	6	seq_9314301_x2(TGCTCTGATACCATGTTAAA ,+,2)
MIR2658	L	1	1	seq_11088956_x1(AAATGAGAACTTGTATATGATCT,+,2)
MIR477e	L	77	1770	seq_3468271_x732(ACTCTCCCTCAAGGGCTT ,+,0)
MIR166l	R	454	594817	seq_0_x338399(TCGGACCAGGCTTCATTCCCC,+,1)
MIR171c	R	69	1105	seq_4210137_x297( TTGAGCCGTGCCAATATCACT,+,2)
MIR171c	L	14	220	seq_4852813_x149(TGATATTGGTCCGGTTCAATC,+,2)
MIR399f	R	5	12	seq_7730952_x8(TGCCAAAGGAGAATTGCCCTG,+,2)
MIR482	R	126	28790	seq_1564414_x16002(TTTCCAACTCCACCCATTCCAA,+,2)
MIR482	L	3	5	seq_8804434_x3(GGAATGGGATGTTTGGAAA ,+,2)
MIR169ac	L	7	382	seq_4012664_x369(TAGCCAAGGATGACTTGCCT ,+,2)
MIR156e	L	95	5645	seq_2237724_x4694(TTGACAGAAGATAGAGAGCAC,+,2)
MIR159f	R	181	42265	seq_1230604_x28714(TTTGGATTGAAGGGAGCTCT ,+,0)
MIR395h	R	5	102	seq_5419687_x84( TGAAGAGTTTGGGGGAACTC,+,1)
MIR171d	R	68	1110	seq_4210137_x297( TTGAGCCGTGCCAATATCACT,+,2)
MIR171d	L	1	7	seq_7877204_x7(TGTTGGCCCGGTTCACTCAGA,+,2)
MIR447a	R	1	1	seq_12185473_x1( GAAATTGTAGTATTGGATA,+,2)
MIR397	L	2	9	seq_7879472_x7(TCATTGAGTGCAGCGTTGATG,+,0)
MIR399b	R	7	19	seq_7730952_x8(TGCCAAAGGAGAATTGCCCTG,+,2)
MIR395f	R	5	102	seq_5419687_x84( TGAAGAGTTTGGGGGAACTC,+,1)
MIR172b	R	12	220	seq_4625497_x189(GGAATCTTGATGATGCTGCAT,+,1)
MIR172b	L	7	40	seq_6983853_x17(GTAGCATCATCAAGATTCACA,+,2)
MIR160i	L	17	363	seq_4090706_x338(TGCCTGGCTCCCTGTATGCCA,+,1)
MIR171	R	59	1069	seq_4210137_x297( TTGAGCCGTGCCAATATCACT,+,2)
MIR171	L	54	1348	seq_4210137_x297( TTGAGCCGTGCCAATATCACT,+,2)
MIR535	R	8	95	seq_5488311_x78(TGACAACGAGAGAGAGCACGC,+,2)
MIR535	L	22	135	seq_5488311_x78(TGACAACGAGAGAGAGCACGC,+,0)
MIR529e	L	60	12475	seq_1726288_x11803(AGAAGAGAGAGAGTACAGCCT,+,1)
MIR393c	R	1	1	seq_12819133_x1( TCAGTGCAATCCCTCTGGAAT,+,1)
MIR393c	L	54	1580	seq_3678768_x559(TCCAAAGGGATCGCATTGATTT,+,1)
MIR1310	L	10	23	seq_7793505_x7( CATCGGGGGCGCAACGCCCT ,+,2)
MIR477a	L	23	889	seq_3468271_x732(ACTCTCCCTCAAGGGCTT ,+,2)
MIR166i	R	446	594608	seq_0_x338399(TCGGACCAGGCTTCATTCCCC,+,0)
MIR166i	L	5	36	seq_6730713_x22(GGAATGTTGTCTGGCTCG ,+,2)
MIR390d	L	9	362	seq_4084606_x340(AAGCTCAGGAGGGATAGCGCC,+,0)
MIR1223b	R	1	1	seq_12722613_x1(TTGGAGGGTCATACACCT ,+,2)
MIR395n	R	4	101	seq_5419687_x84( TGAAGAGTTTGGGGGAACTC,+,1)
MIR2118m	R	2	2	seq_12454047_x1(TTCCCGATGCCCCCCATTC ,+,2);seq_10575893_x1(TTTCTGATGCCTCCCATGCC ,+,2)
MIR157a	R	12	254	seq_4573985_x200(GCTCTCTATGCTTCTGTCATC ,+,2)
MIR157a	L	76	5305	seq_2237724_x4694(TTGACAGAAGATAGAGAGCAC,+,0)
MIR159e	R	137	44394	seq_1230604_x28714(TTTGGATTGAAGGGAGCTCT ,+,1)
MIR395r	R	4	101	seq_5419687_x84( TGAAGAGTTTGGGGGAACTC,+,1)
MIR4376	L	1	8	seq_7658184_x8(CACGCAGGAGAGATGACACTG ,+,2)
MIR164	L	18	132	seq_5464646_x80(TGGAGAAGCAGGGCACGTGCA,+,0)
MIR160e	L	26	374	seq_4090706_x338(TGCCTGGCTCCCTGTATGCCA,+,0)
MIR845d	R	2	3	seq_9245975_x2(TGGCTCTGATACCAACTGTTGG,+,2)
MIR319g	R	133	7522	seq_2750386_x1934(TTGGACTGAAGGGAGCTCCC ,+,0)
MIR2615b	R	1	1	seq_11503255_x1( GCATTTGAAAAGGCGTTT,+,1)
MIR5072	L	13	24	seq_7892917_x6( TCCCCAGCAGAGTCGCCA,+,1)
MIR838	R	1	1	seq_11436779_x1( ATCTTCTTCTTCTTGCTC ,+,2)
MIR902b	L	1	1	seq_13148513_x1( ATGATGCAGAATCCTCAT ,+,2)
MIR171k	R	51	1369	seq_4166599_x313( CGAGCCGAATCAATATCACTC,+,2)
MIR2118f	R	6	20	seq_7612481_x9(TTCCCAATTCCTCCCATGCC ,+,2)
MIR166p	R	128	249855	seq_338399_x242264(TCTCGGACCAGGCTTCATTCC ,+,1)
MIR482a	R	87	12464	seq_2048182_x7273(TCTTGCCGACTCCTCCCATTCC,+,1)
MIR477d	L	14	812	seq_3468271_x732(ACTCTCCCTCAAGGGCTT ,+,2)
MIR396	R	93	7814	seq_2421657_x3433(TTCCACGGCTTTCTTGAACT ,+,1)
MIR396	L	111	8080	seq_2421657_x3433(TTCCACGGCTTTCTTGAACT ,+,1)
MIR396i	R	3	9	seq_7850205_x7(TCCACAGGCTTTCTTGAACTG,+,1)
MIR165b	R	159	348859	seq_0_x338399(TCGGACCAGGCTTCATTCCCC,+,1)
MIR165b	L	10	301	seq_4338418_x260(GGAATGTTGTCTGGCTCGAGG,+,2)
MIR171l	R	20	343	seq_4166599_x313(CGAGCCGAATCAATATCACTC,+,0)
MIR171l	L	2	6	seq_8347077_x4(TATTGGCGTGCCTCAATTTGA,+,2)
MIR2673a	L	1	1	seq_11079170_x1(TCATCTTCCTCTTTCTCTT ,+,2)
MIR164d	L	18	132	seq_5464646_x80(TGGAGAAGCAGGGCACGTGCA,+,0)
MIR167e	L	46	3503	seq_2478280_x3246(TGAAGCTGCCAGCATGATCTGA,+,0)
MIR168a	R	30	474	seq_4318224_x265(CCCGCCTTGCATCAAGTGAAT,+,1)
MIR168a	L	55	3112	seq_2911236_x1544(TCGCTTGGTGCAGGTCGGGAA,+,2)
MIR3697	L	1	1	seq_12613999_x1( GACTTCAACATGATCAAG,+,2)
MIR156h	R	2	8	seq_7814463_x7(GCTCACTTCTCTTTCTGTCACC,+,2)
MIR156h	L	81	5372	seq_2237724_x4694(TTGACAGAAGATAGAGAGCAC,+,2)
MIR319c	R	167	36448	seq_1230604_x28714(TTTGGATTGAAGGGAGCTCT ,+,2)
MIR319c	L	14	88	seq_6320735_x34(AGAGCTTTCTTCAGTCCACT ,+,1)
MIR172g	R	11	219	seq_4625497_x189(GGAATCTTGATGATGCTGCAT,+,1)
MIR167	R	15	374	seq_4074356_x343(AGATCATGTGGCAGTTTCACC,+,0)
MIR167	L	44	3501	seq_2478280_x3246(TGAAGCTGCCAGCATGATCTGA,+,2)
MIR2275b	R	47	672	seq_4424703_x236(TTTAGTTTCCTCCAATATCTCA,+,2)
MIR171m	R	20	343	seq_4166599_x313(CGAGCCGAATCAATATCACTC,+,0)
MIR159j	R	152	41948	seq_1230604_x28714(TTTGGATTGAAGGGAGCTCT ,+,0)
MIR169af	L	7	382	seq_4012664_x369(TAGCCAAGGATGACTTGCCT ,+,2)
MIR169s	L	24	462	seq_4012664_x369(TAGCCAAGGATGACTTGCCT ,+,2)
MIR398b	R	39	1148	seq_3202532_x1038(TGTGTTCTCAGGTCGCCCCTG,+,1)
MIR398b	L	1	3	seq_8746459_x3(GGGGACGGACTGGGAACG ,+,2)
MIR169f	R	2	6	seq_8062175_x5(GGCAAGTTGTCTTTGGCT ,+,2)
MIR169f	L	41	493	seq_4012664_x369(TAGCCAAGGATGACTTGCCT ,+,0)
MIR828a	L	1	1	seq_12156720_x1(TCTTGCTCAAATGAGTATTCCATT,+,2)
MIR319b	R	152	7550	seq_2750386_x1934(TTGGACTGAAGGGAGCTCCC,+,1)
MIR319b	L	13	68	seq_6320735_x34(AGAGCTTTCTTCAGTCCACT ,+,2)
MIR529a	R	7	56	seq_6093256_x42(GCTGTACCCTCTCTCTTCTCC,+,1)
MIR529a	L	16	371	seq_4568372_x201(AGAAGAGAGAGAGCACAGCCC,+,1)
MIR390c	R	1	1	seq_11169624_x1(GTCGCTGTCCATTGTGAG ,+,2)
MIR390c	L	10	363	seq_4084606_x340(AAGCTCAGGAGGGATAGCGCC,+,0)
MIR395b	R	5	102	seq_5419687_x84( TGAAGAGTTTGGGGGAACTC,+,1)
MIR395b	L	4	101	seq_5419687_x84(TGAAGAGTTTGGGGGAACTC,+,1)
MIR171b	R	88	1721	seq_4166599_x313(CGAGCCGAATCAATATCACTC,+,0)
MIR171b	L	7	11	seq_8124315_x5( TTGGCCCGGTTCACTCAGAAA,+,2)
MIR5078	R	1	1	seq_10578519_x1( TAGTTCGACCGTGGAATT ,+,2)
MIR171n	R	32	562	seq_4166599_x313(CGAGCCGAATCAATATCACTC,+,0)
MIR171n	L	2	2	seq_11573172_x1(ATATTGGTCCGGTTCAAT ,+,2);seq_12232175_x1(ATATTGGTCAGGTTCAATC ,+,1)
MIR399c	R	7	19	seq_7730952_x8(TGCCAAAGGAGAATTGCCCTG,+,0)
MIR2118c	R	3	3	seq_11711001_x1(TTCCCAATTCCTCCCATT ,+,2);seq_13637107_x1(TTCCCAATTCCTCCCATTC ,+,2);seq_12454047_x1(TTCCCGATGCCCCCCATTC ,+,2)
MIR481b	L	1	1	seq_13662653_x1(AGGAGCTCACTGAACAGC ,+,2)
MIR1125	L	1	1	seq_11244781_x1(TTAACCAACGAGACCGACTACGG ,+,2)
MIR169ab	L	7	382	seq_4012664_x369(TAGCCAAGGATGACTTGCCT ,+,2)
MIR408c	R	8	51	seq_6719449_x22(CTGCACTGCCTCTTCCCTGGC,+,0)
MIR473	L	69	1753	seq_3468271_x732(ACTCTCCCTCAAGGGCTT ,+,0)
MIR3699	R	5	7	seq_9618053_x2(TTGACAGAAGATAGAGATT ,+,2);seq_9793405_x2(TTGACAGAAGATAGAGTT ,+,1)
MIR396g	R	8	23	seq_7850205_x7(TCCACAGGCTTTCTTGAACTG,+,1)
MIR396g	L	119	8188	seq_2421657_x3433(TTCCACGGCTTTCTTGAACT ,+,0)
MIR415	L	1	1	seq_13869198_x1(AAAAAGAACAGAAGCAGAGCCGCT,+,2)
MIR166m	R	448	594658	seq_0_x338399(TCGGACCAGGCTTCATTCCCC,+,1)
MIR166m	L	46	774	seq_4338418_x260(GGAATGTTGTCTGGCTCGAGG,+,1)
MIR159g	R	14	29350	seq_1230604_x28714(TTTGGATTGAAGGGAGCTCT ,+,2)
MIR477f	L	12	881	seq_3468271_x732(ACTCTCCCTCAAGGGCTT ,+,2)
MIR396c	R	6	33	seq_6996722_x17(TTCAAGAAAGCTGTGGGAAAA,+,2)
MIR396c	L	110	7843	seq_2421657_x3433(TTCCACGGCTTTCTTGAACT ,+,1)
MIR169i	R	12	112	seq_5585019_x71(GGCAGTCTCCTTGGCTAGC,+,0)
MIR169i	L	34	465	seq_4012664_x369(TAGCCAAGGATGACTTGCCT ,+,0)
MIR166c	R	504	594910	seq_0_x338399(TCGGACCAGGCTTCATTCCCC,+,0)
MIR166c	L	57	1249	seq_3898290_x426(TCGGACCAGGCTTCATTCC ,+,2)
MIR529	R	27	12243	seq_1726288_x11803(AGAAGAGAGAGAGTACAGCCT,+,2)
MIR529	L	71	12502	seq_1726288_x11803(AGAAGAGAGAGAGTACAGCCT,+,0)
MIR169u	L	19	397	seq_4012664_x369(TAGCCAAGGATGACTTGCCT ,+,1)
MIR399o	R	3	10	seq_7730952_x8(TGCCAAAGGAGAATTGCCCTG,+,2)
MIR2118a	R	1	1	seq_12454047_x1(TTCCCGATGCCCCCCATTC ,+,2)
MIR160c	R	1	1	seq_10225888_x1(GCGTGCGAGGAGCCAAGCAT ,+,2)
MIR160c	L	28	376	seq_4090706_x338(TGCCTGGCTCCCTGTATGCCA,+,0)
MIR3946	L	1	1	seq_12395820_x1( GAGAATGAGAAGAGGGCACA,+,2)
MIR902g	L	1	1	seq_13148513_x1( ATGATGCAGAATCCTCAT ,+,2)
MIR5077	L	21	1302	seq_3575963_x630(TTTCACGTCGGGTTCACCA,+,2)
MIR472a	R	1	1	seq_10206759_x1( TTTCCAACTCCACCCATCC ,+,2)
MIR395g	R	4	101	seq_5419687_x84( TGAAGAGTTTGGGGGAACTC,+,1)
MIR473a	L	1	1	seq_13002884_x1(CACTCTCCCTCAAGGGCT ,+,2)
MIR529b	L	64	12495	seq_1726288_x11803(AGAAGAGAGAGAGTACAGCCT,+,1)
MIR169p	L	30	464	seq_4012664_x369(TAGCCAAGGATGACTTGCCT ,+,1)
MIR171e	R	68	1670	seq_4166599_x313( CGAGCCGAATCAATATCACTC,+,2)
MIR171e	L	1	7	seq_7877204_x7(TGTTGGCCCGGTTCACTCAGA,+,2)
MIR169x	L	24	429	seq_4012664_x369(TAGCCAAGGATGACTTGCCT ,+,0)
MIR894	L	85	2118	seq_3575963_x630( TTTCACGTCGGGTTCACCA,+,0)
MIR170	R	26	609	seq_4293793_x272( TTGAGCCGCGTCAATATCTCC,+,2)
MIR170	L	1	7	seq_7877204_x7(TGTTGGCCCGGTTCACTCAGA,+,2)
MIR166d	R	477	594713	seq_0_x338399(TCGGACCAGGCTTCATTCCCC,+,0)
MIR166d	L	347	594617	seq_0_x338399(TCGGACCAGGCTTCATTCCCC,+,1)
MIR169ad	L	7	382	seq_4012664_x369(TAGCCAAGGATGACTTGCCT ,+,2)
MIR477	L	27	1058	seq_3468271_x732(ACTCTCCCTCAAGGGCTT ,+,2)
MIR171h	R	66	1457	seq_4166599_x313( CGAGCCGAATCAATATCACTC,+,2)
MIR160f	R	1	1	seq_10225888_x1(GCGTGCGAGGAGCCAAGCAT ,+,2)
MIR160f	L	23	370	seq_4090706_x338(TGCCTGGCTCCCTGTATGCCA,+,1)
MIR157c	R	3	219	seq_4573985_x200(GCTCTCTATGCTTCTGTCATC,+,2)
MIR157c	L	76	5305	seq_2237724_x4694(TTGACAGAAGATAGAGAGCAC,+,0)
MIR156i	L	75	5336	seq_2237724_x4694(TTGACAGAAGATAGAGAGCAC,+,0)
MIR172c	R	11	219	seq_4625497_x189(GGAATCTTGATGATGCTGCAT,+,1)
MIR172c	L	14	48	seq_6983853_x17(GTAGCATCATCAAGATTCACA,+,1)
MIR399g	R	5	12	seq_7730952_x8(TGCCAAAGGAGAATTGCCCTG,+,2)
MIR160d	R	3	26	seq_6665242_x24(GCGTGCGAGGAGCCAAGCATA,+,2)
MIR160d	L	28	376	seq_4090706_x338(TGCCTGGCTCCCTGTATGCCA,+,0)
MIR168	R	22	444	seq_4318224_x265( CCCGCCTTGCATCAAGTGAAT,+,1)
MIR168	L	53	3100	seq_2911236_x1544(TCGCTTGGTGCAGGTCGGGAA,+,2)
MIR2615a	R	1	1	seq_11503255_x1( GCATTTGAAAAGGCGTTT,+,1)
MIR1510b	R	7	24	seq_7069375_x15( TTTTACCTATTCCACCCATTC,+,1)
MIR393	L	60	1595	seq_3678768_x559(TCCAAAGGGATCGCATTGATTT,+,2)
MIR398c	R	35	1144	seq_3202532_x1038(TGTGTTCTCAGGTCGCCCCTG,+,0)
MIR164b	R	4	69	seq_5697533_x64(CATGTGCCCATCTTCTCCATC,+,2)
MIR164b	L	18	132	seq_5464646_x80(TGGAGAAGCAGGGCACGTGCA,+,0)
MIR1515	L	1	3	seq_8883844_x3(TCATTTTTGCGTGTAGTGAT ,+,2)
MIR535b	L	17	107	seq_5488311_x78(TGACAACGAGAGAGAGCACGC,+,0)
MIR395a	R	4	101	seq_5419687_x84( TGAAGAGTTTGGGGGAACTC,+,1)
MIR395a	L	4	101	seq_5419687_x84( TGAAGAGTTTGGGGGAACTC ,+,1)
MIR172h	R	11	219	seq_4625497_x189(GGAATCTTGATGATGCTGCAT,+,1)
MIR4364a	R	2	2	seq_12154667_x1( ATCGGACGGATGAAGGTT,+,2);seq_10091310_x1( CGAGATCGCAAGGAAGGAG ,+,2)
MIR166h	R	469	594704	seq_0_x338399(TCGGACCAGGCTTCATTCCCC,+,0)
MIR2275c	R	24	475	seq_4424703_x236(TTTAGTTTCCTCCAATATCTCA,+,2)
MIR399k	R	3	10	seq_7730952_x8(TGCCAAAGGAGAATTGCCCTG,+,2)
MIR845e	R	2	3	seq_9245975_x2(TGGCTCTGATACCAACTGTTGG,+,2)
MIR529f	L	60	12475	seq_1726288_x11803(AGAAGAGAGAGAGTACAGCCT,+,1)
MIR399l	R	7	19	seq_7730952_x8(TGCCAAAGGAGAATTGCCCTG,+,1)
MIR166g	R	462	594823	seq_0_x338399(TCGGACCAGGCTTCATTCCCC,+,0)
MIR166g	L	37	711	seq_4338418_x260(GGAATGTTGTCTGGCTCGAGG,+,1)
MIR902c	L	1	1	seq_13148513_x1( ATGATGCAGAATCCTCAT ,+,2)
MIR397c	L	1	7	seq_7879472_x7(TCATTGAGTGCAGCGTTGATG,+,2)
MIR169t	L	13	42	seq_7039524_x16(CAGCCAAGGATGACTTGCCGG,+,2)
MIR408b	R	8	51	seq_6719449_x22(CTGCACTGCCTCTTCCCTGGC,+,0)
MIR169o	L	30	457	seq_4012664_x369(TAGCCAAGGATGACTTGCCT ,+,1)
MIR1077	R	1	1	seq_10267634_x1( GGTATGGACGTATACGGGCCT,+,2)
MIR162b	R	52	5410	seq_2203390_x5088(TCGATAAACCTCTGCATCCGG,+,2)
MIR5198	R	1	1	seq_11350501_x1( AAAGAGAGTGACGGAGCT,+,2)
MIR319h	R	73	5992	seq_2750386_x1934(TTGGACTGAAGGGAGCTCCC,+,1)
MIR2118q	R	1	1	seq_12454047_x1(TTCCCGATGCCCCCCATTC ,+,2)
MIR395k	R	5	102	seq_5419687_x84( TGAAGAGTTTGGGGGAACTC,+,2)
MIR1067	L	1	1	seq_10768486_x1( TACTGAATTTTGATCCCAT,+,2)
MIR2118j	R	2	2	seq_12454047_x1(TTCCCGATGCCCCCCATTC ,+,2);seq_10575893_x1(TTTCTGATGCCTCCCATGCC ,+,2)
MIR1223a	R	1	1	seq_12722613_x1(TTGGAGGGTCATACACCT ,+,2)
MIR169l	R	9	85	seq_5585019_x71(GGCAGTCTCCTTGGCTAGC,+,1)
MIR169l	L	38	486	seq_4012664_x369(TAGCCAAGGATGACTTGCCT ,+,2)
MIR396h	R	3	9	seq_7850205_x7(TCCACAGGCTTTCTTGAACTG,+,1)
MIR396h	L	11	648	seq_3659008_x570(TTTCCACAGCTTTCTTGAACT ,+,2)
MIR157b	R	10	255	seq_4573985_x200(GCTCTCTATGCTTCTGTCATC ,+,1)
MIR157b	L	68	5295	seq_2237724_x4694(TTGACAGAAGATAGAGAGCAC,+,0)
MIR164e	L	18	132	seq_5464646_x80(TGGAGAAGCAGGGCACGTGCA,+,0)
MIR3636	L	1	1	seq_11945448_x1( TGCTTCTTTGAAAGATTA,+,2)
MIR167d	R	1	1	seq_10922825_x1( CATCCTGCAGTTTCATTCAC,+,2)
MIR167d	L	45	3502	seq_2478280_x3246(TGAAGCTGCCAGCATGATCTGA,+,2)
MIR319i	R	51	5552	seq_2750386_x1934(TTGGACTGAAGGGAGCTCCC,+,1)
MIR395m	R	5	102	seq_5419687_x84( TGAAGAGTTTGGGGGAACTC,+,2)
MIR395q	R	4	101	seq_5419687_x84( TGAAGAGTTTGGGGGAACTC,+,1)
MIR169	L	28	437	seq_4012664_x369(TAGCCAAGGATGACTTGCCT ,+,2)
MIR902d	L	1	1	seq_13148513_x1( ATGATGCAGAATCCTCAT ,+,2)
MIR2118d	R	16	439	seq_4134062_x324(TTTCCGATGCCTCCCATGCC ,+,2)
MIR5048	L	4	4	seq_12261211_x1(TATATTTGCAGGTTTTAGCTCT ,+,1);seq_10360183_x1(TATATTTGCAGGTTTTAGGTCT ,+,0);seq_11758053_x1(ATATTTGCAGGTTTTAGGTCT ,+,0);seq_14159597_x1( TTTGCAGGTTTTAGGTCTAAGT,+,0)
MIR5176	L	1	1	seq_12655051_x1( AATGTCGTCACATATCCTG,+,2)
MIR408d	R	8	51	seq_6719449_x22(CTGCACTGCCTCTTCCCTGGC,+,0)
MIR156g	R	3	9	seq_7814463_x7(GCTCACTTCTCTTTCTGTCACC,+,1)
MIR156g	L	78	5340	seq_2237724_x4694(TTGACAGAAGATAGAGAGCAC,+,0)
MIR159k	R	152	41948	seq_1230604_x28714(TTTGGATTGAAGGGAGCTCT ,+,0)
MIR399d	R	7	19	seq_7730952_x8(TGCCAAAGGAGAATTGCCCTG,+,2)
MIR159	R	300	48932	seq_1230604_x28714(TTTGGATTGAAGGGAGCTCT ,+,0)
MIR395c	R	5	102	seq_5419687_x84( TGAAGAGTTTGGGGGAACTC,+,2)
MIR4370	L	1	1	seq_13095051_x1(AGTAGAGTCGTCTGATTTT ,+,2)
MIR447b	L	18	1113	seq_3468271_x732(ACTCTCCCTCAAGGGCTT ,+,2)
MIR319a	R	151	7829	seq_2750386_x1934(TTGGACTGAAGGGAGCTCCC,+,1)
MIR319a	L	15	89	seq_6320735_x34(AGAGCTTTCTTCAGTCCACT ,+,1)
MIR172e	R	12	220	seq_4625497_x189(GGAATCTTGATGATGCTGCAT,+,0)
MIR156c	R	72	5336	seq_2237724_x4694(TTGACAGAAGATAGAGAGCAC,+,0)
MIR156c	L	95	5644	seq_2237724_x4694(TTGACAGAAGATAGAGAGCAC,+,2)
MIR530b	L	4	10	seq_8012419_x6(TGCATTTGCACCTGCACCTGT,+,2)
MIR2873b	R	1	1	seq_10743415_x1(TTTGGACTTGAGATTTGGGA ,+,1)
MIR160b	R	3	26	seq_6665242_x24(GCGTGCGAGGAGCCAAGCATA,+,2)
MIR160b	L	28	376	seq_4090706_x338(TGCCTGGCTCCCTGTATGCCA,+,0)
MIR394	L	8	191	seq_4692810_x176(TTGGCATTCTGTCCACCTCC,+,0)
MIR482b	R	74	7643	seq_2048182_x7273(TCTTGCCGACTCCTCCCATTCC,+,2)
MIR169h	R	8	105	seq_5585019_x71(GGCAGTCTCCTTGGCTAGC,+,2)
MIR169h	L	35	479	seq_4012664_x369(TAGCCAAGGATGACTTGCCT ,+,0)
MIR395d	R	4	101	seq_5419687_x84( TGAAGAGTTTGGGGGAACTC,+,1)
MIR397a	R	1	1	seq_10871101_x1(CCGGAGTTGGGCTCAATT ,+,2)
MIR397a	L	2	9	seq_7879472_x7(TCATTGAGTGCAGCGTTGATG,+,1)
MIR164f	R	2	79	seq_5518171_x76(CACGTGCTCCCCTTCTCCAAC,+,2)
MIR164f	L	17	131	seq_5464646_x80(TGGAGAAGCAGGGCACGTGCA,+,1)
MIR160g	R	3	26	seq_6665242_x24(GCGTGCGAGGAGCCAAGCATA,+,2)
MIR160g	L	25	372	seq_4090706_x338(TGCCTGGCTCCCTGTATGCCA,+,0)
MIR5168	R	1	2	seq_9023157_x2( TCTCGGACCAGGCTTCAT,+,2)
MIR167f	L	45	3502	seq_2478280_x3246(TGAAGCTGCCAGCATGATCTGA,+,0)
MIR5083	R	1	1	seq_10788945_x1( CTACAATTATCTGATCTC,+,2)
MIR395t	R	2	90	seq_5419687_x84( TGAAGAGTTTGGGGGAACTC,+,2)
MIR167j	R	6	356	seq_4074356_x343(AGATCATGTGGCAGTTTCACC,+,2)
MIR167j	L	43	3500	seq_2478280_x3246(TGAAGCTGCCAGCATGATCTGA,+,0)
MIR396f	R	16	262	seq_4606567_x193( CTCAAGAAAGCTGTGGGAAA,+,2)
MIR396f	L	104	7833	seq_2421657_x3433(TTCCACGGCTTTCTTGAACT ,+,1)
MIR169ae	L	7	382	seq_4012664_x369(TAGCCAAGGATGACTTGCCT ,+,2)
MIR165a	R	182	591006	seq_0_x338399(TCGGACCAGGCTTCATTCCCC,+,1)
MIR165a	L	29	588	seq_4338418_x260(GGAATGTTGTCTGGCTCGAGG,+,1)
MIR2911	R	10	139	seq_5895420_x52(CCGGCCGGGGGACGGACTGGGA,+,1)
MIR5059	L	1	1	seq_13724820_x1( ACCTGGGCAGCACCACCA,+,1)
MIR477b	L	84	1894	seq_3468271_x732(ACTCTCCCTCAAGGGCTT ,+,0)
MIR169c	L	43	501	seq_4012664_x369(TAGCCAAGGATGACTTGCCT ,+,2)
MIR2275d	R	5	17	seq_7397223_x11(TTTGGTTTCCTCTGATATCTCA,+,2)
MIR166b	R	499	594901	seq_0_x338399(TCGGACCAGGCTTCATTCCCC,+,0)
MIR166b	L	37	710	seq_4338418_x260(GGAATGTTGTCTGGCTCGAGG,+,2)
MIR529c	L	17	373	seq_4568372_x201(AGAAGAGAGAGAGCACAGCCC,+,1)
MIR159h	R	90	41674	seq_1230604_x28714(TTTGGATTGAAGGGAGCTCT ,+,1)
MIR166n	R	443	594774	seq_0_x338399(TCGGACCAGGCTTCATTCCCC,+,2)
MIR166n	L	5	34	seq_6730713_x22(GGAATGTTGTCTGGCTCG ,+,1)
MIR827c	R	9	290	seq_4418296_x238(TTAGATGATCATCAACAAACA,+,1)
MIR169r	R	18	80	seq_7213694_x13(GGCAAGTTGTCTTTGGCTACA,+,1);seq_7224926_x13(CGGCAAGTTGTCTTTGGCTAC ,+,1)
MIR169r	L	42	499	seq_4012664_x369(TAGCCAAGGATGACTTGCCT ,+,2)
MIR319e	R	139	36386	seq_1230604_x28714(TTTGGATTGAAGGGAGCTCT ,+,2)
MIR171a	R	75	1393	seq_4210137_x297( TTGAGCCGTGCCAATATCACT,+,2)
MIR171a	L	35	1045	seq_4210137_x297( TTGAGCCGTGCCAATATCACT,+,2)
MIR477g	L	4	13	seq_7484041_x10(CTCTCCCTCAAGGGCTTCT ,+,2)
MIR845a	R	5	5	seq_13303998_x1( TCTGATACCACTTGATGCAAG,+,2);seq_11111135_x1(TTCGCTCTGATACCAATT ,+,2);seq_12370158_x1( TCTGATACCAATTGAAAT,+,2);seq_13145683_x1(CTAGCTCTGATACCACTTGTT ,+,2);seq_11746938_x1( AGCTCTGATACCACTTGT ,+,2)
MIR2118g	R	2	2	seq_11711001_x1(TTCCCAATTCCTCCCATT ,+,2);seq_13637107_x1(TTCCCAATTCCTCCCATTC ,+,2)
MIR1119	R	1	1	seq_11616935_x1( CGGGATGCTGTGTCAGCC,+,2)
MIR529d	L	24	12400	seq_1726288_x11803(AGAAGAGAGAGAGTACAGCCT,+,2)
MIR159a	R	233	45616	seq_1230604_x28714(TTTGGATTGAAGGGAGCTCT ,+,0)
MIR535a	L	17	107	seq_5488311_x78(TGACAACGAGAGAGAGCACGC,+,0)
MIR169q	L	29	462	seq_4012664_x369(TAGCCAAGGATGACTTGCCT ,+,2)
MIR157d	R	14	267	seq_4573985_x200(GCTCTCTATGCTTCTGTCATC,+,0)
MIR157d	L	55	5113	seq_2237724_x4694(TTGACAGAAGATAGAGAGCAC,+,1)
MIR827	R	12	294	seq_4418296_x238(TTAGATGATCATCAACAAACA,+,2)
MIR827	L	1	1	seq_11431353_x1(TTTGTTGATTGTCATCTA ,+,1)
MIR2118r	R	29	594	seq_4134062_x324(TTTCCGATGCCTCCCATGCC ,+,2)
MIR166f	R	481	595317	seq_0_x338399(TCGGACCAGGCTTCATTCCCC,+,0)
MIR845b	R	4	4	seq_11111135_x1(TTCGCTCTGATACCAATT ,+,2);seq_12370158_x1( TCTGATACCAATTGAAAT,+,2);seq_13145683_x1(CTAGCTCTGATACCACTTGTT ,+,2);seq_11746938_x1( AGCTCTGATACCACTTGT ,+,2)
MIR1448	R	2	2	seq_12319896_x1(TCTTTCCAACTCCACCCA ,+,2);seq_13405280_x1(TCTTTCCAACTCCTCCCATTCC,+,2)
MIR529g	L	4	204	seq_4568372_x201(AGAAGAGAGAGAGCACAGCCC,+,2)
MIR164a	R	1	76	seq_5518171_x76(CACGTGCTCCCCTTCTCCAAC,+,1)
MIR164a	L	18	132	seq_5464646_x80(TGGAGAAGCAGGGCACGTGCA,+,0)
MIR169m	R	5	78	seq_5585019_x71(GGCAGTCTCCTTGGCTAGC,+,2)
MIR169m	L	38	487	seq_4012664_x369(TAGCCAAGGATGACTTGCCT ,+,2)
MIR1528	L	1	1	seq_11909131_x1( TAAATCAATATATTACTA,+,2)
MIR399m	R	3	8	seq_8050579_x6(CGCCAAAGGAGAGTTGCCCTA,+,2)
MIR2118n	R	17	436	seq_4134062_x324(TTTCCGATGCCTCCCATGCC ,+,2)
MIR169a	R	19	81	seq_7213694_x13(GGCAAGTTGTCTTTGGCTACA,+,2);seq_7224926_x13(CGGCAAGTTGTCTTTGGCTAC ,+,2)
MIR169a	L	38	488	seq_4012664_x369(TAGCCAAGGATGACTTGCCT ,+,2)
MIR166k	R	417	594641	seq_0_x338399(TCGGACCAGGCTTCATTCCCC,+,2)
MIR166k	L	19	361	seq_4338418_x260(GGAATGTTGTCTGGCTCGAGG,+,2)
MIR319f	R	142	7537	seq_2750386_x1934(TTGGACTGAAGGGAGCTCCC ,+,0)
MIR169y	L	14	392	seq_4012664_x369(TAGCCAAGGATGACTTGCCT ,+,1)
MIR162a	R	51	5408	seq_2203390_x5088(TCGATAAACCTCTGCATCCGG,+,1)
MIR399	R	6	18	seq_7730952_x8(TGCCAAAGGAGAATTGCCCTG,+,2)
MIR1085	R	1	1	seq_12343089_x1( GATATGTCATGTAGGGCC,+,2)
MIR396d	R	1	4	seq_8346293_x4(TCAAGAAAGCTGTGGGAAA ,+,1)
MIR396d	L	127	8202	seq_2421657_x3433(TTCCACGGCTTTCTTGAACT ,+,1)
MIR482c	R	86	12270	seq_2048182_x7273(TCTTGCCGACTCCTCCCATTCC,+,1)
MIR1088	L	1	3	seq_8766274_x3(GACAGAAGATAGAGAGCAC ,+,1)
MIR156j	L	88	5637	seq_2237724_x4694(TTGACAGAAGATAGAGAGCAC ,+,2)
MIR172d	R	13	221	seq_4625497_x189(GGAATCTTGATGATGCTGCAT,+,1)
MIR172d	L	7	40	seq_6983853_x17(GTAGCATCATCAAGATTCACA,+,2)
MIR167g	L	46	3503	seq_2478280_x3246(TGAAGCTGCCAGCATGATCTGA,+,1)
MIR160	L	28	376	seq_4090706_x338(TGCCTGGCTCCCTGTATGCCA,+,0)
MIR159c	R	329	49026	seq_1230604_x28714(TTTGGATTGAAGGGAGCTCT ,+,2)
MIR159c	L	4	4	seq_14022316_x1(AGAGCTCCCTTCAATCCAAC ,+,2);seq_11516267_x1(GAGCTCCCTTCAATCCAAA ,+,2);seq_12296360_x1(GAGCTCCCTTCGGTCCAACC ,+,2);seq_11687244_x1(GAGCTCACTTCAATCCAA ,+,2)
MIR398	R	38	1147	seq_3202532_x1038(TGTGTTCTCAGGTCGCCCCTG,+,1)
MIR169d	R	2	6	seq_8062175_x5(GGCAAGTTGTCTTTGGCT ,+,2)
MIR169d	L	45	496	seq_4012664_x369(TAGCCAAGGATGACTTGCCT ,+,0)
MIR171i	R	63	1346	seq_4210137_x297( TTGAGCCGTGCCAATATCACT,+,1)
MIR535c	L	17	107	seq_5488311_x78(TGACAACGAGAGAGAGCACGC,+,0)
MIR167a	L	45	3502	seq_2478280_x3246(TGAAGCTGCCAGCATGATCTGA,+,2)
MIR167c	L	45	3502	seq_2478280_x3246(TGAAGCTGCCAGCATGATCTGA,+,2)
MIR394b	R	3	33	seq_6439792_x30(AGGTGGGCATACTGCCAACTG,+,2)
MIR394b	L	8	191	seq_4692810_x176(TTGGCATTCTGTCCACCTCC,+,0)
MIR399p	R	7	19	seq_7730952_x8(TGCCAAAGGAGAATTGCCCTG,+,1)
MIR1037	R	1	1	seq_11212610_x1( ATGAGGATTTGATGGCCGC,+,2)
MIR481c	L	1	1	seq_13662653_x1(AGGAGCTCACTGAACAGC ,+,2)
MIR164c	R	4	69	seq_5697533_x64(CATGTGCCCATCTTCTCCATC,+,1)
MIR164c	L	19	133	seq_5464646_x80(TGGAGAAGCAGGGCACGTGCA,+,0)
MIR1223d	R	1	1	seq_12722613_x1(TTGGAGGGTCATACACCT ,+,2)
MIR1510a	R	11	175	seq_5003420_x128( TTTTACCTATTCCACCCATTCC,+,0)
MIR1510a	L	1	1	seq_14075452_x1( TTCCCCATTCCTCCCATGCC,+,2)
MIR5054	R	1	1	seq_10432746_x1(GCCCCACGGTGGGCGCCA,+,2)
MIR395j	R	4	101	seq_5419687_x84( TGAAGAGTTTGGGGGAACTC,+,1)
MIR393a	R	3	4	seq_9808407_x2(ATCATGCGATCTCTTGGGA ,+,2)
MIR393a	L	60	1595	seq_3678768_x559(TCCAAAGGGATCGCATTGATTT,+,1)
MIR399j	R	6	18	seq_7730952_x8(TGCCAAAGGAGAATTGCCCTG,+,1)
MIR399h	R	4	11	seq_7730952_x8(TGCCAAAGGAGAATTGCCCTG,+,0)
MIR1432	L	1	1	seq_12831375_x1(CGCAGGAGAGATGACACCGGC,+,2)
MIR858	L	1	1	seq_11947627_x1( TTCGTTGTCTGTTCGACCTTG,+,0)
MIR1023a	R	1	1	seq_12696415_x1(AAGAGAATTGGAGAAACT ,+,2)
MIR319d	R	167	36451	seq_1230604_x28714(TTTGGATTGAAGGGAGCTCT ,+,2)
MIR319d	L	9	62	seq_6320735_x34(AGAGCTTTCTTCAGTCCACT ,+,2)
MIR774b	L	3	7	seq_8095975_x5(TGAAATGATGATTTGGAT ,+,2)
MIR166	R	411	594545	seq_0_x338399(TCGGACCAGGCTTCATTCCCC,+,0)
MIR166	L	288	591816	seq_0_x338399(TCGGACCAGGCTTCATTCCCC ,+,0)
MIR166o	R	263	589901	seq_0_x338399(TCGGACCAGGCTTCATTCCCC,+,2)
MIR4409	L	1	1	seq_9871205_x1(TAACAAGTGGGTTTATAGACTGAA,+,2)
MIR395l	R	5	102	seq_5419687_x84( TGAAGAGTTTGGGGGAACTC,+,2)
MIR479	L	12	348	seq_4134386_x323(TGTGATGTTGGTTCGGCTCATC,+,2)
MIR5071	L	2	5	seq_8270697_x4(TCAAGCATCATGTCATGGACA,+,2)
MIR530a	L	4	10	seq_8012419_x6(TGCATTTGCACCTGCACCTGT,+,2)
MIR902e	L	1	1	seq_13148513_x1( ATGATGCAGAATCCTCAT ,+,2)
MIR399a	R	7	19	seq_7730952_x8(TGCCAAAGGAGAATTGCCCTG,+,0)
MIR399a	L	5	17	seq_7730952_x8(TGCCAAAGGAGAATTGCCCTG,+,1)
MIR390a	R	14	141	seq_5324345_x92(CGCTATCCATCCTGAGTTTTA,+,1)
MIR390a	L	10	363	seq_4084606_x340(AAGCTCAGGAGGGATAGCGCC,+,0)
MIR156b	R	11	256	seq_4573985_x200(GCTCTCTATGCTTCTGTCATC,+,1)
MIR156b	L	100	5675	seq_2237724_x4694(TTGACAGAAGATAGAGAGCAC,+,2)
MIR2218	R	8	182	seq_5003420_x128(TTTTACCTATTCCACCCATTCC ,+,2)
MIR160h	L	18	364	seq_4090706_x338(TGCCTGGCTCCCTGTATGCCA,+,1)
MIR162c	R	52	5410	seq_2203390_x5088(TCGATAAACCTCTGCATCCGG,+,1)
MIR393d	L	54	1580	seq_3678768_x559(TCCAAAGGGATCGCATTGATTT,+,1)
MIR156d	R	3	9	seq_7814463_x7(GCTCACTTCTCTTTCTGTCACC,+,1)
MIR156d	L	88	5637	seq_2237724_x4694(TTGACAGAAGATAGAGAGCAC,+,2)
MIR5016	R	1	1	seq_10109497_x1(ATTCTCGTGGATTCCTTGGAAATC,+,2)
MIR159d	R	217	45794	seq_1230604_x28714(TTTGGATTGAAGGGAGCTCT ,+,2)
MIR159d	L	4	4	seq_14022316_x1(AGAGCTCCCTTCAATCCAAC ,+,2);seq_11516267_x1(GAGCTCCCTTCAATCCAAA ,+,2);seq_12296360_x1(GAGCTCCCTTCGGTCCAACC ,+,2);seq_11687244_x1(GAGCTCACTTCAATCCAA ,+,2)
MIR172	R	12	220	seq_4625497_x189( GGAATCTTGATGATGCTGCAT,+,1)
MIR408a	R	8	51	seq_6719449_x22(CTGCACTGCCTCTTCCCTGGC,+,0)
MIR168b	R	18	440	seq_4318224_x265(CCCGCCTTGCATCAAGTGAAT,+,0)
MIR168b	L	53	3100	seq_2911236_x1544(TCGCTTGGTGCAGGTCGGGAA,+,2)
MIR397b	R	2	9	seq_7879472_x7(TCATTGAGTGCAGCGTTGATG ,+,0)
MIR397b	L	2	9	seq_7879472_x7(TCATTGAGTGCAGCGTTGATG,+,1)
MIR167i	R	2	4	seq_8885194_x3(AGATCATGTGGCAGTTTCAC,+,2)
MIR167i	L	44	3501	seq_2478280_x3246(TGAAGCTGCCAGCATGATCTGA,+,1)
MIR2275a	R	33	488	seq_4424703_x236(TTTAGTTTCCTCCAATATCTCA,+,2)
MIR2275a	L	1	1	seq_14087306_x1( GGAGGAAAGGACACCGGCT,+,2)
MIR399e	R	5	17	seq_7730952_x8(TGCCAAAGGAGAATTGCCCTG,+,1)
MIR399e	L	4	11	seq_7730952_x8(TGCCAAAGGAGAATTGCCCTG,+,0)
MIR2089	L	11	211	seq_5003420_x128(TTTTACCTATTCCACCCATTCC ,+,1)
MIR530	L	4	10	seq_8012419_x6(TGCATTTGCACCTGCACCTGT,+,2)
MIR837	L	2	2	seq_10609399_x1( GTTTGTTGTTTTTTTCAT,+,2);seq_11939850_x1(CATTGTGTCTTGTTGTTTT ,+,2)
MIR156f	R	3	9	seq_7814463_x7(GCTCACTTCTCTTTCTGTCACC,+,1)
MIR156f	L	94	5644	seq_2237724_x4694(TTGACAGAAGATAGAGAGCAC,+,2)
MIR172f	R	11	219	seq_4625497_x189(GGAATCTTGATGATGCTGCAT,+,1)
MIR166a	R	506	594903	seq_0_x338399(TCGGACCAGGCTTCATTCCCC,+,0)
MIR166a	L	421	595055	seq_0_x338399(TCGGACCAGGCTTCATTCCCC,+,0)
MIR477h	L	12	40	seq_6918220_x18(ATCTCCCTCAAAGGCCTCCAA,+,2)
MIR396a	R	17	257	seq_4606567_x193( CTCAAGAAAGCTGTGGGAAA,+,2)
MIR396a	L	104	7833	seq_2421657_x3433(TTCCACGGCTTTCTTGAACT ,+,1)
MIR156k	R	2	8	seq_7814463_x7(GCTCACTTCTCTTTCTGTCACC,+,2)
MIR156k	L	46	5518	seq_2237724_x4694(TTGACAGAAGATAGAGAGCAC,+,2)
MIR169n	R	2	74	seq_5585019_x71(GGCAGTCTCCTTGGCTAGC,+,2)
MIR169n	L	42	484	seq_4012664_x369(TAGCCAAGGATGACTTGCCT ,+,2)
MIR390b	R	12	135	seq_5324345_x92(CGCTATCCATCCTGAGTTTTA,+,2)
MIR390b	L	10	363	seq_4084606_x340(AAGCTCAGGAGGGATAGCGCC,+,0)
MIR827b	R	9	290	seq_4418296_x238(TTAGATGATCATCAACAAACA,+,2)
MIR169z	L	8	29	seq_7039524_x16(CAGCCAAGGATGACTTGCCGG,+,2)
MIR2118e	R	29	594	seq_4134062_x324(TTTCCGATGCCTCCCATGCC ,+,2)
MIR398a	R	39	1148	seq_3202532_x1038(TGTGTTCTCAGGTCGCCCCTG,+,1)
MIR162	R	53	5410	seq_2203390_x5088(TCGATAAACCTCTGCATCCGG,+,1)
MIR162	L	1	2	seq_8984591_x2(GGGCGCAGCGGTTTACCGATC,+,2)
MIR390	L	10	363	seq_4084606_x340(AAGCTCAGGAGGGATAGCGCC,+,0)
MIR396e	R	6	36	seq_6677994_x23( GTCAAGAAAGCTGTGGGAAAA,+,2)
MIR396e	L	102	7831	seq_2421657_x3433(TTCCACGGCTTTCTTGAACT ,+,1)
MIR395p	R	4	101	seq_5419687_x84( TGAAGAGTTTGGGGGAACTC,+,1)
MIR408	R	10	53	seq_6719449_x22(CTGCACTGCCTCTTCCCTGGC,+,0)
MIR408	L	4	11	seq_8141960_x5(CTGCACTGCCTCTTCCCTGG ,+,2)
MIR399n	R	3	8	seq_8050579_x6(CGCCAAAGGAGAGTTGCCCTA,+,2)
MIR535d	L	16	106	seq_5488311_x78(TGACAACGAGAGAGAGCACGC,+,0)
MIR166e	R	465	595122	seq_0_x338399(TCGGACCAGGCTTCATTCCCC,+,0)
MIR166e	L	43	751	seq_4338418_x260(GGAATGTTGTCTGGCTCGAGG,+,0)
MIR472b	R	15	370	seq_4590811_x196( TTTCCAACTCCACCCATTCC,+,2)
MIR160a	R	1	1	seq_10225888_x1(GCGTGCGAGGAGCCAAGCAT ,+,2)
MIR160a	L	29	377	seq_4090706_x338(TGCCTGGCTCCCTGTATGCCA,+,0)
MIR172a	R	11	219	seq_4625497_x189(GGAATCTTGATGATGCTGCAT,+,1)
MIR172a	L	10	40	seq_6983853_x17(GTAGCATCATCAAGATTCACA,+,1)
MIR5169	L	1	1	seq_11467565_x1( AGTTTGTAGAACAGCATT,+,2)
MIR477c	L	15	813	seq_3468271_x732(ACTCTCCCTCAAGGGCTT ,+,2)
MIR166j	R	414	594596	seq_0_x338399(TCGGACCAGGCTTCATTCCCC,+,2)
MIR169b	R	30	498	seq_4012664_x369(TAGCCAAGGATGACTTGCCT ,+,0)
MIR169b	L	43	499	seq_4012664_x369(TAGCCAAGGATGACTTGCCT ,+,2)
MIR171j	R	53	1066	seq_4210137_x297( TTGAGCCGTGCCAATATCACT,+,1)
MIR2873	R	1	1	seq_11478666_x1( TTTGGACTTAAATTAGTTA ,+,2)
MIR159i	R	90	41674	seq_1230604_x28714(TTTGGATTGAAGGGAGCTCT ,+,1)
MIR166q	R	262	589931	seq_0_x338399(TCGGACCAGGCTTCATTCCCC,+,2)
MIR169j	R	13	113	seq_5585019_x71(GGCAGTCTCCTTGGCTAGC,+,1)
MIR169j	L	39	495	seq_4012664_x369(TAGCCAAGGATGACTTGCCT ,+,0)
MIR172i	R	5	21	seq_7102540_x15(AGAATCTTGATGATGCTGCAT,+,2)
MIR171g	R	62	1079	seq_4210137_x297( TTGAGCCGTGCCAATATCACT,+,2)
MIR408e	R	7	50	seq_6719449_x22(CTGCACTGCCTCTTCCCTGGC,+,1)
MIR902f	L	1	1	seq_13148513_x1( ATGATGCAGAATCCTCAT ,+,2)
MIR156	R	75	5616	seq_2237724_x4694(TTGACAGAAGATAGAGAGCAC ,+,1)
MIR156	L	41	5614	seq_2237724_x4694(TTGACAGAAGATAGAGAGCAC ,+,2)
MIR3509	L	1	1	seq_13561230_x1( CTTGAAAGCCGTTAGATA ,+,2)
MIR2673b	L	1	1	seq_11079170_x1(TCATCTTCCTCTTTCTCTT ,+,2)
MIR169v	L	22	424	seq_4012664_x369(TAGCCAAGGATGACTTGCCT ,+,1)
MIR395	R	5	102	seq_5419687_x84( TGAAGAGTTTGGGGGAACTC,+,1)
MIR169g	R	3	8	seq_8062175_x5( GGCAAGTTGTCTTTGGCT,+,2)
MIR169g	L	38	494	seq_4012664_x369(TAGCCAAGGATGACTTGCCT ,+,0)
MIR395u	R	2	90	seq_5419687_x84( TGAAGAGTTTGGGGGAACTC,+,2)
MIR395i	R	5	102	seq_5419687_x84( TGAAGAGTTTGGGGGAACTC,+,1)
MIR395o	R	5	102	seq_5419687_x84( TGAAGAGTTTGGGGGAACTC,+,2)
MIR828	R	1	2	seq_9430487_x2(TGAGATACTCATTTGAGCAAG ,+,1)
MIR828	L	1	1	seq_12156720_x1(TCTTGCTCAAATGAGTATTCCATT,+,2)
MIR5139	L	16	180	seq_4828333_x153( AACCTGGCTCTGATACCA,+,0)
MIR164h	R	4	69	seq_5697533_x64(CATGTGCCCATCTTCTCCATC,+,1)
MIR164h	L	12	124	seq_5464646_x80(TGGAGAAGCAGGGCACGTGCA,+,2)
MIR164g	R	3	80	seq_5518171_x76(CACGTGCTCCCCTTCTCCAAC,+,1)
MIR164g	L	17	131	seq_5464646_x80(TGGAGAAGCAGGGCACGTGCA,+,0)
MIR159b	R	255	45946	seq_1230604_x28714(TTTGGATTGAAGGGAGCTCT ,+,0)
MIR159b	L	174	42071	seq_1230604_x28714(TTTGGATTGAAGGGAGCTCT ,+,0)
MIR414	R	1	1	seq_12856103_x1( ATCATCATCATCCTCATCCTC,+,2)
MIR414	L	3	3	seq_11884507_x1( TGCATCATTATCGTCATCATC,+,2);seq_13077750_x1( CATCATCATCATCATCGTCGT,+,2);seq_11627287_x1( ATCATCATCGCCATCAAC,+,2)
MIR171f	R	78	1701	seq_4166599_x313( CGAGCCGAATCAATATCACTC,+,2)
MIR171f	L	9	403	seq_4014140_x369(CGATGTTGGTAAGGCTCAATC,+,2)
MIR1511	R	10	173	seq_4828333_x153(AACCTGGCTCTGATACCA ,+,1)
MIR2118	R	10	220	seq_5003420_x128(TTTTACCTATTCCACCCATTCC ,+,2)
MIR395e	R	4	101	seq_5419687_x84( TGAAGAGTTTGGGGGAACTC,+,1)
MIR156a	L	97	5672	seq_2237724_x4694(TTGACAGAAGATAGAGAGCAC ,+,1)
MIR167b	R	2	16	seq_7071235_x15(GGTCATGCTCTGACAGCCTCACT,+,0)
MIR167b	L	44	3501	seq_2478280_x3246(TGAAGCTGCCAGCATGATCTGA,+,1)
MIR394a	R	2	32	seq_6439792_x30(AGGTGGGCATACTGCCAACTG,+,2)
MIR394a	L	8	191	seq_4692810_x176(TTGGCATTCTGTCCACCTCC,+,0)
MIR399i	R	7	19	seq_7730952_x8(TGCCAAAGGAGAATTGCCCTG,+,1)
MIR3633a	R	1	3	seq_8637403_x3(TTCCTATGCCCCCCATTCC ,+,2)
MIR2118b	R	17	436	seq_4134062_x324(TTTCCGATGCCTCCCATGCC ,+,2)
MIR395s	R	4	101	seq_5419687_x84( TGAAGAGTTTGGGGGAACTC,+,1)
MIR169aa	L	3	3	seq_11482455_x1(AAGCCAAGAATGACTTGCC ,+,2);seq_13692570_x1(AAGCCAAGAATGACTTGCCG ,+,2);seq_11849175_x1( AGCCAAGGATGACTTGCCGG,+,2)
MIR774	R	1	1	seq_12009444_x1( TTTGTTATCCTTATCTCCATC,+,2)
MIR2950	L	9	224	seq_4541864_x207(TTCCATCTCTTGCACACTGGA,+,0)
MIR399q	R	1	1	seq_11219130_x1(TGCCAAAGGAGAGTTGCCCTT,+,2)
MIR395y	R	4	101	seq_5419687_x84( TGAAGAGTTTGGGGGAACTC,+,1)
MIR5021	L	1	1	seq_13321156_x1( AGAAGAAGAAGAAGGCAA,+,2)
MIR1069	L	1	1	seq_13910253_x1( TCAAGTCTTATCATTGAC ,+,2)
MIR393b	R	9	303	seq_4249719_x285(ATCATGCGATCTCTTGGGAAT,+,2)
MIR393b	L	61	1597	seq_3678768_x559(TCCAAAGGGATCGCATTGATTT,+,2)
