# Supplementary material for: Identification of Conserved and Novel microRNAs from Liriodendron chinense Floral Tissues
Source: PLoS One. 2012 Sep 18;7(9):e44696. doi: 10.1371/journal.pone.0044696 (PMC3445533; doi:10.1371/journal.pone.0044696)
Supplement: Table S3 — The miRNAs targets predicted by psRNATarget and their GO analysis. (XLS) [file pone.0044696.s006.xls]

## Sheet: putative target by miRNA 
#Please import the downloaded file into Excel 2007 or above version
miRNA_Acc.	Target_Acc.	Expectation	UPE	miRNA_start	miRNA_end	Target_start	Target_end	miRNA_aligned_fragment	Target_aligned_fragment	Inhibition	Target_Desc.	multiplicity
1_PART_FOR_100_170_gi|74110840|gb|DT599567.1|DT599567	gi165949234	3	18.463	1	21	285	304	GGCAGCACUGACUUCUGCAAG	UUUGCAGA-GUCAGUGCUGCG	Cleavage		1
1_PART_FOR_1_107_gi|165948622|gb|FD491465.1|FD491465	gi165950329	0	14.15	1	21	66	86	CUCGAUGGUUCACGGGAUUCU	AGAAUCCCGUGAACCAUCGAG	Cleavage		1
1_PART_FOR_1_107_gi|165948622|gb|FD491465.1|FD491465	gi74106275	3	13.325	1	21	421	441	CUCGAUGGUUCACGGGAUUCU	GGAAUUCCGACAACCAUUGAG	Translation		1
1_PART_FOR_1_110_gi|51355688|gb|CO996464.1|CO996464	gi165957975	3	24.381	1	20	698	716	GAUGUUGGGUCCCGACCAGC	GUUGGU-GGGGCCCAACAUC	Cleavage		1
1_PART_FOR_112_190_gi|42635646|gb|CK745223.1|CK745223	gi51355440	3	17.61	1	21	67	87	UGCACCUUGACUAUAGCUUCG	UGAAGCUAGAGACCAGGUGCA	Translation		1
1_PART_FOR_112_190_gi|42635646|gb|CK745223.1|CK745223	gi165951195	3	14.3	1	21	81	101	UGCACCUUGACUAUAGCUUCG	UGAAGCUAGAGACCAGGUGCA	Translation		1
1_PART_FOR_112_190_gi|42635646|gb|CK745223.1|CK745223	gi165955191	3	11.915	1	21	26	46	UGCACCUUGACUAUAGCUUCG	UGAAGCUAGAGACCAGGUGCA	Translation		1
1_PART_FOR_113_214_gi|51364280|gb|CV005057.1|CV005057	gi165953258	1.5	16.764	1	21	568	588	CCACGUACAACUCCAUCAUGA	UCAUGAUGGAAUUGUAUGUGG	Translation		1
1_PART_FOR_114_221_gi|74066118|gb|DT581340.1|DT581340	gi165957088	2.5	22.595	1	20	408	427	GUGGUGGUGGUCCGCUGCGA	GCGCAGCGGACCCCCGCCAC	Cleavage		1
1_PART_FOR_114_221_gi|74066118|gb|DT581340.1|DT581340	gi165954910	3	22.415	1	20	350	369	GUGGUGGUGGUCCGCUGCGA	GUGCAGCGGACCCCCGCCAC	Cleavage		1
1_PART_FOR_118_214_gi|165953657|gb|FD495703.1|FD495703	gi165947774	2.5	8.774	1	20	513	532	CGGAAAACCAGACGCAGUUC	GAACUGUGUUUGGUUUUCUC	Cleavage		1
1_PART_FOR_118_214_gi|42636803|gb|CK746380.1|CK746380	gi165947774	2.5	8.774	1	20	513	532	CGGAAAACCAGACGCAGUUC	GAACUGUGUUUGGUUUUCUC	Cleavage		1
1_PART_FOR_11_86_gi|165952928|gb|FD497674.1|FD497674	gi165958311	0	15.923	1	21	57	77	GUUGAUUCGGCAGGUGAGUUG	CAACUCACCUGCCGAAUCAAC	Cleavage		1
1_PART_FOR_120_218_gi|165945428|gb|FD488028.1|FD488028	gi165946876	2.5	23.047	1	20	234	253	CUCUGCCACCGCCAAGAUCA	UGGUUUUGGUGGUGGUAGGG	Cleavage		1
1_PART_FOR_120_218_gi|165945428|gb|FD488028.1|FD488028	gi165946733	2.5	23.66	1	20	255	274	CUCUGCCACCGCCAAGAUCA	UGGUUUUGGUGGUGGUAGGG	Cleavage		1
1_PART_FOR_120_218_gi|165945428|gb|FD488028.1|FD488028	gi165950204	3	16.753	1	20	220	239	CUCUGCCACCGCCAAGAUCA	GGGUUUUUGCGGUGGCAGAG	Cleavage		1
1_PART_FOR_121_214_gi|42639223|gb|CK748800.1|CK748800	gi165953653	2.5	18.646	1	20	697	716	GCAUAUGCCCCUUGUUUGUC	GACAAAUGGGCGGCAUAUGC	Translation		1
1_PART_FOR_121_214_gi|42639223|gb|CK748800.1|CK748800	gi74112584	3	16.628	1	21	41	61	GCAUAUGCCCCUUGUUUGUCC	GUACAAAUGAUGGGCAUAUGC	Translation		1
1_PART_FOR_121_214_gi|42639223|gb|CK748800.1|CK748800	gi165953458	3	17.595	1	20	456	475	GCAUAUGCCCCUUGUUUGUC	GAGAGACAAGAGGUAUAUGC	Translation		1
1_PART_FOR_121_214_gi|42639223|gb|CK748800.1|CK748800	gi165945329	3	19.364	1	20	157	176	GCAUAUGCCCCUUGUUUGUC	GACAAUCAAGUUGCAUAUGC	Translation		1
1_PART_FOR_124_230_gi|165955300|gb|FD497437.1|FD497437	gi165957088	2.5	22.595	1	20	408	427	GUGGUGGUGGUCCGCUGCGA	GCGCAGCGGACCCCCGCCAC	Cleavage		1
1_PART_FOR_124_230_gi|165955300|gb|FD497437.1|FD497437	gi165954910	3	22.415	1	20	350	369	GUGGUGGUGGUCCGCUGCGA	GUGCAGCGGACCCCCGCCAC	Cleavage		1
1_PART_FOR_125_202_gi|165953657|gb|FD495703.1|FD495703	gi165947774	2.5	8.774	1	20	513	532	CGGAAAACCAGACGCAGUUC	GAACUGUGUUUGGUUUUCUC	Cleavage		1
1_PART_FOR_125_202_gi|42636803|gb|CK746380.1|CK746380	gi165947774	2.5	8.774	1	20	513	532	CGGAAAACCAGACGCAGUUC	GAACUGUGUUUGGUUUUCUC	Cleavage		1
1_PART_FOR_125_210_gi|165948105|gb|FD492097.1|FD492097	gi165951136	0	23.101	1	21	486	506	CAUCAUCUCCGUGAAGGGGAU	AUCCCCUUCACGGAGAUGAUG	Cleavage		1
1_PART_FOR_125_210_gi|165948105|gb|FD492097.1|FD492097	gi165951135	0	23.101	1	21	487	507	CAUCAUCUCCGUGAAGGGGAU	AUCCCCUUCACGGAGAUGAUG	Cleavage		1
1_PART_FOR_125_210_gi|165948105|gb|FD492097.1|FD492097	gi74066930	2.5	14.897	1	20	488	507	CAUCAUCUCCGUGAAGGGGA	UCACUUUUACGGAGGUGAUG	Cleavage		1
1_PART_FOR_125_210_gi|165948105|gb|FD492097.1|FD492097	gi165948184	3	13.347	1	20	61	80	CAUCAUCUCCGUGAAGGGGA	UCACCCUUAUGGAGAUGAUG	Cleavage		1
1_PART_FOR_125_210_gi|165948105|gb|FD492097.1|FD492097	gi165952336	3	16.265	1	20	228	247	CAUCAUCUCCGUGAAGGGGA	UCACCCUUAUGGAGAUGAUG	Cleavage		1
1_PART_FOR_125_234_gi|74069865|gb|DT585087.1|DT585087	gi165953639	3	20.271	1	20	604	623	AGAGCUAUGAGCUGCCCGAU	UUUGGGAGGCUCAUAGCUCU	Cleavage		1
1_PART_FOR_125_234_gi|74069865|gb|DT585087.1|DT585087	gi74065266	3	17.132	1	20	131	150	AGAGCUAUGAGCUGCCCGAU	AUCGGACAGCUCCUAGCUCC	Cleavage		1
1_PART_FOR_125_234_gi|74109112|gb|DT597839.1|DT597839	gi42648232	3	13.699	1	21	82	102	GUUUGGAUGCAUUUUCUCGUG	UACGAGGAAAUGGAUCCAACC	Translation		1
1_PART_FOR_125_234_gi|74109112|gb|DT597839.1|DT597839	gi165946422	3	14.417	1	21	24	44	GUUUGGAUGCAUUUUCUCGUG	UACGAGGAAAUGGAUCCAACC	Translation		1
1_PART_FOR_125_234_gi|74109112|gb|DT597839.1|DT597839	gi74067818	3	18.986	1	20	27	46	GUUUGGAUGCAUUUUCUCGU	CGGAGAAAAGGCAUCCAAAC	Translation		1
1_PART_FOR_125_234_gi|74109112|gb|DT597839.1|DT597839	gi165957518	3	14.798	1	21	652	672	GUUUGGAUGCAUUUUCUCGUG	UACGAGGAAAUGGAUCCAACC	Translation		1
1_PART_FOR_128_214_gi|165952698|gb|FD495617.1|FD495617	gi165951136	0	23.101	1	21	486	506	CAUCAUCUCCGUGAAGGGGAU	AUCCCCUUCACGGAGAUGAUG	Cleavage		1
1_PART_FOR_128_214_gi|165952698|gb|FD495617.1|FD495617	gi165951135	0	23.101	1	21	487	507	CAUCAUCUCCGUGAAGGGGAU	AUCCCCUUCACGGAGAUGAUG	Cleavage		1
1_PART_FOR_128_214_gi|165952698|gb|FD495617.1|FD495617	gi74066930	2.5	14.897	1	20	488	507	CAUCAUCUCCGUGAAGGGGA	UCACUUUUACGGAGGUGAUG	Cleavage		1
1_PART_FOR_128_214_gi|165952698|gb|FD495617.1|FD495617	gi165948184	3	13.347	1	20	61	80	CAUCAUCUCCGUGAAGGGGA	UCACCCUUAUGGAGAUGAUG	Cleavage		1
1_PART_FOR_128_214_gi|165952698|gb|FD495617.1|FD495617	gi165952336	3	16.265	1	20	228	247	CAUCAUCUCCGUGAAGGGGA	UCACCCUUAUGGAGAUGAUG	Cleavage		1
1_PART_FOR_128_214_gi|165953364|gb|FD495212.1|FD495212	gi165951136	0	23.101	1	21	486	506	CAUCAUCUCCGUGAAGGGGAU	AUCCCCUUCACGGAGAUGAUG	Cleavage		1
1_PART_FOR_128_214_gi|165953364|gb|FD495212.1|FD495212	gi165951135	0	23.101	1	21	487	507	CAUCAUCUCCGUGAAGGGGAU	AUCCCCUUCACGGAGAUGAUG	Cleavage		1
1_PART_FOR_128_214_gi|165953364|gb|FD495212.1|FD495212	gi74066930	2.5	14.897	1	20	488	507	CAUCAUCUCCGUGAAGGGGA	UCACUUUUACGGAGGUGAUG	Cleavage		1
1_PART_FOR_128_214_gi|165953364|gb|FD495212.1|FD495212	gi165948184	3	13.347	1	20	61	80	CAUCAUCUCCGUGAAGGGGA	UCACCCUUAUGGAGAUGAUG	Cleavage		1
1_PART_FOR_128_214_gi|165953364|gb|FD495212.1|FD495212	gi165952336	3	16.265	1	20	228	247	CAUCAUCUCCGUGAAGGGGA	UCACCCUUAUGGAGAUGAUG	Cleavage		1
1_PART_FOR_130_194_gi|51360289|gb|CV001066.1|CV001066	gi165946722	3	14.45	1	20	118	137	GGAUUUGCUGGAGAUGAUGC	GCAUCAUCUCGAGUGAGUCU	Translation		1
1_PART_FOR_130_194_gi|51360289|gb|CV001066.1|CV001066	gi51357373	3	20.773	1	20	402	421	GGAUUUGCUGGAGAUGAUGC	GCUUCUUCUCUAGCAAGUCC	Cleavage		1
1_PART_FOR_131_206_gi|165946744|gb|FD488935.1|FD488935	gi165951136	0	23.101	1	21	486	506	CAUCAUCUCCGUGAAGGGGAU	AUCCCCUUCACGGAGAUGAUG	Cleavage		1
1_PART_FOR_131_206_gi|165946744|gb|FD488935.1|FD488935	gi165951135	0	23.101	1	21	487	507	CAUCAUCUCCGUGAAGGGGAU	AUCCCCUUCACGGAGAUGAUG	Cleavage		1
1_PART_FOR_131_206_gi|165946744|gb|FD488935.1|FD488935	gi74066930	2.5	14.897	1	20	488	507	CAUCAUCUCCGUGAAGGGGA	UCACUUUUACGGAGGUGAUG	Cleavage		1
1_PART_FOR_131_206_gi|165946744|gb|FD488935.1|FD488935	gi165948184	3	13.347	1	20	61	80	CAUCAUCUCCGUGAAGGGGA	UCACCCUUAUGGAGAUGAUG	Cleavage		1
1_PART_FOR_131_206_gi|165946744|gb|FD488935.1|FD488935	gi165952336	3	16.265	1	20	228	247	CAUCAUCUCCGUGAAGGGGA	UCACCCUUAUGGAGAUGAUG	Cleavage		1
1_PART_FOR_13_122_gi|165951316|gb|FD493609.1|FD493609	gi42719389	3	20.464	1	20	19	38	GCAGCAGGCGGAGAAAGUGC	GCUCUUUCUCUGUCUGCUGG	Cleavage		1
1_PART_FOR_135_238_gi|51354817|gb|CO995593.1|CO995593	gi165952190	3	12.711	1	21	364	384	GCAUGCGGUUUGUUGAAGUGG	UCGCUCCGACGAAUCGCAUGC	Cleavage		1
1_PART_FOR_136_242_gi|165951417|gb|FD495036.1|FD495036	gi165957088	2.5	22.595	1	20	408	427	GUGGUGGUGGUCCGCUGCGA	GCGCAGCGGACCCCCGCCAC	Cleavage		1
1_PART_FOR_136_242_gi|165951417|gb|FD495036.1|FD495036	gi165954910	3	22.415	1	20	350	369	GUGGUGGUGGUCCGCUGCGA	GUGCAGCGGACCCCCGCCAC	Cleavage		1
1_PART_FOR_137_246_gi|165947005|gb|FD488459.1|FD488459	gi165953258	1.5	16.764	1	21	568	588	CCACGUACAACUCCAUCAUGA	UCAUGAUGGAAUUGUAUGUGG	Translation		1
1_PART_FOR_137_246_gi|42718994|gb|CK765099.1|CK765099	gi165959432	2.5	20.445	1	21	431	451	UGUGCUUGGCUGGCCAGAUGA	UUAUCUGGCAAGUCAAGCGCA	Cleavage		1
1_PART_FOR_145_250_gi|165945689|gb|FD487959.1|FD487959	gi165958943	3	19.456	1	20	180	199	AGGACCCAGAACUUGGCCAG	CUGGCCGAACUCUGGGUCUU	Translation		1
1_PART_FOR_145_250_gi|165945689|gb|FD487959.1|FD487959	gi165954645	3	19.456	1	20	473	492	AGGACCCAGAACUUGGCCAG	CUGGCCGAACUCUGGGUCUU	Translation		1
1_PART_FOR_145_250_gi|165945689|gb|FD487959.1|FD487959	gi165955186	3	21.453	1	20	196	215	AGGACCCAGAACUUGGCCAG	CUGGCCGAACUCUGGGUCUU	Translation		1
1_PART_FOR_145_254_gi|165946727|gb|FD489840.1|FD489840	gi51355213	3	18.277	1	20	108	127	CGUUGAUGCCGGAUUUGUUC	GAGCAAAUAUGGCAUUAAUG	Cleavage		1
1_PART_FOR_145_254_gi|165946727|gb|FD489840.1|FD489840	gi165947844	3	17.873	1	20	255	274	CGUUGAUGCCGGAUUUGUUC	GAGCAAAUAUGGCAUUAAUG	Cleavage		1
1_PART_FOR_146_215_gi|74110769|gb|DT599496.1|DT599496	gi165955605	3	21.834	1	19	353	372	CAUCAUCC-UUGUCGGCCUG	CAGGCCGACGAUGGGUGAUG	Translation		1
1_PART_FOR_146_215_gi|74110769|gb|DT599496.1|DT599496	gi165947058	3	21.834	1	19	442	461	CAUCAUCC-UUGUCGGCCUG	CAGGCCGACGAUGGGUGAUG	Translation		1
1_PART_FOR_146_223_gi|165953885|gb|FD497983.1|FD497983	gi165951162	1.5	10.025	1	20	565	584	UCUUCAUGUGCAGCAUUGUC	GACAAUGCUGCACAUGAACA	Cleavage		1
1_PART_FOR_146_223_gi|165953885|gb|FD497983.1|FD497983	gi51355055	3	19.37	1	21	149	169	UCUUCAUGUGCAGCAUUGUCC	GGACAAUGAUGCCUAUGAGGA	Translation		1
1_PART_FOR_146_223_gi|165953885|gb|FD497983.1|FD497983	gi51354429	3	17.816	1	21	4	24	UCUUCAUGUGCAGCAUUGUCC	GGACAAUGAUGCCUAUGAGGA	Translation		1
1_PART_FOR_146_223_gi|165953885|gb|FD497983.1|FD497983	gi165951983	3	13.326	1	20	211	230	UCUUCAUGUGCAGCAUUGUC	CACAAUUCUGUACAUGAAGG	Cleavage		1
1_PART_FOR_146_223_gi|165953885|gb|FD497983.1|FD497983	gi165958399	3	13.326	1	20	267	286	UCUUCAUGUGCAGCAUUGUC	CACAAUUCUGUACAUGAAGG	Cleavage		1
1_PART_FOR_147_246_gi|165951206|gb|FD493366.1|FD493366	gi165958975	3	13.973	1	20	9	28	CGAGGAUGGCCGCACCCUUG	CAAGGAUGCGGCCAAUCUCG	Cleavage		1
1_PART_FOR_149_227_gi|42651826|gb|CK761383.1|CK761383	gi42635878	2.5	16.834	1	20	519	538	UUGAUGCAUGCCUUGAGCAG	UUGUUUAAGGCACGCAUCAA	Cleavage		1
1_PART_FOR_157_266_gi|165946406|gb|FD488887.1|FD488887	gi165954337	0	15.016	1	21	468	488	UGAAUGUAGCGGACAACAGCG	CGCUGUUGUCCGCUACAUUCA	Cleavage		1
1_PART_FOR_157_266_gi|165946406|gb|FD488887.1|FD488887	gi165950123	0	15.016	1	21	458	478	UGAAUGUAGCGGACAACAGCG	CGCUGUUGUCCGCUACAUUCA	Cleavage		1
1_PART_FOR_157_266_gi|165946406|gb|FD488887.1|FD488887	gi165958039	3	18.429	1	21	177	197	UGAAUGUAGCGGACAACAGCG	UGCUGCUCUCCGCAACAUUCA	Cleavage		1
1_PART_FOR_157_266_gi|165946406|gb|FD488887.1|FD488887	gi165958007	3	18.429	1	21	177	197	UGAAUGUAGCGGACAACAGCG	UGCUGCUCUCCGCAACAUUCA	Cleavage		1
1_PART_FOR_163_237_gi|165946434|gb|FD489819.1|FD489819	gi165951162	1.5	10.025	1	20	565	584	UCUUCAUGUGCAGCAUUGUC	GACAAUGCUGCACAUGAACA	Cleavage		1
1_PART_FOR_163_237_gi|165946434|gb|FD489819.1|FD489819	gi51355055	3	19.37	1	21	149	169	UCUUCAUGUGCAGCAUUGUCC	GGACAAUGAUGCCUAUGAGGA	Translation		1
1_PART_FOR_163_237_gi|165946434|gb|FD489819.1|FD489819	gi51354429	3	17.816	1	21	4	24	UCUUCAUGUGCAGCAUUGUCC	GGACAAUGAUGCCUAUGAGGA	Translation		1
1_PART_FOR_163_237_gi|165946434|gb|FD489819.1|FD489819	gi165951983	3	13.326	1	20	211	230	UCUUCAUGUGCAGCAUUGUC	CACAAUUCUGUACAUGAAGG	Cleavage		1
1_PART_FOR_163_237_gi|165946434|gb|FD489819.1|FD489819	gi165958399	3	13.326	1	20	267	286	UCUUCAUGUGCAGCAUUGUC	CACAAUUCUGUACAUGAAGG	Cleavage		1
1_PART_FOR_164_230_gi|42634417|gb|CK743994.1|CK743994	gi165948275	3	21.845	1	21	157	177	ACGACGAGGUCCAGGUGGUCC	GGACCACCUGUUCUUCGUUGU	Translation		1
1_PART_FOR_166_266_gi|51356646|gb|CO997422.1|CO997422	gi165953258	1.5	16.764	1	21	568	588	CCACGUACAACUCCAUCAUGA	UCAUGAUGGAAUUGUAUGUGG	Translation		1
1_PART_FOR_170_278_gi|165958614|gb|FD500814.1|FD500814	gi165953019	0	21.859	1	21	626	646	AGCUUUGCAAGGUCCGGUCUG	CAGACCGGACCUUGCAAAGCU	Cleavage		1
1_PART_FOR_171_269_gi|42636533|gb|CK746110.1|CK746110	gi42640372	3	19.35	1	21	1	21	AAGAAUGAGCACAUGACGGAG	UUCUGUUAUGUGCUUAUUCCU	Cleavage		1
1_PART_FOR_171_269_gi|42636533|gb|CK746110.1|CK746110	gi165956720	3	11.882	1	21	248	268	AAGAAUGAGCACAUGACGGAG	CAUUAUCAUGUGCUCAUUCUU	Cleavage		1
1_PART_FOR_176_274_gi|165949741|gb|FD491565.1|FD491565	gi165946876	2.5	23.047	1	20	234	253	CUCUGCCACCGCCAAGAUCA	UGGUUUUGGUGGUGGUAGGG	Cleavage		1
1_PART_FOR_176_274_gi|165949741|gb|FD491565.1|FD491565	gi165946733	2.5	23.66	1	20	255	274	CUCUGCCACCGCCAAGAUCA	UGGUUUUGGUGGUGGUAGGG	Cleavage		1
1_PART_FOR_176_274_gi|165949741|gb|FD491565.1|FD491565	gi165950204	3	16.753	1	20	220	239	CUCUGCCACCGCCAAGAUCA	GGGUUUUUGCGGUGGCAGAG	Cleavage		1
1_PART_FOR_176_282_gi|165956262|gb|FD499036.1|FD499036	gi51365309	3	21.581	1	20	254	273	CUCUUCUUCCACUACAGCGG	AAGCUGUGGUGGGAGAAGAG	Cleavage		1
1_PART_FOR_176_282_gi|165956262|gb|FD499036.1|FD499036	gi51358969	3	21.581	1	20	300	319	CUCUUCUUCCACUACAGCGG	AAGCUGUGGUGGGAGAAGAG	Cleavage		1
1_PART_FOR_176_282_gi|165956262|gb|FD499036.1|FD499036	gi165955021	3	21.581	1	20	476	495	CUCUUCUUCCACUACAGCGG	AAGCUGUGGUGGGAGAAGAG	Cleavage		1
1_PART_FOR_176_282_gi|165956262|gb|FD499036.1|FD499036	gi42641336	3	17.655	1	20	522	541	CUCUUCUUCCACUACAGCGG	UUGCUAUGGUGGGAGAAGAG	Cleavage		1
1_PART_FOR_176_282_gi|165956262|gb|FD499036.1|FD499036	gi51364128	3	10.316	1	20	16	35	CUCUUCUUCCACUACAGCGG	UUGCUGCAGUCGAAGAAGAG	Translation		1
1_PART_FOR_176_282_gi|165956262|gb|FD499036.1|FD499036	gi42721712	3	18.596	1	20	209	228	CUCUUCUUCCACUACAGCGG	CGGAUGUGGUGGAGGAAGAG	Cleavage		1
1_PART_FOR_176_282_gi|165956262|gb|FD499036.1|FD499036	gi165947623	3	20.529	1	20	176	195	CUCUUCUUCCACUACAGCGG	CCCCUGAAGAGGAAGAAGAG	Translation		1
1_PART_FOR_181_262_gi|42636533|gb|CK746110.1|CK746110	gi42640372	3	19.35	1	21	1	21	AAGAAUGAGCACAUGACGGAG	UUCUGUUAUGUGCUUAUUCCU	Cleavage		1
1_PART_FOR_181_262_gi|42636533|gb|CK746110.1|CK746110	gi165956720	3	11.882	1	21	248	268	AAGAAUGAGCACAUGACGGAG	CAUUAUCAUGUGCUCAUUCUU	Cleavage		1
1_PART_FOR_18_126_gi|165958081|gb|FD498542.1|FD498542	gi51354666	3	16.589	1	20	155	174	UCCGGAAUAUGCGAUGUCUG	CAGUCAUCGCACAUUUUGGA	Translation		1
1_PART_FOR_181_270_gi|165956262|gb|FD499036.1|FD499036	gi51365309	3	21.581	1	20	254	273	CUCUUCUUCCACUACAGCGG	AAGCUGUGGUGGGAGAAGAG	Cleavage		1
1_PART_FOR_181_270_gi|165956262|gb|FD499036.1|FD499036	gi51358969	3	21.581	1	20	300	319	CUCUUCUUCCACUACAGCGG	AAGCUGUGGUGGGAGAAGAG	Cleavage		1
1_PART_FOR_181_270_gi|165956262|gb|FD499036.1|FD499036	gi165955021	3	21.581	1	20	476	495	CUCUUCUUCCACUACAGCGG	AAGCUGUGGUGGGAGAAGAG	Cleavage		1
1_PART_FOR_181_270_gi|165956262|gb|FD499036.1|FD499036	gi42641336	3	17.655	1	20	522	541	CUCUUCUUCCACUACAGCGG	UUGCUAUGGUGGGAGAAGAG	Cleavage		1
1_PART_FOR_181_270_gi|165956262|gb|FD499036.1|FD499036	gi51364128	3	10.316	1	20	16	35	CUCUUCUUCCACUACAGCGG	UUGCUGCAGUCGAAGAAGAG	Translation		1
1_PART_FOR_181_270_gi|165956262|gb|FD499036.1|FD499036	gi42721712	3	18.596	1	20	209	228	CUCUUCUUCCACUACAGCGG	CGGAUGUGGUGGAGGAAGAG	Cleavage		1
1_PART_FOR_181_270_gi|165956262|gb|FD499036.1|FD499036	gi165947623	3	20.529	1	20	176	195	CUCUUCUUCCACUACAGCGG	CCCCUGAAGAGGAAGAAGAG	Translation		1
1_PART_FOR_181_288_gi|165946744|gb|FD488935.1|FD488935	gi74106874	0	21.07	1	21	520	540	GCUUGCGUCGGGGACAUGGUC	GACCAUGUCCCCGACGCAAGC	Cleavage		1
1_PART_FOR_181_288_gi|165946744|gb|FD488935.1|FD488935	gi165951136	0	24.204	1	21	437	457	GCUUGCGUCGGGGACAUGGUC	GACCAUGUCCCCGACGCAAGC	Cleavage		1
1_PART_FOR_181_288_gi|165946744|gb|FD488935.1|FD488935	gi165951135	0	24.204	1	21	438	458	GCUUGCGUCGGGGACAUGGUC	GACCAUGUCCCCGACGCAAGC	Cleavage		1
1_PART_FOR_183_282_gi|74064882|gb|DT580104.1|DT580104	gi165958975	3	13.973	1	20	9	28	CGAGGAUGGCCGCACCCUUG	CAAGGAUGCGGCCAAUCUCG	Cleavage		1
1_PART_FOR_185_279_gi|165956262|gb|FD499036.1|FD499036	gi51365309	3	21.581	1	20	254	273	CUCUUCUUCCACUACAGCGG	AAGCUGUGGUGGGAGAAGAG	Cleavage		1
1_PART_FOR_185_279_gi|165956262|gb|FD499036.1|FD499036	gi51358969	3	21.581	1	20	300	319	CUCUUCUUCCACUACAGCGG	AAGCUGUGGUGGGAGAAGAG	Cleavage		1
1_PART_FOR_185_279_gi|165956262|gb|FD499036.1|FD499036	gi165955021	3	21.581	1	20	476	495	CUCUUCUUCCACUACAGCGG	AAGCUGUGGUGGGAGAAGAG	Cleavage		1
1_PART_FOR_185_279_gi|165956262|gb|FD499036.1|FD499036	gi42641336	3	17.655	1	20	522	541	CUCUUCUUCCACUACAGCGG	UUGCUAUGGUGGGAGAAGAG	Cleavage		1
1_PART_FOR_185_279_gi|165956262|gb|FD499036.1|FD499036	gi51364128	3	10.316	1	20	16	35	CUCUUCUUCCACUACAGCGG	UUGCUGCAGUCGAAGAAGAG	Translation		1
1_PART_FOR_185_279_gi|165956262|gb|FD499036.1|FD499036	gi42721712	3	18.596	1	20	209	228	CUCUUCUUCCACUACAGCGG	CGGAUGUGGUGGAGGAAGAG	Cleavage		1
1_PART_FOR_185_279_gi|165956262|gb|FD499036.1|FD499036	gi165947623	3	20.529	1	20	176	195	CUCUUCUUCCACUACAGCGG	CCCCUGAAGAGGAAGAAGAG	Translation		1
1_PART_FOR_187_286_gi|165949774|gb|FD491367.1|FD491367	gi165957163	3	21.028	1	21	665	685	UUUAGCACCCAAUGAUGUGCA	UGCAUAUUUUGGGGUGCUAAA	Translation		1
1_PART_FOR_187_286_gi|165949774|gb|FD491367.1|FD491367	gi165951840	3	23.801	1	21	539	559	UUUAGCACCCAAUGAUGUGCA	UGCACAUGAUUUGAUGCUAAA	Translation		1
1_PART_FOR_189_269_gi|165949673|gb|FD492718.1|FD492718	gi165947482	3	10.585	1	20	3	22	CUCUGUCUUUGCUGGUGUUG	CAACACCUGCAAGGUCAGAG	Cleavage		1
1_PART_FOR_189_298_gi|165953354|gb|FD496138.1|FD496138	gi42641237	2.5	18.306	1	20	206	225	GGUGGUGUACUUGCUGUCUC	GAGGCAGUAGCUACACCACC	Translation		1
1_PART_FOR_189_298_gi|165953354|gb|FD496138.1|FD496138	gi51359695	2.5	19.606	1	20	215	234	GGUGGUGUACUUGCUGUCUC	GAGGCAGUAGCUACACCACC	Translation		1
1_PART_FOR_189_298_gi|165953354|gb|FD496138.1|FD496138	gi74064828	2.5	19.606	1	20	147	166	GGUGGUGUACUUGCUGUCUC	GAGGCAGUAGCUACACCACC	Translation		1
1_PART_FOR_199_298_gi|165947490|gb|FD489527.1|FD489527	gi165954337	0	11.562	1	21	313	333	GCUGUAAUUGUACGUACAUGU	ACAUGUACGUACAAUUACAGC	Cleavage		1
1_PART_FOR_199_298_gi|165947490|gb|FD489527.1|FD489527	gi165950123	0	11.562	1	21	303	323	GCUGUAAUUGUACGUACAUGU	ACAUGUACGUACAAUUACAGC	Cleavage		1
1_PART_FOR_201_298_gi|42635646|gb|CK745223.1|CK745223	gi165955061	3	19.026	1	20	487	506	CCUGAAAGACCACUCUUUCG	UGGAAGAGGCGUCUUUCAGG	Translation		1
1_PART_FOR_201_298_gi|51361122|gb|CV001899.1|CV001899	gi165957158	3	21.003	1	20	364	383	GGUUCUCCGCCUUCGUGGUG	CUCCACAAAGGCGGAGAACA	Cleavage		1
1_PART_FOR_201_309_gi|42635646|gb|CK745223.1|CK745223	gi165955061	3	19.026	1	20	487	506	CCUGAAAGACCACUCUUUCG	UGGAAGAGGCGUCUUUCAGG	Translation		1
1_PART_FOR_205_314_gi|42633831|gb|CK743408.1|CK743408	gi165952146	0	22.636	1	21	632	652	AGAAGGGCAACAUGGAUGGAG	CUCCAUCCAUGUUGCCCUUCU	Cleavage		1
1_PART_FOR_205_314_gi|42633831|gb|CK743408.1|CK743408	gi165956891	3	16.181	1	20	428	447	AGAAGGGCAACAUGGAUGGA	UCUUUCCAUGUUGCCCAUCU	Cleavage		1
1_PART_FOR_209_291_gi|74067714|gb|DT582936.1|DT582936	gi165953343	2.5	18.29	1	21	686	706	UUGGUGGUGGCACCUUUGAUG	UAUCAAGUGUGCUACCAUCAA	Cleavage		1
1_PART_FOR_209_291_gi|74067714|gb|DT582936.1|DT582936	gi165955424	3	20.437	1	20	330	349	UUGGUGGUGGCACCUUUGAU	GUCAGAGGUGUCACCAGCAA	Cleavage		1
1_PART_FOR_211_318_gi|74071219|gb|DT586441.1|DT586441	gi74106243	0	18.475	1	21	445	465	GAAGAUCAAGGUGGUGGCUCC	GGAGCCACCACCUUGAUCUUC	Cleavage		1
1_PART_FOR_211_318_gi|74071219|gb|DT586441.1|DT586441	gi165953258	0	19.881	1	21	423	443	GAAGAUCAAGGUGGUGGCUCC	GGAGCCACCACCUUGAUCUUC	Cleavage		1
1_PART_FOR_211_318_gi|74071219|gb|DT586441.1|DT586441	gi165954664	3	24.76	1	20	535	554	GAAGAUCAAGGUGGUGGCUC	GGCCCACCAUCUUGAUCUUG	Cleavage		1
1_PART_FOR_212_298_gi|165954591|gb|FD495962.1|FD495962	gi165958731	0	22.667	1	21	612	632	GUGCCUGGCAUCCUGCUAGGG	CCCUAGCAGGAUGCCAGGCAC	Cleavage		1
1_PART_FOR_212_298_gi|165954591|gb|FD495962.1|FD495962	gi165957681	0	24.314	1	21	607	627	GUGCCUGGCAUCCUGCUAGGG	CCCUAGCAGGAUGCCAGGCAC	Cleavage		1
1_PART_FOR_212_298_gi|165954591|gb|FD495962.1|FD495962	gi165949393	0	24.314	1	21	612	632	GUGCCUGGCAUCCUGCUAGGG	CCCUAGCAGGAUGCCAGGCAC	Cleavage		1
1_PART_FOR_212_298_gi|165954591|gb|FD495962.1|FD495962	gi165956522	3	15.398	1	21	485	505	GUGCCUGGCAUCCUGCUAGGG	CCCUAGCAAGAAGCCAGGCAA	Translation		1
1_PART_FOR_212_298_gi|165954591|gb|FD495962.1|FD495962	gi165955723	3	15.223	1	21	168	188	GUGCCUGGCAUCCUGCUAGGG	CCCUAGCAAGAAGCCAGGCAA	Translation		1
1_PART_FOR_212_316_gi|51363441|gb|CV004218.1|CV004218	gi165953258	1.5	16.764	1	21	568	588	CCACGUACAACUCCAUCAUGA	UCAUGAUGGAAUUGUAUGUGG	Translation		1
1_PART_FOR_213_290_gi|51356272|gb|CO997048.1|CO997048	gi42719720	2.5	14.914	1	21	379	399	GUGAUCCACAGCCGGUGGGCC	GGCCCAUCUGCUGUGGAUUGC	Cleavage		1
1_PART_FOR_221_310_gi|74071219|gb|DT586441.1|DT586441	gi74106243	0	18.475	1	21	445	465	GAAGAUCAAGGUGGUGGCUCC	GGAGCCACCACCUUGAUCUUC	Cleavage		1
1_PART_FOR_221_310_gi|74071219|gb|DT586441.1|DT586441	gi165953258	0	19.881	1	21	423	443	GAAGAUCAAGGUGGUGGCUCC	GGAGCCACCACCUUGAUCUUC	Cleavage		1
1_PART_FOR_221_310_gi|74071219|gb|DT586441.1|DT586441	gi165954664	3	24.76	1	20	535	554	GAAGAUCAAGGUGGUGGCUC	GGCCCACCAUCUUGAUCUUG	Cleavage		1
1_PART_FOR_229_336_gi|165955520|gb|FD497000.1|FD497000	gi165954471	3	8.474	1	20	104	123	GGCCCGAAUAUGGUUGUUGA	UCAACCAACAUUUUCGGGCC	Translation		1
1_PART_FOR_229_336_gi|165955520|gb|FD497000.1|FD497000	gi42647303	3	10.699	1	20	234	253	GGCCCGAAUAUGGUUGUUGA	UCAACCAACAUUUUCGGGCC	Translation		1
1_PART_FOR_229_336_gi|165955520|gb|FD497000.1|FD497000	gi42641670	3	9.538	1	20	178	197	GGCCCGAAUAUGGUUGUUGA	UCAACCAACAUUUUCGGGCC	Translation		1
1_PART_FOR_229_336_gi|165955520|gb|FD497000.1|FD497000	gi165954475	3	9.538	1	20	104	123	GGCCCGAAUAUGGUUGUUGA	UCAACCAACAUUUUCGGGCC	Translation		1
1_PART_FOR_229_336_gi|165955520|gb|FD497000.1|FD497000	gi165958708	3	7.774	1	20	628	647	GGCCCGAAUAUGGUUGUUGA	UCAACCAACAUUUUCGGGCC	Translation		1
1_PART_FOR_229_336_gi|165955520|gb|FD497000.1|FD497000	gi74106156	3	10.699	1	20	389	408	GGCCCGAAUAUGGUUGUUGA	UCAACCAACAUUUUCGGGCC	Translation		1
1_PART_FOR_229_336_gi|165955520|gb|FD497000.1|FD497000	gi165958907	3	10.699	1	20	505	524	GGCCCGAAUAUGGUUGUUGA	UCAACCAACAUUUUCGGGCC	Translation		1
1_PART_FOR_229_336_gi|165955520|gb|FD497000.1|FD497000	gi165954756	3	6.924	1	20	727	746	GGCCCGAAUAUGGUUGUUGA	UCAACCAACAUUUUCGGGCC	Translation		1
1_PART_FOR_229_336_gi|165955520|gb|FD497000.1|FD497000	gi165958396	3	10.662	1	20	710	729	GGCCCGAAUAUGGUUGUUGA	UCAACCAACAUUUUCGGGCC	Translation		1
1_PART_FOR_230_330_gi|74069865|gb|DT585087.1|DT585087	gi165953258	1.5	16.764	1	21	568	588	CCACGUACAACUCCAUCAUGA	UCAUGAUGGAAUUGUAUGUGG	Translation		1
1_PART_FOR_236_336_gi|165955068|gb|FD495153.1|FD495153	gi51364415	3	20.342	1	20	464	483	GGUUGAGUACUUCGGGGAGC	GCUCCCCGAGCUUCUCAACU	Translation		1
1_PART_FOR_24_110_gi|165947980|gb|FD492563.1|FD492563	gi165951136	0	23.101	1	21	486	506	CAUCAUCUCCGUGAAGGGGAU	AUCCCCUUCACGGAGAUGAUG	Cleavage		1
1_PART_FOR_24_110_gi|165947980|gb|FD492563.1|FD492563	gi165951135	0	23.101	1	21	487	507	CAUCAUCUCCGUGAAGGGGAU	AUCCCCUUCACGGAGAUGAUG	Cleavage		1
1_PART_FOR_24_110_gi|165947980|gb|FD492563.1|FD492563	gi74066930	2.5	14.897	1	20	488	507	CAUCAUCUCCGUGAAGGGGA	UCACUUUUACGGAGGUGAUG	Cleavage		1
1_PART_FOR_24_110_gi|165947980|gb|FD492563.1|FD492563	gi165948184	3	13.347	1	20	61	80	CAUCAUCUCCGUGAAGGGGA	UCACCCUUAUGGAGAUGAUG	Cleavage		1
1_PART_FOR_24_110_gi|165947980|gb|FD492563.1|FD492563	gi165952336	3	16.265	1	20	228	247	CAUCAUCUCCGUGAAGGGGA	UCACCCUUAUGGAGAUGAUG	Cleavage		1
1_PART_FOR_249_350_gi|74064565|gb|DT579787.1|DT579787	gi165953258	1.5	16.764	1	21	568	588	CCACGUACAACUCCAUCAUGA	UCAUGAUGGAAUUGUAUGUGG	Translation		1
1_PART_FOR_25_103_gi|42720720|gb|CK766821.1|CK766821	gi165947482	3	10.585	1	20	3	22	CUCUGUCUUUGCUGGUGUUG	CAACACCUGCAAGGUCAGAG	Cleavage		1
1_PART_FOR_25_108_gi|42649229|gb|CK758806.1|CK758806	gi165947397	3	17.765	1	20	658	677	GCUGCUACAUUGGCUUCAGU	AUUGAAGUCAAUGUAGAAGU	Cleavage		1
1_PART_FOR_253_361_gi|165948415|gb|FD492418.1|FD492418	gi165956342	1.5	12.718	1	20	240	259	AAAGGCAAUGAAGAUGGUUG	CAAUCAUCUUCAAUGCCUUU	Cleavage		1
1_PART_FOR_253_361_gi|165948415|gb|FD492418.1|FD492418	gi165947905	3	20.293	1	21	121	141	AAAGGCAAUGAAGAUGGUUGC	GCCACCAUUUUCGCUGCCUUU	Cleavage		1
1_PART_FOR_253_361_gi|165948415|gb|FD492418.1|FD492418	gi165957211	3	22.01	1	20	338	357	AAAGGCAAUGAAGAUGGUUG	GGACGGUCUUCAUUGCCUUU	Cleavage		1
1_PART_FOR_253_361_gi|165948415|gb|FD492418.1|FD492418	gi165958671	3	13.834	1	20	64	83	AAAGGCAAUGAAGAUGGUUG	CAGCCAUCUACAUUGCCGUU	Translation		1
1_PART_FOR_253_361_gi|165948415|gb|FD492418.1|FD492418	gi165946268	3	13.023	1	20	13	32	AAAGGCAAUGAAGAUGGUUG	CUACCCUUUUCGUUGCCUUU	Cleavage		1
1_PART_FOR_261_368_gi|165957961|gb|FD499169.1|FD499169	gi165948680	3	18.937	1	20	531	550	AGUGAUACAUCAUUCUACAU	AUUUAGAAUGAUGAAUUACU	Cleavage		1
1_PART_FOR_261_368_gi|165957961|gb|FD499169.1|FD499169	gi74071893	3	16.725	1	20	544	563	AGUGAUACAUCAUUCUACAU	AUAUAGAAUGGUUUGUCACU	Cleavage		1
1_PART_FOR_263_370_gi|51364280|gb|CV005057.1|CV005057	gi74106243	0	18.475	1	21	445	465	GAAGAUCAAGGUGGUGGCUCC	GGAGCCACCACCUUGAUCUUC	Cleavage		1
1_PART_FOR_263_370_gi|51364280|gb|CV005057.1|CV005057	gi165953258	0	19.881	1	21	423	443	GAAGAUCAAGGUGGUGGCUCC	GGAGCCACCACCUUGAUCUUC	Cleavage		1
1_PART_FOR_263_370_gi|51364280|gb|CV005057.1|CV005057	gi165954664	3	24.76	1	20	535	554	GAAGAUCAAGGUGGUGGCUC	GGCCCACCAUCUUGAUCUUG	Cleavage		1
1_PART_FOR_273_362_gi|51364280|gb|CV005057.1|CV005057	gi74106243	0	18.475	1	21	445	465	GAAGAUCAAGGUGGUGGCUCC	GGAGCCACCACCUUGAUCUUC	Cleavage		1
1_PART_FOR_273_362_gi|51364280|gb|CV005057.1|CV005057	gi165953258	0	19.881	1	21	423	443	GAAGAUCAAGGUGGUGGCUCC	GGAGCCACCACCUUGAUCUUC	Cleavage		1
1_PART_FOR_273_362_gi|51364280|gb|CV005057.1|CV005057	gi165954664	3	24.76	1	20	535	554	GAAGAUCAAGGUGGUGGCUC	GGCCCACCAUCUUGAUCUUG	Cleavage		1
1_PART_FOR_277_354_gi|74067772|gb|DT582994.1|DT582994	gi165947482	3	10.585	1	20	3	22	CUCUGUCUUUGCUGGUGUUG	CAACACCUGCAAGGUCAGAG	Cleavage		1
1_PART_FOR_282_361_gi|165948404|gb|FD492407.1|FD492407	gi74071158	0	24.015	1	21	438	458	GCUCCCCAGGCAGGACCAGAC	GUCUGGUCCUGCCUGGGGAGC	Cleavage		1
1_PART_FOR_282_361_gi|165948404|gb|FD492407.1|FD492407	gi165950517	1	21.626	1	21	445	465	GCUCCCCAGGCAGGACCAGAC	GUCUCGUCCUGCCUGGGGAGC	Cleavage		1
1_PART_FOR_288_390_gi|165957088|gb|FD498944.1|FD498944	gi165956475	3	20.92	1	20	556	575	CCACUUCUUCAUGGUCGGCU	AUUUGAUCAUGAGGAAGUGG	Cleavage		1
1_PART_FOR_289_398_gi|165947005|gb|FD488459.1|FD488459	gi74106243	0	18.475	1	21	445	465	GAAGAUCAAGGUGGUGGCUCC	GGAGCCACCACCUUGAUCUUC	Cleavage		1
1_PART_FOR_289_398_gi|165947005|gb|FD488459.1|FD488459	gi165953258	0	19.881	1	21	423	443	GAAGAUCAAGGUGGUGGCUCC	GGAGCCACCACCUUGAUCUUC	Cleavage		1
1_PART_FOR_289_398_gi|165947005|gb|FD488459.1|FD488459	gi165954664	3	24.76	1	20	535	554	GAAGAUCAAGGUGGUGGCUC	GGCCCACCAUCUUGAUCUUG	Cleavage		1
1_PART_FOR_293_402_gi|165951410|gb|FD494771.1|FD494771	gi165952146	0	22.636	1	21	632	652	AGAAGGGCAACAUGGAUGGAG	CUCCAUCCAUGUUGCCCUUCU	Cleavage		1
1_PART_FOR_293_402_gi|165951410|gb|FD494771.1|FD494771	gi165956891	3	16.181	1	20	428	447	AGAAGGGCAACAUGGAUGGA	UCUUUCCAUGUUGCCCAUCU	Cleavage		1
1_PART_FOR_293_402_gi|165959358|gb|FD501863.1|FD501863	gi165952146	0	22.636	1	21	632	652	AGAAGGGCAACAUGGAUGGAG	CUCCAUCCAUGUUGCCCUUCU	Cleavage		1
1_PART_FOR_293_402_gi|165959358|gb|FD501863.1|FD501863	gi165956891	3	16.181	1	20	428	447	AGAAGGGCAACAUGGAUGGA	UCUUUCCAUGUUGCCCAUCU	Cleavage		1
1_PART_FOR_294_398_gi|165955551|gb|FD497166.1|FD497166	gi42721099	3	16.592	1	20	304	323	GUUUGACAUGCUGCGAAGAC	GUGAUCCCAGCAUGUCAAAC	Cleavage		1
1_PART_FOR_294_402_gi|165946375|gb|FD489680.1|FD489680	gi42719253	3	9.898	1	21	406	426	CCGCUUUUUCAAGUGUCAGUA	UGUUGACAUUUGAGAAGGUGG	Cleavage		1
1_PART_FOR_294_402_gi|165946375|gb|FD489680.1|FD489680	gi165957298	3	18.413	1	21	286	306	CCGCUUUUUCAAGUGUCAGUA	UACUCGCACUUGAUAGAGCGG	Cleavage		1
1_PART_FOR_294_402_gi|165946375|gb|FD489680.1|FD489680	gi74068908	3	23.521	1	20	223	242	CCGCUUUUUCAAGUGUCAGU	ACUUGGACUUGAAAGAGCGG	Cleavage		1
1_PART_FOR_294_402_gi|165950818|gb|FD493094.1|FD493094	gi42719253	3	9.898	1	21	406	426	CCGCUUUUUCAAGUGUCAGUA	UGUUGACAUUUGAGAAGGUGG	Cleavage		1
1_PART_FOR_294_402_gi|165950818|gb|FD493094.1|FD493094	gi165957298	3	18.413	1	21	286	306	CCGCUUUUUCAAGUGUCAGUA	UACUCGCACUUGAUAGAGCGG	Cleavage		1
1_PART_FOR_294_402_gi|165950818|gb|FD493094.1|FD493094	gi74068908	3	23.521	1	20	223	242	CCGCUUUUUCAAGUGUCAGU	ACUUGGACUUGAAAGAGCGG	Cleavage		1
1_PART_FOR_295_370_gi|42653995|gb|CK763544.1|CK763544	gi165947482	3	10.585	1	20	3	22	CUCUGUCUUUGCUGGUGUUG	CAACACCUGCAAGGUCAGAG	Cleavage		1
1_PART_FOR_297_398_gi|165951248|gb|FD494526.1|FD494526	gi74109056	2	13.669	1	21	420	440	GAGCAGUUCACCGCCAUGUUC	GAACAUAGCUGUGAACUGCUC	Cleavage		1
1_PART_FOR_298_362_gi|42652639|gb|CK762190.1|CK762190	gi165948603	3	15.64	1	20	401	420	AGCAGCGACUCAUCUUCGCU	AUGGAAGAUGAGUCGCUGCU	Cleavage		1
1_PART_FOR_298_362_gi|42652639|gb|CK762190.1|CK762190	gi165953841	3	18.826	1	20	490	509	AGCAGCGACUCAUCUUCGCU	GGCAAAGAUUGGUCGCUGCU	Translation		1
1_PART_FOR_298_406_gi|42654023|gb|CK763572.1|CK763572	gi165952517	0	20.875	1	21	321	341	ACAUAUUCGAGAAGCUGGCUC	GAGCCAGCUUCUCGAAUAUGU	Cleavage		1
1_PART_FOR_298_406_gi|42654023|gb|CK763572.1|CK763572	gi165948404	2.5	24.711	1	21	390	410	ACAUAUUCGAGAAGCUGGCUC	GAGCAAGCUUCUCGAAGAUGU	Cleavage		1
1_PART_FOR_300_390_gi|165955436|gb|FD496286.1|FD496286	gi165947319	1.5	18.255	1	21	145	165	GGAACUCUUGGAUGAGGAGAG	CUCUCCUCAUCCAAGAGCUCC	Cleavage		1
1_PART_FOR_300_390_gi|165955436|gb|FD496286.1|FD496286	gi165945753	1.5	16.872	1	21	459	479	GGAACUCUUGGAUGAGGAGAG	CUCUCCUCAUCCAAGAGCUCC	Cleavage		1
1_PART_FOR_300_394_gi|51356823|gb|CO997599.1|CO997599	gi74111594	0	21.038	1	21	483	503	UGGAUAUACCAAUGACGUUGG	CCAACGUCAUUGGUAUAUCCA	Cleavage		1
1_PART_FOR_300_394_gi|51356823|gb|CO997599.1|CO997599	gi165951481	0	21.093	1	21	445	465	UGGAUAUACCAAUGACGUUGG	CCAACGUCAUUGGUAUAUCCA	Cleavage		1
1_PART_FOR_300_394_gi|51356823|gb|CO997599.1|CO997599	gi42646119	3	18.095	1	21	503	523	UGGAUAUACCAAUGACGUUGG	CCAGCGCCAUUGGUACAUCCA	Cleavage		1
1_PART_FOR_300_394_gi|51356823|gb|CO997599.1|CO997599	gi165957845	3	23.008	1	21	507	527	UGGAUAUACCAAUGACGUUGG	CCAGCGCCAUUGGUACAUCCA	Cleavage		1
1_PART_FOR_300_394_gi|51356823|gb|CO997599.1|CO997599	gi74107693	3	21.28	1	21	488	508	UGGAUAUACCAAUGACGUUGG	CCAGCGCCAUUGGUACAUCCA	Cleavage		1
1_PART_FOR_300_394_gi|51356823|gb|CO997599.1|CO997599	gi165954798	3	21.28	1	21	382	402	UGGAUAUACCAAUGACGUUGG	CCAGCGCCAUUGGUACAUCCA	Cleavage		1
1_PART_FOR_301_365_gi|51361448|gb|CV002225.1|CV002225	gi165948603	3	15.64	1	20	401	420	AGCAGCGACUCAUCUUCGCU	AUGGAAGAUGAGUCGCUGCU	Cleavage		1
1_PART_FOR_301_365_gi|51361448|gb|CV002225.1|CV002225	gi165953841	3	18.826	1	20	490	509	AGCAGCGACUCAUCUUCGCU	GGCAAAGAUUGGUCGCUGCU	Translation		1
1_PART_FOR_301_410_gi|51359823|gb|CV000600.1|CV000600	gi165953639	3	20.271	1	20	604	623	AGAGCUAUGAGCUGCCCGAU	UUUGGGAGGCUCAUAGCUCU	Cleavage		1
1_PART_FOR_301_410_gi|51359823|gb|CV000600.1|CV000600	gi74065266	3	17.132	1	20	131	150	AGAGCUAUGAGCUGCCCGAU	AUCGGACAGCUCCUAGCUCC	Cleavage		1
1_PART_FOR_304_398_gi|165956197|gb|FD498629.1|FD498629	gi165945167	3	14.288	1	20	364	383	AGGCAGGGAAGAGGACAAGG	CCUUGCCUUGUUCCCUGCUU	Translation		1
1_PART_FOR_305_402_gi|165948866|gb|FD492683.1|FD492683	gi165957158	3	21.003	1	20	364	383	GGUUCUCCGCCUUCGUGGUG	CUCCACAAAGGCGGAGAACA	Cleavage		1
1_PART_FOR_309_388_gi|165951224|gb|FD494502.1|FD494502	gi74071158	0	24.015	1	21	438	458	GCUCCCCAGGCAGGACCAGAC	GUCUGGUCCUGCCUGGGGAGC	Cleavage		1
1_PART_FOR_309_388_gi|165951224|gb|FD494502.1|FD494502	gi165950517	1	21.626	1	21	445	465	GCUCCCCAGGCAGGACCAGAC	GUCUCGUCCUGCCUGGGGAGC	Cleavage		1
1_PART_FOR_309_392_gi|51356823|gb|CO997599.1|CO997599	gi74111594	0	21.038	1	21	483	503	UGGAUAUACCAAUGACGUUGG	CCAACGUCAUUGGUAUAUCCA	Cleavage		1
1_PART_FOR_309_392_gi|51356823|gb|CO997599.1|CO997599	gi165951481	0	21.093	1	21	445	465	UGGAUAUACCAAUGACGUUGG	CCAACGUCAUUGGUAUAUCCA	Cleavage		1
1_PART_FOR_309_392_gi|51356823|gb|CO997599.1|CO997599	gi42646119	3	18.095	1	21	503	523	UGGAUAUACCAAUGACGUUGG	CCAGCGCCAUUGGUACAUCCA	Cleavage		1
1_PART_FOR_309_392_gi|51356823|gb|CO997599.1|CO997599	gi165957845	3	23.008	1	21	507	527	UGGAUAUACCAAUGACGUUGG	CCAGCGCCAUUGGUACAUCCA	Cleavage		1
1_PART_FOR_309_392_gi|51356823|gb|CO997599.1|CO997599	gi74107693	3	21.28	1	21	488	508	UGGAUAUACCAAUGACGUUGG	CCAGCGCCAUUGGUACAUCCA	Cleavage		1
1_PART_FOR_309_392_gi|51356823|gb|CO997599.1|CO997599	gi165954798	3	21.28	1	21	382	402	UGGAUAUACCAAUGACGUUGG	CCAGCGCCAUUGGUACAUCCA	Cleavage		1
1_PART_FOR_316_422_gi|51356646|gb|CO997422.1|CO997422	gi74106243	0	18.475	1	21	445	465	GAAGAUCAAGGUGGUGGCUCC	GGAGCCACCACCUUGAUCUUC	Cleavage		1
1_PART_FOR_316_422_gi|51356646|gb|CO997422.1|CO997422	gi165953258	0	19.881	1	21	423	443	GAAGAUCAAGGUGGUGGCUCC	GGAGCCACCACCUUGAUCUUC	Cleavage		1
1_PART_FOR_316_422_gi|51356646|gb|CO997422.1|CO997422	gi165954664	3	24.76	1	20	535	554	GAAGAUCAAGGUGGUGGCUC	GGCCCACCAUCUUGAUCUUG	Cleavage		1
1_PART_FOR_317_402_gi|165945041|gb|FD487557.1|FD487557	gi165958731	0	22.667	1	21	612	632	GUGCCUGGCAUCCUGCUAGGG	CCCUAGCAGGAUGCCAGGCAC	Cleavage		1
1_PART_FOR_317_402_gi|165945041|gb|FD487557.1|FD487557	gi165957681	0	24.314	1	21	607	627	GUGCCUGGCAUCCUGCUAGGG	CCCUAGCAGGAUGCCAGGCAC	Cleavage		1
1_PART_FOR_317_402_gi|165945041|gb|FD487557.1|FD487557	gi165949393	0	24.314	1	21	612	632	GUGCCUGGCAUCCUGCUAGGG	CCCUAGCAGGAUGCCAGGCAC	Cleavage		1
1_PART_FOR_317_402_gi|165945041|gb|FD487557.1|FD487557	gi165956522	3	15.398	1	21	485	505	GUGCCUGGCAUCCUGCUAGGG	CCCUAGCAAGAAGCCAGGCAA	Translation		1
1_PART_FOR_317_402_gi|165945041|gb|FD487557.1|FD487557	gi165955723	3	15.223	1	21	168	188	GUGCCUGGCAUCCUGCUAGGG	CCCUAGCAAGAAGCCAGGCAA	Translation		1
1_PART_FOR_32_130_gi|42652211|gb|CK761764.1|CK761764	gi165950772	1.5	15.251	1	21	12	32	CUGUUGUGCAGGUUUUUGAAG	CUUCAAAAACCUCCACAGCAG	Translation		1
1_PART_FOR_32_130_gi|42652211|gb|CK761764.1|CK761764	gi165958868	2.5	20.069	1	21	25	45	CUGUUGUGCAGGUUUUUGAAG	CUUCAAAAACCUCCACAGCAA	Translation		1
1_PART_FOR_321_430_gi|165956767|gb|FD499568.1|FD499568	gi165952517	0	20.875	1	21	321	341	ACAUAUUCGAGAAGCUGGCUC	GAGCCAGCUUCUCGAAUAUGU	Cleavage		1
1_PART_FOR_321_430_gi|165956767|gb|FD499568.1|FD499568	gi165948404	2.5	24.711	1	21	390	410	ACAUAUUCGAGAAGCUGGCUC	GAGCAAGCUUCUCGAAGAUGU	Cleavage		1
1_PART_FOR_321_430_gi|42646087|gb|CK755664.1|CK755664	gi165952517	0	20.875	1	21	321	341	ACAUAUUCGAGAAGCUGGCUC	GAGCCAGCUUCUCGAAUAUGU	Cleavage		1
1_PART_FOR_321_430_gi|42646087|gb|CK755664.1|CK755664	gi165948404	2.5	24.711	1	21	390	410	ACAUAUUCGAGAAGCUGGCUC	GAGCAAGCUUCUCGAAGAUGU	Cleavage		1
1_PART_FOR_324_398_gi|74065361|gb|DT580583.1|DT580583	gi42719720	2.5	14.914	1	21	379	399	GUGAUCCACAGCCGGUGGGCC	GGCCCAUCUGCUGUGGAUUGC	Cleavage		1
1_PART_FOR_325_429_gi|74107775|gb|DT596502.1|DT596502	gi42639448	3	20.639	1	20	395	414	CUAUAUAGGAUCUGAGCACC	UGUGUUCGGGUCUUAUAUAG	Cleavage		1
1_PART_FOR_325_433_gi|74071190|gb|DT586412.1|DT586412	gi51364927	3	24.023	1	20	303	322	CAGGUGGGCCAUGCUCGGCG	UGCUGAGGAUGGGCCACCUG	Cleavage		1
1_PART_FOR_325_434_gi|165954568|gb|FD496938.1|FD496938	gi165945728	2.5	14.463	1	20	73	92	GGAGGUGGAGAGCUCGGACA	UCUCUGAGCUUUCCAUCUCC	Cleavage		1
1_PART_FOR_325_434_gi|165954568|gb|FD496938.1|FD496938	gi165958458	3	22.513	1	20	20	39	GGAGGUGGAGAGCUCGGACA	UGGCAGAGUUCUCCAUCUCC	Cleavage		1
1_PART_FOR_325_434_gi|165954568|gb|FD496938.1|FD496938	gi165953960	3	19.412	1	20	137	156	GGAGGUGGAGAGCUCGGACA	UGGCAGAGUUCUCCAUCUCC	Cleavage		1
1_PART_FOR_325_434_gi|165954568|gb|FD496938.1|FD496938	gi165958214	3	13.698	1	20	9	28	GGAGGUGGAGAGCUCGGACA	UCUCCGAGCCUUCCAUCUCC	Translation		1
1_PART_FOR_325_434_gi|165954568|gb|FD496938.1|FD496938	gi165956613	3	19.937	1	20	450	469	GGAGGUGGAGAGCUCGGACA	UGGCAGAGUUCUCCAUCUCC	Cleavage		1
1_PART_FOR_325_434_gi|165954568|gb|FD496938.1|FD496938	gi165959076	3	15.198	1	20	89	108	GGAGGUGGAGAGCUCGGACA	UCUCCGAGCCUUCCAUCUCC	Translation		1
1_PART_FOR_325_434_gi|165954568|gb|FD496938.1|FD496938	gi165955278	3	19.412	1	20	445	464	GGAGGUGGAGAGCUCGGACA	UGGCAGAGUUCUCCAUCUCC	Cleavage		1
1_PART_FOR_325_434_gi|165954568|gb|FD496938.1|FD496938	gi165947825	3	19.412	1	20	426	445	GGAGGUGGAGAGCUCGGACA	UGGCAGAGUUCUCCAUCUCC	Cleavage		1
1_PART_FOR_325_434_gi|165954568|gb|FD496938.1|FD496938	gi165954894	3	19.412	1	20	384	403	GGAGGUGGAGAGCUCGGACA	UGGCAGAGUUCUCCAUCUCC	Cleavage		1
1_PART_FOR_325_434_gi|165954568|gb|FD496938.1|FD496938	gi165950535	3	19.412	1	20	444	463	GGAGGUGGAGAGCUCGGACA	UGGCAGAGUUCUCCAUCUCC	Cleavage		1
1_PART_FOR_325_434_gi|165954568|gb|FD496938.1|FD496938	gi165957524	3	19.412	1	20	450	469	GGAGGUGGAGAGCUCGGACA	UGGCAGAGUUCUCCAUCUCC	Cleavage		1
1_PART_FOR_325_434_gi|165954568|gb|FD496938.1|FD496938	gi42648288	3	19.347	1	19	348	367	GGAGGUG-GAGAGCUCGGAC	GUCCGAGCUCUCUCAUCUUC	Cleavage		1
1_PART_FOR_325_434_gi|74112084|gb|DT600939.1|DT600939	gi165952517	0	20.875	1	21	321	341	ACAUAUUCGAGAAGCUGGCUC	GAGCCAGCUUCUCGAAUAUGU	Cleavage		1
1_PART_FOR_325_434_gi|74112084|gb|DT600939.1|DT600939	gi165948404	2.5	24.711	1	21	390	410	ACAUAUUCGAGAAGCUGGCUC	GAGCAAGCUUCUCGAAGAUGU	Cleavage		1
1_PART_FOR_326_414_gi|51356646|gb|CO997422.1|CO997422	gi74106243	0	18.475	1	21	445	465	GAAGAUCAAGGUGGUGGCUCC	GGAGCCACCACCUUGAUCUUC	Cleavage		1
1_PART_FOR_326_414_gi|51356646|gb|CO997422.1|CO997422	gi165953258	0	19.881	1	21	423	443	GAAGAUCAAGGUGGUGGCUCC	GGAGCCACCACCUUGAUCUUC	Cleavage		1
1_PART_FOR_326_414_gi|51356646|gb|CO997422.1|CO997422	gi165954664	3	24.76	1	20	535	554	GAAGAUCAAGGUGGUGGCUC	GGCCCACCAUCUUGAUCUUG	Cleavage		1
1_PART_FOR_331_430_gi|74108216|gb|DT596943.1|DT596943	gi165947180	3	12.555	1	20	426	445	AGAGCGUUUCAGGACAAUUA	UAAUUGUUUUGGAAUGCUCA	Cleavage		1
1_PART_FOR_331_430_gi|74108216|gb|DT596943.1|DT596943	gi74108521	3	17.243	1	20	66	85	AGAGCGUUUCAGGACAAUUA	UUAUUGUCCUGGAACCCUCU	Cleavage		1
1_PART_FOR_332_438_gi|165950118|gb|FD492998.1|FD492998	gi165949012	3	21.409	1	21	325	345	CCCUUGAGGUCGAGAGCUCUG	CUGAGGUCUCGACCUCAAGGU	Cleavage		1
1_PART_FOR_333_442_gi|74071190|gb|DT586412.1|DT586412	gi51364927	3	24.023	1	20	303	322	CAGGUGGGCCAUGCUCGGCG	UGCUGAGGAUGGGCCACCUG	Cleavage		1
1_PART_FOR_337_422_gi|165951926|gb|FD494594.1|FD494594	gi165958731	0	22.667	1	21	612	632	GUGCCUGGCAUCCUGCUAGGG	CCCUAGCAGGAUGCCAGGCAC	Cleavage		1
1_PART_FOR_337_422_gi|165951926|gb|FD494594.1|FD494594	gi165957681	0	24.314	1	21	607	627	GUGCCUGGCAUCCUGCUAGGG	CCCUAGCAGGAUGCCAGGCAC	Cleavage		1
1_PART_FOR_337_422_gi|165951926|gb|FD494594.1|FD494594	gi165949393	0	24.314	1	21	612	632	GUGCCUGGCAUCCUGCUAGGG	CCCUAGCAGGAUGCCAGGCAC	Cleavage		1
1_PART_FOR_337_422_gi|165951926|gb|FD494594.1|FD494594	gi165956522	3	15.398	1	21	485	505	GUGCCUGGCAUCCUGCUAGGG	CCCUAGCAAGAAGCCAGGCAA	Translation		1
1_PART_FOR_337_422_gi|165951926|gb|FD494594.1|FD494594	gi165955723	3	15.223	1	21	168	188	GUGCCUGGCAUCCUGCUAGGG	CCCUAGCAAGAAGCCAGGCAA	Translation		1
1_PART_FOR_34_142_gi|165950675|gb|FD493980.1|FD493980	gi74070462	3	14.015	1	21	406	426	GUGGUGAUGAAGAUGGAUGUG	UGCAUUCAUCAUCAUCAUCAU	Translation		1
1_PART_FOR_34_142_gi|165950675|gb|FD493980.1|FD493980	gi165946164	3	15.131	1	20	275	294	GUGGUGAUGAAGAUGGAUGU	CCAUCCAUAUUCAUCACCAG	Cleavage		1
1_PART_FOR_34_142_gi|165950675|gb|FD493980.1|FD493980	gi165947704	3	5.7	1	20	123	142	GUGGUGAUGAAGAUGGAUGU	CCAUCCAUCAUCAUCAUCAU	Translation		1
1_PART_FOR_34_142_gi|165950675|gb|FD493980.1|FD493980	gi165948886	3	5.719	1	20	123	142	GUGGUGAUGAAGAUGGAUGU	CCAUCCAUCAUCAUCAUCAU	Translation		1
1_PART_FOR_341_447_gi|74109526|gb|DT598253.1|DT598253	gi165956342	1.5	12.718	1	20	240	259	AAAGGCAAUGAAGAUGGUUG	CAAUCAUCUUCAAUGCCUUU	Cleavage		1
1_PART_FOR_341_447_gi|74109526|gb|DT598253.1|DT598253	gi165947905	3	20.293	1	21	121	141	AAAGGCAAUGAAGAUGGUUGC	GCCACCAUUUUCGCUGCCUUU	Cleavage		1
1_PART_FOR_341_447_gi|74109526|gb|DT598253.1|DT598253	gi165957211	3	22.01	1	20	338	357	AAAGGCAAUGAAGAUGGUUG	GGACGGUCUUCAUUGCCUUU	Cleavage		1
1_PART_FOR_341_447_gi|74109526|gb|DT598253.1|DT598253	gi165958671	3	13.834	1	20	64	83	AAAGGCAAUGAAGAUGGUUG	CAGCCAUCUACAUUGCCGUU	Translation		1
1_PART_FOR_341_447_gi|74109526|gb|DT598253.1|DT598253	gi165946268	3	13.023	1	20	13	32	AAAGGCAAUGAAGAUGGUUG	CUACCCUUUUCGUUGCCUUU	Cleavage		1
1_PART_FOR_341_450_gi|165947785|gb|FD491396.1|FD491396	gi165953639	3	20.271	1	20	604	623	AGAGCUAUGAGCUGCCCGAU	UUUGGGAGGCUCAUAGCUCU	Cleavage		1
1_PART_FOR_341_450_gi|165947785|gb|FD491396.1|FD491396	gi74065266	3	17.132	1	20	131	150	AGAGCUAUGAGCUGCCCGAU	AUCGGACAGCUCCUAGCUCC	Cleavage		1
1_PART_FOR_35_122_gi|165944979|gb|FD487495.1|FD487495	gi165958731	0	22.667	1	21	612	632	GUGCCUGGCAUCCUGCUAGGG	CCCUAGCAGGAUGCCAGGCAC	Cleavage		1
1_PART_FOR_35_122_gi|165944979|gb|FD487495.1|FD487495	gi165957681	0	24.314	1	21	607	627	GUGCCUGGCAUCCUGCUAGGG	CCCUAGCAGGAUGCCAGGCAC	Cleavage		1
1_PART_FOR_35_122_gi|165944979|gb|FD487495.1|FD487495	gi165949393	0	24.314	1	21	612	632	GUGCCUGGCAUCCUGCUAGGG	CCCUAGCAGGAUGCCAGGCAC	Cleavage		1
1_PART_FOR_35_122_gi|165944979|gb|FD487495.1|FD487495	gi165956522	3	15.398	1	21	485	505	GUGCCUGGCAUCCUGCUAGGG	CCCUAGCAAGAAGCCAGGCAA	Translation		1
1_PART_FOR_35_122_gi|165944979|gb|FD487495.1|FD487495	gi165955723	3	15.223	1	21	168	188	GUGCCUGGCAUCCUGCUAGGG	CCCUAGCAAGAAGCCAGGCAA	Translation		1
1_PART_FOR_353_462_gi|165958522|gb|FD501910.1|FD501910	gi165955406	2.5	16.505	1	20	190	209	GAGGUGGAUGAGCAGAUGAU	AUCAGUUGCUCAUCUACCUU	Cleavage		1
1_PART_FOR_353_462_gi|165958522|gb|FD501910.1|FD501910	gi165955007	2.5	19.668	1	20	39	58	GAGGUGGAUGAGCAGAUGAU	AUUAGUUGCUCAUCCACUUC	Cleavage		1
1_PART_FOR_36_138_gi|165955383|gb|FD496260.1|FD496260	gi165959137	3	21.796	1	20	86	105	CACGCCAGCACCGUCCGUCG	CGAUGGGUGGUGCUGGCCUG	Cleavage		1
1_PART_FOR_367_459_gi|165952379|gb|FD493964.1|FD493964	gi42648932	3	22.169	1	21	168	188	GAGCACCUUCACUAAUGAAGA	UUUUCAUUUGUGGGGGUGCUU	Cleavage		1
1_PART_FOR_367_459_gi|165952379|gb|FD493964.1|FD493964	gi165956048	3	15.906	1	21	384	404	GAGCACCUUCACUAAUGAAGA	UUUCCAUUUGUGAAGGUGCUU	Cleavage		1
1_PART_FOR_37_134_gi|42645677|gb|CK755254.1|CK755254	gi165958975	3	13.973	1	20	9	28	CGAGGAUGGCCGCACCCUUG	CAAGGAUGCGGCCAAUCUCG	Cleavage		1
1_PART_FOR_372_462_gi|51363441|gb|CV004218.1|CV004218	gi165953258	1	19.881	1	21	423	443	GAAGAUCAAGGGGGUGGCUCC	GGAGCCACCACCUUGAUCUUC	Cleavage		1
1_PART_FOR_372_462_gi|51363441|gb|CV004218.1|CV004218	gi74106243	1	18.475	1	21	445	465	GAAGAUCAAGGGGGUGGCUCC	GGAGCCACCACCUUGAUCUUC	Cleavage		1
1_PART_FOR_372_462_gi|51363441|gb|CV004218.1|CV004218	gi42640479	3	15.77	1	20	434	453	GAAGAUCAAGGGGGUGGCUC	CAGCCCUCUCCUUGAUCUUC	Cleavage		1
1_PART_FOR_380_486_gi|74069865|gb|DT585087.1|DT585087	gi74106243	0	18.475	1	21	445	465	GAAGAUCAAGGUGGUGGCUCC	GGAGCCACCACCUUGAUCUUC	Cleavage		1
1_PART_FOR_380_486_gi|74069865|gb|DT585087.1|DT585087	gi165953258	0	19.881	1	21	423	443	GAAGAUCAAGGUGGUGGCUCC	GGAGCCACCACCUUGAUCUUC	Cleavage		1
1_PART_FOR_380_486_gi|74069865|gb|DT585087.1|DT585087	gi165954664	3	24.76	1	20	535	554	GAAGAUCAAGGUGGUGGCUC	GGCCCACCAUCUUGAUCUUG	Cleavage		1
1_PART_FOR_381_479_gi|74106243|gb|DT594970.1|DT594970	gi165952359	0	20.577	1	21	291	311	AGAUGGAGCCUCCUAUCCAGA	UCUGGAUAGGAGGCUCCAUCU	Cleavage		1
1_PART_FOR_381_479_gi|74106243|gb|DT594970.1|DT594970	gi51356646	0	20.945	1	21	377	397	AGAUGGAGCCUCCUAUCCAGA	UCUGGAUAGGAGGCUCCAUCU	Cleavage		1
1_PART_FOR_381_479_gi|74106243|gb|DT594970.1|DT594970	gi74064565	0	21.853	1	21	460	480	AGAUGGAGCCUCCUAUCCAGA	UCUGGAUAGGAGGCUCCAUCU	Cleavage		1
1_PART_FOR_381_479_gi|74106243|gb|DT594970.1|DT594970	gi74069865	0	21.237	1	21	441	461	AGAUGGAGCCUCCUAUCCAGA	UCUGGAUAGGAGGCUCCAUCU	Cleavage		1
1_PART_FOR_381_479_gi|74106243|gb|DT594970.1|DT594970	gi51364280	0	21.237	1	21	324	344	AGAUGGAGCCUCCUAUCCAGA	UCUGGAUAGGAGGCUCCAUCU	Cleavage		1
1_PART_FOR_381_479_gi|74106243|gb|DT594970.1|DT594970	gi74071219	0	21.237	1	21	272	292	AGAUGGAGCCUCCUAUCCAGA	UCUGGAUAGGAGGCUCCAUCU	Cleavage		1
1_PART_FOR_381_479_gi|74106243|gb|DT594970.1|DT594970	gi165947005	1.5	21.399	1	21	350	370	AGAUGGAGCCUCCUAUCCAGA	UUUGGAUAGGAGGGUCCAUCU	Cleavage		1
1_PART_FOR_381_479_gi|74106243|gb|DT594970.1|DT594970	gi165950563	2	19.824	1	21	272	292	AGAUGGAGCCUCCUAUCCAGA	UCUGGAUAGGAGGAUCCAUCC	Cleavage		1
1_PART_FOR_381_479_gi|74106243|gb|DT594970.1|DT594970	gi165958686	2	20.634	1	21	464	484	AGAUGGAGCCUCCUAUCCAGA	UCUGGAUAGGAGGAUCCAUCC	Cleavage		1
1_PART_FOR_381_479_gi|74106243|gb|DT594970.1|DT594970	gi51363441	2	18.078	1	20	425	444	AGAUGGAGCCUCCUAUCCAG	UGGGAUAGGAGGCUCCAUCU	Cleavage		1
1_PART_FOR_381_479_gi|74106243|gb|DT594970.1|DT594970	gi165947785	2	23.568	1	20	659	678	AGAUGGAGCCUCCUAUCCAG	UGGGAUAGGAGGCUCCAUCU	Cleavage		1
1_PART_FOR_381_479_gi|74106243|gb|DT594970.1|DT594970	gi51354527	2.5	21.396	1	21	230	250	AGAUGGAGCCUCCUAUCCAGA	UCUGGAUUGGAGGGUCUAUCU	Cleavage		1
1_PART_FOR_381_479_gi|74106243|gb|DT594970.1|DT594970	gi51362543	2.5	20.089	1	21	270	290	AGAUGGAGCCUCCUAUCCAGA	UCUGGAUUGGAGGGUCUAUCU	Cleavage		1
1_PART_FOR_381_479_gi|74106243|gb|DT594970.1|DT594970	gi165955493	2.5	18.594	1	21	568	588	AGAUGGAGCCUCCUAUCCAGA	UCUGGAUUGGAGGGUCUAUCU	Cleavage		1
1_PART_FOR_381_479_gi|74106243|gb|DT594970.1|DT594970	gi42647296	2.5	15.858	1	20	388	407	AGAUGGAGCCUCCUAUCCAG	CUUGAUAGAAGGCUCUAUCU	Cleavage		1
1_PART_FOR_381_479_gi|74106243|gb|DT594970.1|DT594970	gi74065792	2.5	20.558	1	20	308	327	AGAUGGAGCCUCCUAUCCAG	CUUGAUAGAAGGCUCUAUCU	Cleavage		1
1_PART_FOR_381_479_gi|74106243|gb|DT594970.1|DT594970	gi165951353	2.5	20.558	1	20	361	380	AGAUGGAGCCUCCUAUCCAG	CUUGAUAGAAGGCUCUAUCU	Cleavage		1
1_PART_FOR_381_479_gi|74106243|gb|DT594970.1|DT594970	gi165946489	3	11.858	1	20	251	270	AGAUGGAGCCUCCUAUCCAG	CUGGAAAUGAGGUUCCAUUU	Cleavage		1
1_PART_FOR_384_490_gi|42645677|gb|CK755254.1|CK755254	gi165949012	3	21.409	1	21	325	345	CCCUUGAGGUCGAGAGCUCUG	CUGAGGUCUCGACCUCAAGGU	Cleavage		1
1_PART_FOR_387_461_gi|165959297|gb|FD501631.1|FD501631	gi165951162	1.5	10.025	1	20	565	584	UCUUCAUGUGCAGCAUUGUC	GACAAUGCUGCACAUGAACA	Cleavage		1
1_PART_FOR_387_461_gi|165959297|gb|FD501631.1|FD501631	gi51355055	3	19.37	1	21	149	169	UCUUCAUGUGCAGCAUUGUCC	GGACAAUGAUGCCUAUGAGGA	Translation		1
1_PART_FOR_387_461_gi|165959297|gb|FD501631.1|FD501631	gi51354429	3	17.816	1	21	4	24	UCUUCAUGUGCAGCAUUGUCC	GGACAAUGAUGCCUAUGAGGA	Translation		1
1_PART_FOR_387_461_gi|165959297|gb|FD501631.1|FD501631	gi165951983	3	13.326	1	20	211	230	UCUUCAUGUGCAGCAUUGUC	CACAAUUCUGUACAUGAAGG	Cleavage		1
1_PART_FOR_387_461_gi|165959297|gb|FD501631.1|FD501631	gi165958399	3	13.326	1	20	267	286	UCUUCAUGUGCAGCAUUGUC	CACAAUUCUGUACAUGAAGG	Cleavage		1
1_PART_FOR_389_482_gi|165951481|gb|FD494083.1|FD494083	gi51356823	0	22.462	1	21	354	374	UGAGAUUACCGAUAAGCUUGG	CCAAGCUUAUCGGUAAUCUCA	Cleavage		1
1_PART_FOR_389_482_gi|165951481|gb|FD494083.1|FD494083	gi51362542	2	23.367	1	21	398	418	UGAGAUUACCGAUAAGCUUGG	CCAAGCUUAUCAGUAAUCUCC	Translation		1
1_PART_FOR_390_478_gi|74069865|gb|DT585087.1|DT585087	gi74106243	0	18.475	1	21	445	465	GAAGAUCAAGGUGGUGGCUCC	GGAGCCACCACCUUGAUCUUC	Cleavage		1
1_PART_FOR_390_478_gi|74069865|gb|DT585087.1|DT585087	gi165953258	0	19.881	1	21	423	443	GAAGAUCAAGGUGGUGGCUCC	GGAGCCACCACCUUGAUCUUC	Cleavage		1
1_PART_FOR_390_478_gi|74069865|gb|DT585087.1|DT585087	gi165954664	3	24.76	1	20	535	554	GAAGAUCAAGGUGGUGGCUC	GGCCCACCAUCUUGAUCUUG	Cleavage		1
1_PART_FOR_391_486_gi|74111986|gb|DT600841.1|DT600841	gi74106161	0.5	18.797	1	21	389	409	CCUGGCGGAGUUUUCGAUCUC	GAGAUCGAAAACUCUGCCAGG	Cleavage		1
1_PART_FOR_391_486_gi|74111986|gb|DT600841.1|DT600841	gi74067762	3	14.768	1	20	507	526	CCUGGCGGAGUUUUCGAUCU	AGAUUGAAAAAUCCGUCAGA	Translation		1
1_PART_FOR_398_494_gi|165953422|gb|FD495873.1|FD495873	gi74106161	0.5	18.797	1	21	389	409	CCUGGCGGAGUUUUCGAUCUC	GAGAUCGAAAACUCUGCCAGG	Cleavage		1
1_PART_FOR_398_494_gi|165953422|gb|FD495873.1|FD495873	gi74067762	3	14.768	1	20	507	526	CCUGGCGGAGUUUUCGAUCU	AGAUUGAAAAAUCCGUCAGA	Translation		1
1_PART_FOR_399_506_gi|74064565|gb|DT579787.1|DT579787	gi74106243	0	18.475	1	21	445	465	GAAGAUCAAGGUGGUGGCUCC	GGAGCCACCACCUUGAUCUUC	Cleavage		1
1_PART_FOR_399_506_gi|74064565|gb|DT579787.1|DT579787	gi165953258	0	19.881	1	21	423	443	GAAGAUCAAGGUGGUGGCUCC	GGAGCCACCACCUUGAUCUUC	Cleavage		1
1_PART_FOR_399_506_gi|74064565|gb|DT579787.1|DT579787	gi165954664	3	24.76	1	20	535	554	GAAGAUCAAGGUGGUGGCUC	GGCCCACCAUCUUGAUCUUG	Cleavage		1
1_PART_FOR_402_498_gi|74106454|gb|DT595181.1|DT595181	gi74106161	0.5	18.797	1	21	389	409	CCUGGCGGAGUUUUCGAUCUC	GAGAUCGAAAACUCUGCCAGG	Cleavage		1
1_PART_FOR_402_498_gi|74106454|gb|DT595181.1|DT595181	gi74067762	3	14.768	1	20	507	526	CCUGGCGGAGUUUUCGAUCU	AGAUUGAAAAAUCCGUCAGA	Translation		1
1_PART_FOR_409_498_gi|74064565|gb|DT579787.1|DT579787	gi74106243	0	18.475	1	21	445	465	GAAGAUCAAGGUGGUGGCUCC	GGAGCCACCACCUUGAUCUUC	Cleavage		1
1_PART_FOR_409_498_gi|74064565|gb|DT579787.1|DT579787	gi165953258	0	19.881	1	21	423	443	GAAGAUCAAGGUGGUGGCUCC	GGAGCCACCACCUUGAUCUUC	Cleavage		1
1_PART_FOR_409_498_gi|74064565|gb|DT579787.1|DT579787	gi165954664	3	24.76	1	20	535	554	GAAGAUCAAGGUGGUGGCUC	GGCCCACCAUCUUGAUCUUG	Cleavage		1
1_PART_FOR_410_518_gi|165959067|gb|FD500906.1|FD500906	gi165953019	0.5	21.859	1	21	626	646	AGCUUUGCAGGGUCCGGUCUG	CAGACCGGACCUUGCAAAGCU	Cleavage		1
1_PART_FOR_413_518_gi|165957056|gb|FD498912.1|FD498912	gi165951725	0	16.975	1	21	553	573	UAGCUGUCAAGUUUGGUGAGA	UCUCACCAAACUUGACAGCUA	Cleavage		1
1_PART_FOR_413_518_gi|165957056|gb|FD498912.1|FD498912	gi165948129	2	18.968	1	20	503	522	UAGCUGUCAAGUUUGGUGAG	CUUGUCGAACUUGACAGCUA	Cleavage		1
1_PART_FOR_413_522_gi|165956501|gb|FD498231.1|FD498231	gi51363657	2.5	20.748	1	21	250	270	CGUGUGCACAUGCUGUUGCAG	UUGCAGCAGCCUAUGCACACG	Translation		1
1_PART_FOR_413_522_gi|165956501|gb|FD498231.1|FD498231	gi74065679	2.5	24.26	1	21	81	101	CGUGUGCACAUGCUGUUGCAG	UUGCAGCAGCCUAUGCACACG	Translation		1
1_PART_FOR_418_510_gi|165956501|gb|FD498231.1|FD498231	gi51363657	2.5	20.748	1	21	250	270	CGUGUGCACAUGCUGUUGCAG	UUGCAGCAGCCUAUGCACACG	Translation		1
1_PART_FOR_418_510_gi|165956501|gb|FD498231.1|FD498231	gi74065679	2.5	24.26	1	21	81	101	CGUGUGCACAUGCUGUUGCAG	UUGCAGCAGCCUAUGCACACG	Translation		1
1_PART_FOR_420_493_gi|165948317|gb|FD491926.1|FD491926	gi165952418	3	14.279	1	21	3	23	GUGCCGGUGAUCAGGGUCACA	UGUGAUCCUCAUCAUCGGUAU	Cleavage		1
1_PART_FOR_420_493_gi|165948317|gb|FD491926.1|FD491926	gi165956054	3	16.283	1	21	546	566	GUGCCGGUGAUCAGGGUCACA	UGUGAUCCUCAUCAUCGGUAU	Cleavage		1
1_PART_FOR_420_493_gi|165948317|gb|FD491926.1|FD491926	gi165951889	3	20.901	1	20	78	97	GUGCCGGUGAUCAGGGUCAC	GUGGCACUGAUCACCGGCGG	Cleavage		1
1_PART_FOR_425_510_gi|165953858|gb|FD497974.1|FD497974	gi165958731	0	22.667	1	21	612	632	GUGCCUGGCAUCCUGCUAGGG	CCCUAGCAGGAUGCCAGGCAC	Cleavage		1
1_PART_FOR_425_510_gi|165953858|gb|FD497974.1|FD497974	gi165957681	0	24.314	1	21	607	627	GUGCCUGGCAUCCUGCUAGGG	CCCUAGCAGGAUGCCAGGCAC	Cleavage		1
1_PART_FOR_425_510_gi|165953858|gb|FD497974.1|FD497974	gi165949393	0	24.314	1	21	612	632	GUGCCUGGCAUCCUGCUAGGG	CCCUAGCAGGAUGCCAGGCAC	Cleavage		1
1_PART_FOR_425_510_gi|165953858|gb|FD497974.1|FD497974	gi165956522	3	15.398	1	21	485	505	GUGCCUGGCAUCCUGCUAGGG	CCCUAGCAAGAAGCCAGGCAA	Translation		1
1_PART_FOR_425_510_gi|165953858|gb|FD497974.1|FD497974	gi165955723	3	15.223	1	21	168	188	GUGCCUGGCAUCCUGCUAGGG	CCCUAGCAAGAAGCCAGGCAA	Translation		1
1_PART_FOR_427_521_gi|74111594|gb|DT600449.1|DT600449	gi51356823	0	22.462	1	21	354	374	UGAGAUUACCGAUAAGCUUGG	CCAAGCUUAUCGGUAAUCUCA	Cleavage		1
1_PART_FOR_427_521_gi|74111594|gb|DT600449.1|DT600449	gi51362542	2	23.367	1	21	398	418	UGAGAUUACCGAUAAGCUUGG	CCAAGCUUAUCAGUAAUCUCC	Translation		1
1_PART_FOR_433_542_gi|42637789|gb|CK747366.1|CK747366	gi165953019	0	21.859	1	21	626	646	AGCUUUGCAAGGUCCGGUCUG	CAGACCGGACCUUGCAAAGCU	Cleavage		1
1_PART_FOR_437_546_gi|74065742|gb|DT580964.1|DT580964	gi74111987	3	19.655	1	20	583	602	AUGUACGGCAUCGCCUCCUU	AAUGUGGCAAUGCCGUACAU	Cleavage		1
1_PART_FOR_444_542_gi|165957646|gb|FD500042.1|FD500042	gi165946876	2.5	23.047	1	20	234	253	CUCUGCCACCGCCAAGAUCA	UGGUUUUGGUGGUGGUAGGG	Cleavage		1
1_PART_FOR_444_542_gi|165957646|gb|FD500042.1|FD500042	gi165946733	2.5	23.66	1	20	255	274	CUCUGCCACCGCCAAGAUCA	UGGUUUUGGUGGUGGUAGGG	Cleavage		1
1_PART_FOR_444_542_gi|165957646|gb|FD500042.1|FD500042	gi165950204	3	16.753	1	20	220	239	CUCUGCCACCGCCAAGAUCA	GGGUUUUUGCGGUGGCAGAG	Cleavage		1
1_PART_FOR_444_546_gi|165953853|gb|FD497969.1|FD497969	gi165951725	0	16.975	1	21	553	573	UAGCUGUCAAGUUUGGUGAGA	UCUCACCAAACUUGACAGCUA	Cleavage		1
1_PART_FOR_444_546_gi|165953853|gb|FD497969.1|FD497969	gi165948129	2	18.968	1	20	503	522	UAGCUGUCAAGUUUGGUGAG	CUUGUCGAACUUGACAGCUA	Cleavage		1
1_PART_FOR_446_546_gi|165947785|gb|FD491396.1|FD491396	gi165953258	1.5	16.764	1	21	568	588	CCACGUACAACUCCAUCAUGA	UCAUGAUGGAAUUGUAUGUGG	Translation		1
1_PART_FOR_449_513_gi|42633826|gb|CK743403.1|CK743403	gi165948603	3	15.64	1	20	401	420	AGCAGCGACUCAUCUUCGCU	AUGGAAGAUGAGUCGCUGCU	Cleavage		1
1_PART_FOR_449_513_gi|42633826|gb|CK743403.1|CK743403	gi165953841	3	18.826	1	20	490	509	AGCAGCGACUCAUCUUCGCU	GGCAAAGAUUGGUCGCUGCU	Translation		1
1_PART_FOR_45_145_gi|42652802|gb|CK762351.1|CK762351	gi51364415	3	20.342	1	20	464	483	GGUUGAGUACUUCGGGGAGC	GCUCCCCGAGCUUCUCAACU	Translation		1
1_PART_FOR_451_538_gi|165951135|gb|FD494739.1|FD494739	gi165946744	0	22.301	1	21	152	172	UUGAGCCUGCCCUUUAUCCCC	GGGGAUAAAGGGCAGGCUCAA	Cleavage		1
1_PART_FOR_451_538_gi|165951135|gb|FD494739.1|FD494739	gi74111488	2.5	18.092	1	21	168	188	UUGAGCCUGCCCUUUAUCCCC	GGGCAUCAAGGGCAGGCUUAA	Cleavage		1
1_PART_FOR_451_538_gi|165951135|gb|FD494739.1|FD494739	gi165956080	3	23.534	1	21	156	176	UUGAGCCUGCCCUUUAUCCCC	GGGCAUCAAGGGCCGGCUCAA	Cleavage		1
1_PART_FOR_451_538_gi|165951135|gb|FD494739.1|FD494739	gi74071845	3	23.534	1	21	150	170	UUGAGCCUGCCCUUUAUCCCC	GGGCAUCAAGGGCCGGCUCAA	Cleavage		1
1_PART_FOR_451_538_gi|165951135|gb|FD494739.1|FD494739	gi165951074	3	23.534	1	21	150	170	UUGAGCCUGCCCUUUAUCCCC	GGGCAUCAAGGGCCGGCUCAA	Cleavage		1
1_PART_FOR_451_538_gi|165951135|gb|FD494739.1|FD494739	gi165956789	3	23.534	1	21	150	170	UUGAGCCUGCCCUUUAUCCCC	GGGCAUCAAGGGCCGGCUCAA	Cleavage		1
1_PART_FOR_451_538_gi|165951135|gb|FD494739.1|FD494739	gi165957788	3	20.009	1	21	150	170	UUGAGCCUGCCCUUUAUCCCC	GGGCAUCAAGGGCCGGCUCAA	Cleavage		1
1_PART_FOR_451_538_gi|165951135|gb|FD494739.1|FD494739	gi165949650	3	23.534	1	21	156	176	UUGAGCCUGCCCUUUAUCCCC	GGGCAUCAAGGGCCGGCUCAA	Cleavage		1
1_PART_FOR_451_538_gi|165951135|gb|FD494739.1|FD494739	gi165951145	3	23.534	1	21	149	169	UUGAGCCUGCCCUUUAUCCCC	GGGCAUCAAGGGCCGGCUCAA	Cleavage		1
1_PART_FOR_451_538_gi|165951135|gb|FD494739.1|FD494739	gi51364422	3	23.534	1	21	150	170	UUGAGCCUGCCCUUUAUCCCC	GGGCAUCAAGGGCCGGCUCAA	Cleavage		1
1_PART_FOR_453_562_gi|165957786|gb|FD499606.1|FD499606	gi51363657	2.5	20.748	1	21	250	270	CGUGUGCACAUGCUGUUGCAG	UUGCAGCAGCCUAUGCACACG	Translation		1
1_PART_FOR_453_562_gi|165957786|gb|FD499606.1|FD499606	gi74065679	2.5	24.26	1	21	81	101	CGUGUGCACAUGCUGUUGCAG	UUGCAGCAGCCUAUGCACACG	Translation		1
1_PART_FOR_456_526_gi|165951136|gb|FD494740.1|FD494740	gi165946744	0	22.301	1	21	152	172	UUGAGCCUGCCCUUUAUCCCC	GGGGAUAAAGGGCAGGCUCAA	Cleavage		1
1_PART_FOR_456_526_gi|165951136|gb|FD494740.1|FD494740	gi74111488	2.5	18.092	1	21	168	188	UUGAGCCUGCCCUUUAUCCCC	GGGCAUCAAGGGCAGGCUUAA	Cleavage		1
1_PART_FOR_456_526_gi|165951136|gb|FD494740.1|FD494740	gi165956080	3	23.534	1	21	156	176	UUGAGCCUGCCCUUUAUCCCC	GGGCAUCAAGGGCCGGCUCAA	Cleavage		1
1_PART_FOR_456_526_gi|165951136|gb|FD494740.1|FD494740	gi74071845	3	23.534	1	21	150	170	UUGAGCCUGCCCUUUAUCCCC	GGGCAUCAAGGGCCGGCUCAA	Cleavage		1
1_PART_FOR_456_526_gi|165951136|gb|FD494740.1|FD494740	gi165951074	3	23.534	1	21	150	170	UUGAGCCUGCCCUUUAUCCCC	GGGCAUCAAGGGCCGGCUCAA	Cleavage		1
1_PART_FOR_456_526_gi|165951136|gb|FD494740.1|FD494740	gi165956789	3	23.534	1	21	150	170	UUGAGCCUGCCCUUUAUCCCC	GGGCAUCAAGGGCCGGCUCAA	Cleavage		1
1_PART_FOR_456_526_gi|165951136|gb|FD494740.1|FD494740	gi165957788	3	20.009	1	21	150	170	UUGAGCCUGCCCUUUAUCCCC	GGGCAUCAAGGGCCGGCUCAA	Cleavage		1
1_PART_FOR_456_526_gi|165951136|gb|FD494740.1|FD494740	gi165949650	3	23.534	1	21	156	176	UUGAGCCUGCCCUUUAUCCCC	GGGCAUCAAGGGCCGGCUCAA	Cleavage		1
1_PART_FOR_456_526_gi|165951136|gb|FD494740.1|FD494740	gi165951145	3	23.534	1	21	149	169	UUGAGCCUGCCCUUUAUCCCC	GGGCAUCAAGGGCCGGCUCAA	Cleavage		1
1_PART_FOR_456_526_gi|165951136|gb|FD494740.1|FD494740	gi51364422	3	23.534	1	21	150	170	UUGAGCCUGCCCUUUAUCCCC	GGGCAUCAAGGGCCGGCUCAA	Cleavage		1
1_PART_FOR_457_526_gi|165951135|gb|FD494739.1|FD494739	gi165946744	0	22.301	1	21	152	172	UUGAGCCUGCCCUUUAUCCCC	GGGGAUAAAGGGCAGGCUCAA	Cleavage		1
1_PART_FOR_457_526_gi|165951135|gb|FD494739.1|FD494739	gi74111488	2.5	18.092	1	21	168	188	UUGAGCCUGCCCUUUAUCCCC	GGGCAUCAAGGGCAGGCUUAA	Cleavage		1
1_PART_FOR_457_526_gi|165951135|gb|FD494739.1|FD494739	gi165956080	3	23.534	1	21	156	176	UUGAGCCUGCCCUUUAUCCCC	GGGCAUCAAGGGCCGGCUCAA	Cleavage		1
1_PART_FOR_457_526_gi|165951135|gb|FD494739.1|FD494739	gi74071845	3	23.534	1	21	150	170	UUGAGCCUGCCCUUUAUCCCC	GGGCAUCAAGGGCCGGCUCAA	Cleavage		1
1_PART_FOR_457_526_gi|165951135|gb|FD494739.1|FD494739	gi165951074	3	23.534	1	21	150	170	UUGAGCCUGCCCUUUAUCCCC	GGGCAUCAAGGGCCGGCUCAA	Cleavage		1
1_PART_FOR_457_526_gi|165951135|gb|FD494739.1|FD494739	gi165956789	3	23.534	1	21	150	170	UUGAGCCUGCCCUUUAUCCCC	GGGCAUCAAGGGCCGGCUCAA	Cleavage		1
1_PART_FOR_457_526_gi|165951135|gb|FD494739.1|FD494739	gi165957788	3	20.009	1	21	150	170	UUGAGCCUGCCCUUUAUCCCC	GGGCAUCAAGGGCCGGCUCAA	Cleavage		1
1_PART_FOR_457_526_gi|165951135|gb|FD494739.1|FD494739	gi165949650	3	23.534	1	21	156	176	UUGAGCCUGCCCUUUAUCCCC	GGGCAUCAAGGGCCGGCUCAA	Cleavage		1
1_PART_FOR_457_526_gi|165951135|gb|FD494739.1|FD494739	gi165951145	3	23.534	1	21	149	169	UUGAGCCUGCCCUUUAUCCCC	GGGCAUCAAGGGCCGGCUCAA	Cleavage		1
1_PART_FOR_457_526_gi|165951135|gb|FD494739.1|FD494739	gi51364422	3	23.534	1	21	150	170	UUGAGCCUGCCCUUUAUCCCC	GGGCAUCAAGGGCCGGCUCAA	Cleavage		1
1_PART_FOR_460_550_gi|165957786|gb|FD499606.1|FD499606	gi51363657	2.5	20.748	1	21	250	270	CGUGUGCACAUGCUGUUGCAG	UUGCAGCAGCCUAUGCACACG	Translation		1
1_PART_FOR_460_550_gi|165957786|gb|FD499606.1|FD499606	gi74065679	2.5	24.26	1	21	81	101	CGUGUGCACAUGCUGUUGCAG	UUGCAGCAGCCUAUGCACACG	Translation		1
1_PART_FOR_465_529_gi|42636690|gb|CK746267.1|CK746267	gi165948603	3	15.64	1	20	401	420	AGCAGCGACUCAUCUUCGCU	AUGGAAGAUGAGUCGCUGCU	Cleavage		1
1_PART_FOR_465_529_gi|42636690|gb|CK746267.1|CK746267	gi165953841	3	18.826	1	20	490	509	AGCAGCGACUCAUCUUCGCU	GGCAAAGAUUGGUCGCUGCU	Translation		1
1_PART_FOR_465_574_gi|42649113|gb|CK758690.1|CK758690	gi165957869	3	18.955	1	21	203	223	GGUGGAUCUGUAUCUGCUGCC	GGCAGCAGACACAGAGCCACU	Cleavage		1
1_PART_FOR_473_578_gi|74067373|gb|DT582595.1|DT582595	gi74065709	2.5	15.205	1	20	219	238	GGGUUCGUUUGGGGAAGAUC	GAUCUUCCUCAAGUGAACCA	Cleavage		1
1_PART_FOR_473_578_gi|74067373|gb|DT582595.1|DT582595	gi74069957	2.5	19.051	1	21	97	117	GGGUUCGUUUGGGGAAGAUCU	GGAUCUUCCCCACACGAUCCC	Translation		1
1_PART_FOR_481_562_gi|165950548|gb|FD491638.1|FD491638	gi51362296	3	22.105	1	20	389	408	UUCCCGAACGCAGCAUACAA	UUGUGUCCUGUCUUCGGGAA	Translation		1
1_PART_FOR_50_154_gi|165947654|gb|FD489787.1|FD489787	gi165951725	0	16.975	1	21	553	573	UAGCUGUCAAGUUUGGUGAGA	UCUCACCAAACUUGACAGCUA	Cleavage		1
1_PART_FOR_50_154_gi|165947654|gb|FD489787.1|FD489787	gi165948129	2	18.968	1	20	503	522	UAGCUGUCAAGUUUGGUGAG	CUUGUCGAACUUGACAGCUA	Cleavage		1
1_PART_FOR_510_602_gi|165948246|gb|FD491891.1|FD491891	gi74066118	0	13.279	1	21	211	231	GGGCCGUGGGAGGGUUUGGUG	CACCAAACCCUCCCACGGCCC	Cleavage		1
1_PART_FOR_510_602_gi|165948246|gb|FD491891.1|FD491891	gi165951417	0	13.279	1	21	233	253	GGGCCGUGGGAGGGUUUGGUG	CACCAAACCCUCCCACGGCCC	Cleavage		1
1_PART_FOR_510_602_gi|165948246|gb|FD491891.1|FD491891	gi165955300	0	13.279	1	21	221	241	GGGCCGUGGGAGGGUUUGGUG	CACCAAACCCUCCCACGGCCC	Cleavage		1
1_PART_FOR_510_602_gi|165948246|gb|FD491891.1|FD491891	gi42642990	1	14.857	1	21	109	129	GGGCCGUGGGAGGGUUUGGUG	CACCAAACCAUCCCACGGCCC	Cleavage		1
1_PART_FOR_510_602_gi|165948246|gb|FD491891.1|FD491891	gi74066195	3	22.446	1	21	486	506	GGGCCGUGGGAGGGUUUGGUG	UACCAAGCUUUCCCAUGGCCA	Cleavage		1
1_PART_FOR_51_135_gi|165955530|gb|FD497010.1|FD497010	gi165946523	3	16.522	1	20	208	227	GGUCGUUCCUUAAGCCCUUC	GAAUGGCGUAAGGGACGAUC	Cleavage		1
1_PART_FOR_517_626_gi|165953414|gb|FD497296.1|FD497296	gi165948157	2.5	20.205	1	20	278	297	CUGGUGAUGUCUAUGUUGGA	CUCAAUAUAGGCAUCACCAG	Cleavage		1
1_PART_FOR_517_626_gi|165953414|gb|FD497296.1|FD497296	gi74107345	3	21.042	1	21	230	250	CUGGUGAUGUCUAUGUUGGAG	CUUCAAGAUGGCCAUCACCAG	Translation		1
1_PART_FOR_517_626_gi|165953414|gb|FD497296.1|FD497296	gi165953615	3	18.762	1	21	613	633	CUGGUGAUGUCUAUGUUGGAG	CUUCAAGAUGGCCAUCACCAG	Translation		1
1_PART_FOR_517_626_gi|165953414|gb|FD497296.1|FD497296	gi165956517	3	21.042	1	21	417	437	CUGGUGAUGUCUAUGUUGGAG	CUUCAAGAUGGCCAUCACCAG	Translation		1
1_PART_FOR_517_626_gi|165957262|gb|FD499145.1|FD499145	gi165948157	2.5	20.205	1	20	278	297	CUGGUGAUGUCUAUGUUGGA	CUCAAUAUAGGCAUCACCAG	Cleavage		1
1_PART_FOR_517_626_gi|165957262|gb|FD499145.1|FD499145	gi74107345	3	21.042	1	21	230	250	CUGGUGAUGUCUAUGUUGGAG	CUUCAAGAUGGCCAUCACCAG	Translation		1
1_PART_FOR_517_626_gi|165957262|gb|FD499145.1|FD499145	gi165953615	3	18.762	1	21	613	633	CUGGUGAUGUCUAUGUUGGAG	CUUCAAGAUGGCCAUCACCAG	Translation		1
1_PART_FOR_517_626_gi|165957262|gb|FD499145.1|FD499145	gi165956517	3	21.042	1	21	417	437	CUGGUGAUGUCUAUGUUGGAG	CUUCAAGAUGGCCAUCACCAG	Translation		1
1_PART_FOR_525_634_gi|165949860|gb|FD491386.1|FD491386	gi165953639	3	20.271	1	20	604	623	AGAGCUAUGAGCUGCCCGAU	UUUGGGAGGCUCAUAGCUCU	Cleavage		1
1_PART_FOR_525_634_gi|165949860|gb|FD491386.1|FD491386	gi74065266	3	17.132	1	20	131	150	AGAGCUAUGAGCUGCCCGAU	AUCGGACAGCUCCUAGCUCC	Cleavage		1
1_PART_FOR_53_128_gi|51363597|gb|CV004374.1|CV004374	gi42638586	3	15.608	1	20	19	38	UCGGCAAUGCCUGCUGGGAG	CUCACAGCCGGCCUUGCCGA	Cleavage		1
1_PART_FOR_541_650_gi|165957756|gb|FD499594.1|FD499594	gi165958768	2.5	20.36	1	21	309	329	AUUGUGGAGAGGGAACACUGC	GCAGAGUUCUCUAUCCACAAU	Translation		1
1_PART_FOR_541_650_gi|165957756|gb|FD499594.1|FD499594	gi165951830	2.5	8.874	1	20	530	549	AUUGUGGAGAGGGAACACUG	CAGAUUUCUCUCUCCACAAU	Cleavage		1
1_PART_FOR_541_650_gi|165957756|gb|FD499594.1|FD499594	gi165954130	2.5	16.443	1	20	308	327	AUUGUGGAGAGGGAACACUG	UAGUGUUCACUCCCCACAAU	Cleavage		1
1_PART_FOR_541_650_gi|165957756|gb|FD499594.1|FD499594	gi51356401	2.5	16.809	1	20	308	327	AUUGUGGAGAGGGAACACUG	UAGUGUUCACUCCCCACAAU	Cleavage		1
1_PART_FOR_547_629_gi|165955311|gb|FD497655.1|FD497655	gi165951997	0	21.111	1	21	219	239	AUGGCGCGCUUGGUGACGUUC	GAACGUCACCAAGCGCGCCAU	Cleavage		1
1_PART_FOR_547_629_gi|165955311|gb|FD497655.1|FD497655	gi165957325	0	23.251	1	21	78	98	AUGGCGCGCUUGGUGACGUUC	GAACGUCACCAAGCGCGCCAU	Cleavage		1
1_PART_FOR_547_629_gi|165955311|gb|FD497655.1|FD497655	gi51357227	1.5	15.579	1	21	5	25	AUGGCGCGCUUGGUGACGUUC	GAACGUCACUAAACGCGCCAU	Translation		1
1_PART_FOR_547_629_gi|165955311|gb|FD497655.1|FD497655	gi42633938	1.5	20.478	1	21	236	256	AUGGCGCGCUUGGUGACGUUC	GAACGUCACUAAACGCGCCAU	Translation		1
1_PART_FOR_547_629_gi|165955311|gb|FD497655.1|FD497655	gi165952025	1.5	20.476	1	21	128	148	AUGGCGCGCUUGGUGACGUUC	GAACGUCACUAAACGCGCCAU	Translation		1
1_PART_FOR_547_629_gi|165955311|gb|FD497655.1|FD497655	gi42637705	1.5	20.476	1	21	236	256	AUGGCGCGCUUGGUGACGUUC	GAACGUCACUAAACGCGCCAU	Translation		1
1_PART_FOR_547_629_gi|165955311|gb|FD497655.1|FD497655	gi42721527	1.5	20.476	1	21	226	246	AUGGCGCGCUUGGUGACGUUC	GAACGUCACUAAACGCGCCAU	Translation		1
1_PART_FOR_547_629_gi|165955311|gb|FD497655.1|FD497655	gi74067737	1.5	20.476	1	21	244	264	AUGGCGCGCUUGGUGACGUUC	GAACGUCACUAAACGCGCCAU	Translation		1
1_PART_FOR_547_629_gi|165955311|gb|FD497655.1|FD497655	gi74066873	1.5	20.476	1	21	232	252	AUGGCGCGCUUGGUGACGUUC	GAACGUCACUAAACGCGCCAU	Translation		1
1_PART_FOR_547_629_gi|165955311|gb|FD497655.1|FD497655	gi165948496	1.5	22.524	1	21	84	104	AUGGCGCGCUUGGUGACGUUC	GAACGUCACUAAACGCGCCAU	Translation		1
1_PART_FOR_547_629_gi|165955311|gb|FD497655.1|FD497655	gi165944873	1.5	21.181	1	21	108	128	AUGGCGCGCUUGGUGACGUUC	GAACGUCACUAAACGCGCCAU	Translation		1
1_PART_FOR_547_629_gi|165955311|gb|FD497655.1|FD497655	gi74065868	1.5	20.476	1	21	229	249	AUGGCGCGCUUGGUGACGUUC	GAACGUCACUAAACGCGCCAU	Translation		1
1_PART_FOR_547_629_gi|165955311|gb|FD497655.1|FD497655	gi165959450	1.5	20.476	1	21	245	265	AUGGCGCGCUUGGUGACGUUC	GAACGUCACUAAACGCGCCAU	Translation		1
1_PART_FOR_547_629_gi|165955311|gb|FD497655.1|FD497655	gi165954539	2	19.496	1	21	148	168	AUGGCGCGCUUGGUGACGUUC	GGGCGUCAUCAAGCGCGUCAU	Cleavage		1
1_PART_FOR_547_629_gi|165955311|gb|FD497655.1|FD497655	gi165954906	1.5	20.476	1	21	236	256	AUGGCGCGCUUGGUGACGUUC	GAACGUCACUAAACGCGCCAU	Translation		1
1_PART_FOR_547_629_gi|165955311|gb|FD497655.1|FD497655	gi165955925	1.5	20.476	1	21	234	254	AUGGCGCGCUUGGUGACGUUC	GAACGUCACUAAACGCGCCAU	Translation		1
1_PART_FOR_547_629_gi|165955311|gb|FD497655.1|FD497655	gi165955921	1.5	20.476	1	21	230	250	AUGGCGCGCUUGGUGACGUUC	GAACGUCACUAAACGCGCCAU	Translation		1
1_PART_FOR_55_150_gi|165952928|gb|FD497674.1|FD497674	gi165958311	1	19.415	1	21	21	41	CGGAUUUCGACUUCCCUGACC	GGUCAUGGAAGUCGAAAUCCG	Cleavage		1
1_PART_FOR_55_150_gi|165952928|gb|FD497674.1|FD497674	gi42721716	2.5	8.87	1	20	346	365	CGGAUUUCGACUUCCCUGAC	GUCUGAGAAGUCGAAAUCUG	Cleavage		1
1_PART_FOR_55_150_gi|165952928|gb|FD497674.1|FD497674	gi165950359	2.5	9.326	1	20	450	469	CGGAUUUCGACUUCCCUGAC	GUCUGAGAAGUCGAAAUCUG	Cleavage		1
1_PART_FOR_55_150_gi|165952928|gb|FD497674.1|FD497674	gi165955538	2.5	9.783	1	20	482	501	CGGAUUUCGACUUCCCUGAC	GUCUGAGAAGUCGAAAUCUG	Cleavage		1
1_PART_FOR_55_150_gi|165952928|gb|FD497674.1|FD497674	gi74109082	2.5	9.13	1	20	194	213	CGGAUUUCGACUUCCCUGAC	GUCUGAGAAGUCGAAAUCUG	Cleavage		1
1_PART_FOR_55_150_gi|165952928|gb|FD497674.1|FD497674	gi42645180	2.5	9.883	1	20	426	445	CGGAUUUCGACUUCCCUGAC	GUCUGAGAAGUCGAAAUCUG	Cleavage		1
1_PART_FOR_55_150_gi|165952928|gb|FD497674.1|FD497674	gi165953107	2.5	9.13	1	20	220	239	CGGAUUUCGACUUCCCUGAC	GUCUGAGAAGUCGAAAUCUG	Cleavage		1
1_PART_FOR_55_150_gi|165952928|gb|FD497674.1|FD497674	gi165948048	2.5	9.129	1	20	247	266	CGGAUUUCGACUUCCCUGAC	GUCUGAGAAGUCGAAAUCUG	Cleavage		1
1_PART_FOR_55_150_gi|165952928|gb|FD497674.1|FD497674	gi165959304	2.5	11.506	1	20	481	500	CGGAUUUCGACUUCCCUGAC	GUCUGAGAAGUCGAAAUCUG	Cleavage		1
1_PART_FOR_55_150_gi|165952928|gb|FD497674.1|FD497674	gi165946424	2.5	9.13	1	20	310	329	CGGAUUUCGACUUCCCUGAC	GUCUGAGAAGUCGAAAUCUG	Cleavage		1
1_PART_FOR_556_618_gi|165959407|gb|FD500958.1|FD500958	gi51364811	2	22.351	1	21	5	25	UCGCCGGUGUACCAGUGCAAG	CUUGCACUGGUACACUGGGGA	Cleavage		1
1_PART_FOR_556_618_gi|165959407|gb|FD500958.1|FD500958	gi165946445	2	21.091	1	21	85	105	UCGCCGGUGUACCAGUGCAAG	CUUGCACUGGUACACUGGGGA	Cleavage		1
1_PART_FOR_556_618_gi|165959407|gb|FD500958.1|FD500958	gi165954169	2	14.696	1	21	450	470	UCGCCGGUGUACCAGUGCAAG	CUUGCAUUGGUACACAGGCGA	Cleavage		1
1_PART_FOR_556_618_gi|165959407|gb|FD500958.1|FD500958	gi165948406	2	21.41	1	21	431	451	UCGCCGGUGUACCAGUGCAAG	CUUGCACUGGUACACUGGAGA	Cleavage		1
1_PART_FOR_556_618_gi|165959407|gb|FD500958.1|FD500958	gi74067770	2	21.41	1	21	433	453	UCGCCGGUGUACCAGUGCAAG	CUUGCACUGGUACACUGGAGA	Cleavage		1
1_PART_FOR_556_618_gi|165959407|gb|FD500958.1|FD500958	gi165950863	2	16.22	1	21	550	570	UCGCCGGUGUACCAGUGCAAG	CUUGCAUUGGUACACAGGCGA	Cleavage		1
1_PART_FOR_556_618_gi|165959407|gb|FD500958.1|FD500958	gi165946484	2	21.41	1	21	266	286	UCGCCGGUGUACCAGUGCAAG	CUUGCACUGGUACACUGGAGA	Cleavage		1
1_PART_FOR_556_618_gi|165959407|gb|FD500958.1|FD500958	gi165953305	2	22.205	1	21	459	479	UCGCCGGUGUACCAGUGCAAG	CUUGCACUGGUACACUGGGGA	Cleavage		1
1_PART_FOR_556_618_gi|165959407|gb|FD500958.1|FD500958	gi165946599	2	17.647	1	21	269	289	UCGCCGGUGUACCAGUGCAAG	UUUGCAUUGGUACACAGGCGA	Cleavage		1
1_PART_FOR_556_618_gi|165959407|gb|FD500958.1|FD500958	gi74065454	2	18.876	1	21	493	513	UCGCCGGUGUACCAGUGCAAG	UUUGCACUGGUACACUGGGGA	Cleavage		1
1_PART_FOR_556_618_gi|165959407|gb|FD500958.1|FD500958	gi74066148	2.5	15.72	1	21	289	309	UCGCCGGUGUACCAGUGCAAG	CUUGCAUUGGUACACAGGUGA	Cleavage		1
1_PART_FOR_556_618_gi|165959407|gb|FD500958.1|FD500958	gi165958522	2	19.128	1	21	569	589	UCGCCGGUGUACCAGUGCAAG	UUUGCACUGGUACACUGGGGA	Cleavage		1
1_PART_FOR_556_618_gi|165959407|gb|FD500958.1|FD500958	gi165951300	2.5	16.365	1	21	364	384	UCGCCGGUGUACCAGUGCAAG	CUUGCAUUGGUACACAGGUGA	Cleavage		1
1_PART_FOR_556_618_gi|165959407|gb|FD500958.1|FD500958	gi165949280	2	19.128	1	21	312	332	UCGCCGGUGUACCAGUGCAAG	UUUGCACUGGUACACUGGGGA	Cleavage		1
1_PART_FOR_556_618_gi|165959407|gb|FD500958.1|FD500958	gi165951248	3	23.684	1	21	347	367	UCGCCGGUGUACCAGUGCAAG	CUUGCACUGGUACACAGGAGA	Cleavage		1
1_PART_FOR_556_618_gi|165959407|gb|FD500958.1|FD500958	gi165946610	2.5	17.054	1	21	349	369	UCGCCGGUGUACCAGUGCAAG	UUUGCAUUGGUACACAGGUGA	Cleavage		1
1_PART_FOR_557_666_gi|165954568|gb|FD496938.1|FD496938	gi165945728	2.5	14.517	1	21	73	93	UGGAGGUGGAGAGCUCGGACA	UCUCUGAGCUUUCCAUCUCCA	Cleavage		1
1_PART_FOR_557_666_gi|165954568|gb|FD496938.1|FD496938	gi165958214	3	13.698	1	21	9	29	UGGAGGUGGAGAGCUCGGACA	UCUCCGAGCCUUCCAUCUCCA	Cleavage		1
1_PART_FOR_557_666_gi|165954568|gb|FD496938.1|FD496938	gi165959076	3	15.209	1	21	89	109	UGGAGGUGGAGAGCUCGGACA	UCUCCGAGCCUUCCAUCUCCA	Cleavage		1
1_PART_FOR_56_118_gi|51363597|gb|CV004374.1|CV004374	gi42638586	3	15.608	1	20	19	38	UCGGCAAUGCCUGCUGGGAG	CUCACAGCCGGCCUUGCCGA	Cleavage		1
1_PART_FOR_56_158_gi|165950272|gb|FD491172.1|FD491172	gi165951725	0	16.975	1	21	553	573	UAGCUGUCAAGUUUGGUGAGA	UCUCACCAAACUUGACAGCUA	Cleavage		1
1_PART_FOR_56_158_gi|165950272|gb|FD491172.1|FD491172	gi165948129	2	18.968	1	20	503	522	UAGCUGUCAAGUUUGGUGAG	CUUGUCGAACUUGACAGCUA	Cleavage		1
1_PART_FOR_57_162_gi|165947017|gb|FD488471.1|FD488471	gi165951725	0	16.975	1	21	553	573	UAGCUGUCAAGUUUGGUGAGA	UCUCACCAAACUUGACAGCUA	Cleavage		1
1_PART_FOR_57_162_gi|165947017|gb|FD488471.1|FD488471	gi165948129	2	18.968	1	20	503	522	UAGCUGUCAAGUUUGGUGAG	CUUGUCGAACUUGACAGCUA	Cleavage		1
1_PART_FOR_61_162_gi|74071219|gb|DT586441.1|DT586441	gi165953258	1.5	16.764	1	21	568	588	CCACGUACAACUCCAUCAUGA	UCAUGAUGGAAUUGUAUGUGG	Translation		1
1_PART_FOR_61_170_gi|51356646|gb|CO997422.1|CO997422	gi165953639	3	20.271	1	20	604	623	AGAGCUAUGAGCUGCCCGAU	UUUGGGAGGCUCAUAGCUCU	Cleavage		1
1_PART_FOR_61_170_gi|51356646|gb|CO997422.1|CO997422	gi74065266	3	17.132	1	20	131	150	AGAGCUAUGAGCUGCCCGAU	AUCGGACAGCUCCUAGCUCC	Cleavage		1
1_PART_FOR_630_730_gi|165949860|gb|FD491386.1|FD491386	gi165953258	1.5	16.764	1	21	568	588	CCACGUACAACUCCAUCAUGA	UCAUGAUGGAAUUGUAUGUGG	Translation		1
1_PART_FOR_63_170_gi|74107301|gb|DT596028.1|DT596028	gi165959088	3	21.06	1	21	686	706	AUUCAGCCUCUUGUGUGUGAU	AUCACAUGUGAGAUGCUGAAU	Cleavage		1
1_PART_FOR_63_170_gi|74107301|gb|DT596028.1|DT596028	gi165950822	3	10.696	1	21	1	21	AUUCAGCCUCUUGUGUGUGAU	GUCAUCCACAAGAGGCUGGAA	Cleavage		1
1_PART_FOR_63_170_gi|74107301|gb|DT596028.1|DT596028	gi42721710	3	22.769	1	20	415	434	AUUCAGCCUCUUGUGUGUGA	UCGGCCACAAGAGGCUGGAU	Cleavage		1
1_PART_FOR_63_170_gi|74107301|gb|DT596028.1|DT596028	gi165957364	3	21.921	1	20	401	420	AUUCAGCCUCUUGUGUGUGA	UCGGCCACAAGAGGCUGGAU	Cleavage		1
1_PART_FOR_66_158_gi|165949988|gb|FD492520.1|FD492520	gi74111599	3	20.681	1	20	296	315	UGACGCCCGCAUUCGUGGAC	GUCGGCGAAUGCUGGUGUCA	Cleavage		1
1_PART_FOR_68_141_gi|42650336|gb|CK759908.1|CK759908	gi165952418	3	14.279	1	21	3	23	GUGCCGGUGAUCAGGGUCACA	UGUGAUCCUCAUCAUCGGUAU	Cleavage		1
1_PART_FOR_68_141_gi|42650336|gb|CK759908.1|CK759908	gi165956054	3	16.283	1	21	546	566	GUGCCGGUGAUCAGGGUCACA	UGUGAUCCUCAUCAUCGGUAU	Cleavage		1
1_PART_FOR_68_141_gi|42650336|gb|CK759908.1|CK759908	gi165951889	3	20.901	1	20	78	97	GUGCCGGUGAUCAGGGUCAC	GUGGCACUGAUCACCGGCGG	Cleavage		1
1_PART_FOR_69_154_gi|165951548|gb|FD495083.1|FD495083	gi165958731	0	22.667	1	21	612	632	GUGCCUGGCAUCCUGCUAGGG	CCCUAGCAGGAUGCCAGGCAC	Cleavage		1
1_PART_FOR_69_154_gi|165951548|gb|FD495083.1|FD495083	gi165957681	0	24.314	1	21	607	627	GUGCCUGGCAUCCUGCUAGGG	CCCUAGCAGGAUGCCAGGCAC	Cleavage		1
1_PART_FOR_69_154_gi|165951548|gb|FD495083.1|FD495083	gi165949393	0	24.314	1	21	612	632	GUGCCUGGCAUCCUGCUAGGG	CCCUAGCAGGAUGCCAGGCAC	Cleavage		1
1_PART_FOR_69_154_gi|165951548|gb|FD495083.1|FD495083	gi165956522	3	15.398	1	21	485	505	GUGCCUGGCAUCCUGCUAGGG	CCCUAGCAAGAAGCCAGGCAA	Translation		1
1_PART_FOR_69_154_gi|165951548|gb|FD495083.1|FD495083	gi165955723	3	15.223	1	21	168	188	GUGCCUGGCAUCCUGCUAGGG	CCCUAGCAAGAAGCCAGGCAA	Translation		1
1_PART_FOR_73_173_gi|74107301|gb|DT596028.1|DT596028	gi165959088	3	21.06	1	21	686	706	AUUCAGCCUCUUGUGUGUGAU	AUCACAUGUGAGAUGCUGAAU	Cleavage		1
1_PART_FOR_73_173_gi|74107301|gb|DT596028.1|DT596028	gi165950822	3	10.696	1	21	1	21	AUUCAGCCUCUUGUGUGUGAU	GUCAUCCACAAGAGGCUGGAA	Cleavage		1
1_PART_FOR_73_173_gi|74107301|gb|DT596028.1|DT596028	gi42721710	3	22.769	1	20	415	434	AUUCAGCCUCUUGUGUGUGA	UCGGCCACAAGAGGCUGGAU	Cleavage		1
1_PART_FOR_73_173_gi|74107301|gb|DT596028.1|DT596028	gi165957364	3	21.921	1	20	401	420	AUUCAGCCUCUUGUGUGUGA	UCGGCCACAAGAGGCUGGAU	Cleavage		1
1_PART_FOR_73_179_gi|165953681|gb|FD496852.1|FD496852	gi165954471	3	8.474	1	20	104	123	GGCCCGAAUAUGGUUGUUGA	UCAACCAACAUUUUCGGGCC	Translation		1
1_PART_FOR_73_179_gi|165953681|gb|FD496852.1|FD496852	gi42647303	3	10.699	1	20	234	253	GGCCCGAAUAUGGUUGUUGA	UCAACCAACAUUUUCGGGCC	Translation		1
1_PART_FOR_73_179_gi|165953681|gb|FD496852.1|FD496852	gi42641670	3	9.538	1	20	178	197	GGCCCGAAUAUGGUUGUUGA	UCAACCAACAUUUUCGGGCC	Translation		1
1_PART_FOR_73_179_gi|165953681|gb|FD496852.1|FD496852	gi165954475	3	9.538	1	20	104	123	GGCCCGAAUAUGGUUGUUGA	UCAACCAACAUUUUCGGGCC	Translation		1
1_PART_FOR_73_179_gi|165953681|gb|FD496852.1|FD496852	gi165958708	3	7.774	1	20	628	647	GGCCCGAAUAUGGUUGUUGA	UCAACCAACAUUUUCGGGCC	Translation		1
1_PART_FOR_73_179_gi|165953681|gb|FD496852.1|FD496852	gi74106156	3	10.699	1	20	389	408	GGCCCGAAUAUGGUUGUUGA	UCAACCAACAUUUUCGGGCC	Translation		1
1_PART_FOR_73_179_gi|165953681|gb|FD496852.1|FD496852	gi165958907	3	10.699	1	20	505	524	GGCCCGAAUAUGGUUGUUGA	UCAACCAACAUUUUCGGGCC	Translation		1
1_PART_FOR_73_179_gi|165953681|gb|FD496852.1|FD496852	gi165954756	3	6.924	1	20	727	746	GGCCCGAAUAUGGUUGUUGA	UCAACCAACAUUUUCGGGCC	Translation		1
1_PART_FOR_73_179_gi|165953681|gb|FD496852.1|FD496852	gi165958396	3	10.662	1	20	710	729	GGCCCGAAUAUGGUUGUUGA	UCAACCAACAUUUUCGGGCC	Translation		1
1_PART_FOR_73_179_gi|165953700|gb|FD496862.1|FD496862	gi165954471	3	8.474	1	20	104	123	GGCCCGAAUAUGGUUGUUGA	UCAACCAACAUUUUCGGGCC	Translation		1
1_PART_FOR_73_179_gi|165953700|gb|FD496862.1|FD496862	gi42647303	3	10.699	1	20	234	253	GGCCCGAAUAUGGUUGUUGA	UCAACCAACAUUUUCGGGCC	Translation		1
1_PART_FOR_73_179_gi|165953700|gb|FD496862.1|FD496862	gi42641670	3	9.538	1	20	178	197	GGCCCGAAUAUGGUUGUUGA	UCAACCAACAUUUUCGGGCC	Translation		1
1_PART_FOR_73_179_gi|165953700|gb|FD496862.1|FD496862	gi165954475	3	9.538	1	20	104	123	GGCCCGAAUAUGGUUGUUGA	UCAACCAACAUUUUCGGGCC	Translation		1
1_PART_FOR_73_179_gi|165953700|gb|FD496862.1|FD496862	gi165958708	3	7.774	1	20	628	647	GGCCCGAAUAUGGUUGUUGA	UCAACCAACAUUUUCGGGCC	Translation		1
1_PART_FOR_73_179_gi|165953700|gb|FD496862.1|FD496862	gi74106156	3	10.699	1	20	389	408	GGCCCGAAUAUGGUUGUUGA	UCAACCAACAUUUUCGGGCC	Translation		1
1_PART_FOR_73_179_gi|165953700|gb|FD496862.1|FD496862	gi165958907	3	10.699	1	20	505	524	GGCCCGAAUAUGGUUGUUGA	UCAACCAACAUUUUCGGGCC	Translation		1
1_PART_FOR_73_179_gi|165953700|gb|FD496862.1|FD496862	gi165954756	3	6.924	1	20	727	746	GGCCCGAAUAUGGUUGUUGA	UCAACCAACAUUUUCGGGCC	Translation		1
1_PART_FOR_73_179_gi|165953700|gb|FD496862.1|FD496862	gi165958396	3	10.662	1	20	710	729	GGCCCGAAUAUGGUUGUUGA	UCAACCAACAUUUUCGGGCC	Translation		1
1_PART_FOR_73_179_gi|74108237|gb|DT596964.1|DT596964	gi165954471	3	8.474	1	20	104	123	GGCCCGAAUAUGGUUGUUGA	UCAACCAACAUUUUCGGGCC	Translation		1
1_PART_FOR_73_179_gi|74108237|gb|DT596964.1|DT596964	gi42647303	3	10.699	1	20	234	253	GGCCCGAAUAUGGUUGUUGA	UCAACCAACAUUUUCGGGCC	Translation		1
1_PART_FOR_73_179_gi|74108237|gb|DT596964.1|DT596964	gi42641670	3	9.538	1	20	178	197	GGCCCGAAUAUGGUUGUUGA	UCAACCAACAUUUUCGGGCC	Translation		1
1_PART_FOR_73_179_gi|74108237|gb|DT596964.1|DT596964	gi165954475	3	9.538	1	20	104	123	GGCCCGAAUAUGGUUGUUGA	UCAACCAACAUUUUCGGGCC	Translation		1
1_PART_FOR_73_179_gi|74108237|gb|DT596964.1|DT596964	gi165958708	3	7.774	1	20	628	647	GGCCCGAAUAUGGUUGUUGA	UCAACCAACAUUUUCGGGCC	Translation		1
1_PART_FOR_73_179_gi|74108237|gb|DT596964.1|DT596964	gi74106156	3	10.699	1	20	389	408	GGCCCGAAUAUGGUUGUUGA	UCAACCAACAUUUUCGGGCC	Translation		1
1_PART_FOR_73_179_gi|74108237|gb|DT596964.1|DT596964	gi165958907	3	10.699	1	20	505	524	GGCCCGAAUAUGGUUGUUGA	UCAACCAACAUUUUCGGGCC	Translation		1
1_PART_FOR_73_179_gi|74108237|gb|DT596964.1|DT596964	gi165954756	3	6.924	1	20	727	746	GGCCCGAAUAUGGUUGUUGA	UCAACCAACAUUUUCGGGCC	Translation		1
1_PART_FOR_73_179_gi|74108237|gb|DT596964.1|DT596964	gi165958396	3	10.662	1	20	710	729	GGCCCGAAUAUGGUUGUUGA	UCAACCAACAUUUUCGGGCC	Translation		1
1_PART_FOR_75_150_gi|165949988|gb|FD492520.1|FD492520	gi74111599	3	20.681	1	20	296	315	UGACGCCCGCAUUCGUGGAC	GUCGGCGAAUGCUGGUGUCA	Cleavage		1
1_PART_FOR_75_159_gi|74066834|gb|DT582056.1|DT582056	gi165946523	3	16.522	1	20	208	227	GGUCGUUCCUUAAGCCCUUC	GAAUGGCGUAAGGGACGAUC	Cleavage		1
1_PART_FOR_77_146_gi|74066375|gb|DT581597.1|DT581597	gi165950570	3	13.322	1	20	324	343	UGACAGAGGCUGUGAGUGCU	CACACUCACAGCCUCUGUUG	Cleavage		1
1_PART_FOR_77_182_gi|74109617|gb|DT598344.1|DT598344	gi165949012	3	21.409	1	21	325	345	CCCUUGAGGUCGAGAGCUCUG	CUGAGGUCUCGACCUCAAGGU	Cleavage		1
1_PART_FOR_80_184_gi|165952359|gb|FD493944.1|FD493944	gi165953258	1.5	16.764	1	21	568	588	CCACGUACAACUCCAUCAUGA	UCAUGAUGGAAUUGUAUGUGG	Translation		1
1_PART_FOR_81_186_gi|74107467|gb|DT596194.1|DT596194	gi165954471	3	8.474	1	20	104	123	GGCCCGAAUAUGGUUGUUGA	UCAACCAACAUUUUCGGGCC	Translation		1
1_PART_FOR_81_186_gi|74107467|gb|DT596194.1|DT596194	gi42647303	3	10.699	1	20	234	253	GGCCCGAAUAUGGUUGUUGA	UCAACCAACAUUUUCGGGCC	Translation		1
1_PART_FOR_81_186_gi|74107467|gb|DT596194.1|DT596194	gi42641670	3	9.538	1	20	178	197	GGCCCGAAUAUGGUUGUUGA	UCAACCAACAUUUUCGGGCC	Translation		1
1_PART_FOR_81_186_gi|74107467|gb|DT596194.1|DT596194	gi165954475	3	9.538	1	20	104	123	GGCCCGAAUAUGGUUGUUGA	UCAACCAACAUUUUCGGGCC	Translation		1
1_PART_FOR_81_186_gi|74107467|gb|DT596194.1|DT596194	gi165958708	3	7.774	1	20	628	647	GGCCCGAAUAUGGUUGUUGA	UCAACCAACAUUUUCGGGCC	Translation		1
1_PART_FOR_81_186_gi|74107467|gb|DT596194.1|DT596194	gi74106156	3	10.699	1	20	389	408	GGCCCGAAUAUGGUUGUUGA	UCAACCAACAUUUUCGGGCC	Translation		1
1_PART_FOR_81_186_gi|74107467|gb|DT596194.1|DT596194	gi165958907	3	10.699	1	20	505	524	GGCCCGAAUAUGGUUGUUGA	UCAACCAACAUUUUCGGGCC	Translation		1
1_PART_FOR_81_186_gi|74107467|gb|DT596194.1|DT596194	gi165954756	3	6.924	1	20	727	746	GGCCCGAAUAUGGUUGUUGA	UCAACCAACAUUUUCGGGCC	Translation		1
1_PART_FOR_81_186_gi|74107467|gb|DT596194.1|DT596194	gi165958396	3	10.662	1	20	710	729	GGCCCGAAUAUGGUUGUUGA	UCAACCAACAUUUUCGGGCC	Translation		1
1_PART_FOR_83_146_gi|51361169|gb|CV001946.1|CV001946	gi165946722	3	14.45	1	20	118	137	GGAUUUGCUGGAGAUGAUGC	GCAUCAUCUCGAGUGAGUCU	Translation		1
1_PART_FOR_83_146_gi|51361169|gb|CV001946.1|CV001946	gi51357373	3	20.773	1	20	402	421	GGAUUUGCUGGAGAUGAUGC	GCUUCUUCUCUAGCAAGUCC	Cleavage		1
1_PART_FOR_89_164_gi|74107014|gb|DT595741.1|DT595741	gi42638586	3	15.608	1	20	19	38	UCGGCAAUGCCUGCUGGGAG	CUCACAGCCGGCCUUGCCGA	Cleavage		1
1_PART_FOR_89_166_gi|165951889|gb|FD494557.1|FD494557	gi165949023	3	23.477	1	21	555	575	GGCGCCAGCGGCAUUGGCGAG	CUCCUCGAUGCCGUUGGCGCU	Cleavage		1
1_PART_FOR_89_186_gi|42648984|gb|CK758561.1|CK758561	gi165955061	3	19.026	1	20	487	506	CCUGAAAGACCACUCUUUCG	UGGAAGAGGCGUCUUUCAGG	Translation		1
1_PART_FOR_89_197_gi|42648984|gb|CK758561.1|CK758561	gi165955061	3	19.026	1	20	487	506	CCUGAAAGACCACUCUUUCG	UGGAAGAGGCGUCUUUCAGG	Translation		1
1_PART_FOR_92_154_gi|74107014|gb|DT595741.1|DT595741	gi42638586	3	15.608	1	20	19	38	UCGGCAAUGCCUGCUGGGAG	CUCACAGCCGGCCUUGCCGA	Cleavage		1
2_PART_FOR_101_206_gi|51358953|gb|CO999729.1|CO999729	gi165953522	2.5	15.724	1	20	78	97	AGGAUUUGAGGCUGACAACA	UGUUGACAGCCUCAGAUCCG	Cleavage		1
2_PART_FOR_101_206_gi|51358953|gb|CO999729.1|CO999729	gi74106554	2.5	17.13	1	20	166	185	AGGAUUUGAGGCUGACAACA	UGUUGACAGCCUCAGAUCCG	Cleavage		1
2_PART_FOR_1_110_gi|51355688|gb|CO996464.1|CO996464	gi165956022	0	10.627	1	21	642	662	GAGUUGGUUGAUGCUGCAUUU	AAAUGCAGCAUCAACCAACUC	Cleavage		1
2_PART_FOR_112_190_gi|42635646|gb|CK745223.1|CK745223	gi165949407	3	5.589	1	21	612	632	CGAAUGUGUAGGAUAGGUGGG	UCCACUCAUUCUCCACAUUCG	Translation		1
2_PART_FOR_113_222_gi|165956129|gb|FD499281.1|FD499281	gi165957736	3	17.636	1	21	344	364	UGGAAUGUAUGAUUCUCUGAA	UCUAGGGAAUUAUACAUUCUA	Cleavage		1
2_PART_FOR_114_221_gi|74066118|gb|DT581340.1|DT581340	gi165948246	0	23.085	1	21	539	559	CUUCGCAAGAGGAUGAACACC	GGUGUUCAUCCUCUUGCGAAG	Cleavage		1
2_PART_FOR_11_86_gi|165952928|gb|FD497674.1|FD497674	gi165958311	0	16	1	21	31	51	CACUCCUUAGCGGAUUUCGAC	GUCGAAAUCCGCUAAGGAGUG	Cleavage		1
2_PART_FOR_11_86_gi|165952928|gb|FD497674.1|FD497674	gi165954450	3	15.777	1	20	254	273	CACUCCUUAGCGGAUUUCGA	UCGAAAUCUGCCAAGGAGAG	Translation		1
2_PART_FOR_120_218_gi|165945428|gb|FD488028.1|FD488028	gi42649775	2.5	23.921	1	21	292	312	CCAUCAUUGGGAAGGCUGGGG	UCCUAGCCUCUUCAAUGAUGG	Cleavage		1
2_PART_FOR_120_218_gi|165945428|gb|FD488028.1|FD488028	gi165953019	2.5	21.081	1	21	251	271	CCAUCAUUGGGAAGGCUGGGG	UCCUAGCCUCUUCAAUGAUGG	Cleavage		1
2_PART_FOR_124_230_gi|165955300|gb|FD497437.1|FD497437	gi165948246	0	23.085	1	21	539	559	CUUCGCAAGAGGAUGAACACC	GGUGUUCAUCCUCUUGCGAAG	Cleavage		1
2_PART_FOR_125_210_gi|165948105|gb|FD492097.1|FD492097	gi74106874	0	21.671	1	21	524	544	GUCCGCUUGCGUCGGGGACAU	AUGUCCCCGACGCAAGCGGAC	Cleavage		1
2_PART_FOR_125_210_gi|165948105|gb|FD492097.1|FD492097	gi165951136	0	24.268	1	21	441	461	GUCCGCUUGCGUCGGGGACAU	AUGUCCCCGACGCAAGCGGAC	Cleavage		1
2_PART_FOR_125_210_gi|165948105|gb|FD492097.1|FD492097	gi165951135	0	24.268	1	21	442	462	GUCCGCUUGCGUCGGGGACAU	AUGUCCCCGACGCAAGCGGAC	Cleavage		1
2_PART_FOR_125_234_gi|74069865|gb|DT585087.1|DT585087	gi165946567	2.5	19.201	1	21	43	63	CUCUUCCAGCCAUCUCUUAUU	GAAGAGAGGUGGUUGGAAGAG	Cleavage		1
2_PART_FOR_125_234_gi|74069865|gb|DT585087.1|DT585087	gi165958393	3	18.657	1	21	68	88	CUCUUCCAGCCAUCUCUUAUU	GGUAAGGGAUGGUUGGAAAAG	Cleavage		1
2_PART_FOR_128_214_gi|165952698|gb|FD495617.1|FD495617	gi74106874	0	21.671	1	21	524	544	GUCCGCUUGCGUCGGGGACAU	AUGUCCCCGACGCAAGCGGAC	Cleavage		1
2_PART_FOR_128_214_gi|165952698|gb|FD495617.1|FD495617	gi165951136	0	24.268	1	21	441	461	GUCCGCUUGCGUCGGGGACAU	AUGUCCCCGACGCAAGCGGAC	Cleavage		1
2_PART_FOR_128_214_gi|165952698|gb|FD495617.1|FD495617	gi165951135	0	24.268	1	21	442	462	GUCCGCUUGCGUCGGGGACAU	AUGUCCCCGACGCAAGCGGAC	Cleavage		1
2_PART_FOR_128_214_gi|165953364|gb|FD495212.1|FD495212	gi74106874	0	21.671	1	21	524	544	GUCCGCUUGCGUCGGGGACAU	AUGUCCCCGACGCAAGCGGAC	Cleavage		1
2_PART_FOR_128_214_gi|165953364|gb|FD495212.1|FD495212	gi165951136	0	24.268	1	21	441	461	GUCCGCUUGCGUCGGGGACAU	AUGUCCCCGACGCAAGCGGAC	Cleavage		1
2_PART_FOR_128_214_gi|165953364|gb|FD495212.1|FD495212	gi165951135	0	24.268	1	21	442	462	GUCCGCUUGCGUCGGGGACAU	AUGUCCCCGACGCAAGCGGAC	Cleavage		1
2_PART_FOR_129_238_gi|42634604|gb|CK744181.1|CK744181	gi165948969	3	22.722	1	20	410	429	GUUAAGGGUGCCAUUGUGCA	UGGACAAUGGCACCCUAAAU	Cleavage		1
2_PART_FOR_131_206_gi|165946744|gb|FD488935.1|FD488935	gi74106874	0	21.671	1	21	524	544	GUCCGCUUGCGUCGGGGACAU	AUGUCCCCGACGCAAGCGGAC	Cleavage		1
2_PART_FOR_131_206_gi|165946744|gb|FD488935.1|FD488935	gi165951136	0	24.268	1	21	441	461	GUCCGCUUGCGUCGGGGACAU	AUGUCCCCGACGCAAGCGGAC	Cleavage		1
2_PART_FOR_131_206_gi|165946744|gb|FD488935.1|FD488935	gi165951135	0	24.268	1	21	442	462	GUCCGCUUGCGUCGGGGACAU	AUGUCCCCGACGCAAGCGGAC	Cleavage		1
2_PART_FOR_133_242_gi|165956017|gb|FD499664.1|FD499664	gi165957736	3	17.636	1	21	344	364	UGGAAUGUAUGAUUCUCUGAA	UCUAGGGAAUUAUACAUUCUA	Cleavage		1
2_PART_FOR_133_242_gi|74064628|gb|DT579850.1|DT579850	gi165957736	2.5	17.636	1	21	344	364	UGGAAUGUAUGAUUCUCUAAA	UCUAGGGAAUUAUACAUUCUA	Cleavage		1
2_PART_FOR_133_242_gi|74064628|gb|DT579850.1|DT579850	gi51362359	3	24.29	1	21	147	167	UGGAAUGUAUGAUUCUCUAAA	UUUCGAGGAUCGUGUAUUCCA	Cleavage		1
2_PART_FOR_133_242_gi|74064628|gb|DT579850.1|DT579850	gi74108966	3	13.643	1	21	449	469	UGGAAUGUAUGAUUCUCUAAA	UUUGGGAGAUCAUAUAUUCCA	Cleavage		1
2_PART_FOR_133_242_gi|74064628|gb|DT579850.1|DT579850	gi165953388	3	17.694	1	21	297	317	UGGAAUGUAUGAUUCUCUAAA	UCUAGGGAAUUAUACAUUCUG	Cleavage		1
2_PART_FOR_133_242_gi|74064628|gb|DT579850.1|DT579850	gi165954328	3	17.694	1	21	297	317	UGGAAUGUAUGAUUCUCUAAA	UCUAGGGAAUUAUACAUUCUG	Cleavage		1
2_PART_FOR_133_242_gi|74064628|gb|DT579850.1|DT579850	gi165953894	3	14.13	1	21	446	466	UGGAAUGUAUGAUUCUCUAAA	UCUAGGGAAUAAUACAUUCUA	Translation		1
2_PART_FOR_135_238_gi|51354817|gb|CO995593.1|CO995593	gi51355028	3	23.261	1	20	69	88	CCAUUCCAACCAUCGCUGCU	GGUGGCGAUGGGUGGAGUGG	Translation		1
2_PART_FOR_135_238_gi|51354817|gb|CO995593.1|CO995593	gi165951019	3	18.329	1	20	325	344	CCAUUCCAACCAUCGCUGCU	AGCAGUGAUUGUUGGCAUGG	Translation		1
2_PART_FOR_136_242_gi|165951417|gb|FD495036.1|FD495036	gi165948246	0	23.085	1	21	539	559	CUUCGCAAGAGGAUGAACACC	GGUGUUCAUCCUCUUGCGAAG	Cleavage		1
2_PART_FOR_137_246_gi|165951087|gb|FD494715.1|FD494715	gi165957736	2.5	17.636	1	21	344	364	UGGAAUGUAUGAUUCUCUAAA	UCUAGGGAAUUAUACAUUCUA	Cleavage		1
2_PART_FOR_137_246_gi|165951087|gb|FD494715.1|FD494715	gi51362359	3	24.29	1	21	147	167	UGGAAUGUAUGAUUCUCUAAA	UUUCGAGGAUCGUGUAUUCCA	Cleavage		1
2_PART_FOR_137_246_gi|165951087|gb|FD494715.1|FD494715	gi74108966	3	13.643	1	21	449	469	UGGAAUGUAUGAUUCUCUAAA	UUUGGGAGAUCAUAUAUUCCA	Cleavage		1
2_PART_FOR_137_246_gi|165951087|gb|FD494715.1|FD494715	gi165953388	3	17.694	1	21	297	317	UGGAAUGUAUGAUUCUCUAAA	UCUAGGGAAUUAUACAUUCUG	Cleavage		1
2_PART_FOR_137_246_gi|165951087|gb|FD494715.1|FD494715	gi165954328	3	17.694	1	21	297	317	UGGAAUGUAUGAUUCUCUAAA	UCUAGGGAAUUAUACAUUCUG	Cleavage		1
2_PART_FOR_137_246_gi|165951087|gb|FD494715.1|FD494715	gi165953894	3	14.13	1	21	446	466	UGGAAUGUAUGAUUCUCUAAA	UCUAGGGAAUAAUACAUUCUA	Translation		1
2_PART_FOR_137_246_gi|42718994|gb|CK765099.1|CK765099	gi42654924	3	14.272	1	20	154	173	UCUUUUGGGUUGCUCGGAUG	CAUCCGAGCAUUCCGAAAGU	Translation		1
2_PART_FOR_137_246_gi|42718994|gb|CK765099.1|CK765099	gi42652950	3	14.068	1	20	91	110	UCUUUUGGGUUGCUCGGAUG	AAUCCAAGCAAUCCAAGAGA	Cleavage		1
2_PART_FOR_144_222_gi|74067770|gb|DT582992.1|DT582992	gi165948867	3	18.429	1	21	293	313	CGGCCAUGUUCCGUGGGAAGA	UCUUCUCAUGGGGAAUGGCCG	Cleavage		1
2_PART_FOR_145_218_gi|165948406|gb|FD492409.1|FD492409	gi165948867	3	18.429	1	21	293	313	CGGCCAUGUUCCGUGGGAAGA	UCUUCUCAUGGGGAAUGGCCG	Cleavage		1
2_PART_FOR_145_250_gi|165945689|gb|FD487959.1|FD487959	gi42642995	0.5	21.255	1	21	327	347	CCUUGUUCAGGCUGGGAUUGU	ACGAUCCCAGCCUGAACAAGG	Cleavage		1
2_PART_FOR_145_250_gi|165945689|gb|FD487959.1|FD487959	gi165952167	3	20.227	1	20	590	609	CCUUGUUCAGGCUGGGAUUG	CGAUCCCAGGUUCAACAAGG	Translation		1
2_PART_FOR_149_227_gi|42651826|gb|CK761383.1|CK761383	gi165956437	3	16.448	1	21	117	138	CCUGUGAGACC-UGCACCAAGA	UUUGGGUGCAAGGUCUCACAGG	Cleavage		1
2_PART_FOR_150_258_gi|74067328|gb|DT582550.1|DT582550	gi74066479	0	21.471	1	21	269	289	GUUCGGAUUCUUCGUCCAGGC	GCCUGGACGAAGAAUCCGAAC	Cleavage		1
2_PART_FOR_150_258_gi|74067328|gb|DT582550.1|DT582550	gi42637454	3	21.214	1	21	353	373	GUUCGGAUUCUUCGUCCAGGC	GCCUGGAGGAAGAACCCGAGC	Cleavage		1
2_PART_FOR_150_258_gi|74067328|gb|DT582550.1|DT582550	gi42719359	3	17.23	1	21	21	41	GUUCGGAUUCUUCGUCCAGGC	GUCCGGACGAAGCAUCCGAAU	Translation		1
2_PART_FOR_15_113_gi|42653456|gb|CK763005.1|CK763005	gi74070631	3	17.302	1	20	426	445	GGGGAUACAAUCCGUGUUUC	GAAGUAUGGAUUAUAUUCCC	Cleavage		1
2_PART_FOR_153_225_gi|74067770|gb|DT582992.1|DT582992	gi165948867	3	18.429	1	21	293	313	CGGCCAUGUUCCGUGGGAAGA	UCUUCUCAUGGGGAAUGGCCG	Cleavage		1
2_PART_FOR_157_266_gi|165946406|gb|FD488887.1|FD488887	gi165954337	0	16.454	1	20	381	400	CGUUAUUGUUGCUGUAAUCA	UGAUUACAGCAACAAUAACG	Cleavage		1
2_PART_FOR_157_266_gi|165946406|gb|FD488887.1|FD488887	gi165950123	0	16.454	1	20	371	390	CGUUAUUGUUGCUGUAAUCA	UGAUUACAGCAACAAUAACG	Cleavage		1
2_PART_FOR_157_266_gi|165946406|gb|FD488887.1|FD488887	gi74068189	3	15.738	1	20	255	274	CGUUAUUGUUGCUGUAAUCA	UGAUUGCAGUAGAAAUAAUG	Cleavage		1
2_PART_FOR_157_266_gi|165946406|gb|FD488887.1|FD488887	gi165956143	3	7.411	1	20	149	168	CGUUAUUGUUGCUGUAAUCA	CGAUUUCAACAACAAUAACG	Cleavage		1
2_PART_FOR_157_266_gi|165946406|gb|FD488887.1|FD488887	gi165956289	3	11.489	1	20	380	399	CGUUAUUGUUGCUGUAAUCA	UGAUAACAACAACAAUAACA	Cleavage		1
2_PART_FOR_157_266_gi|165950408|gb|FD492303.1|FD492303	gi165957736	2.5	17.636	1	21	344	364	UGGAAUGUAUGAUUCUCUAAA	UCUAGGGAAUUAUACAUUCUA	Cleavage		1
2_PART_FOR_157_266_gi|165950408|gb|FD492303.1|FD492303	gi51362359	3	24.29	1	21	147	167	UGGAAUGUAUGAUUCUCUAAA	UUUCGAGGAUCGUGUAUUCCA	Cleavage		1
2_PART_FOR_157_266_gi|165950408|gb|FD492303.1|FD492303	gi74108966	3	13.643	1	21	449	469	UGGAAUGUAUGAUUCUCUAAA	UUUGGGAGAUCAUAUAUUCCA	Cleavage		1
2_PART_FOR_157_266_gi|165950408|gb|FD492303.1|FD492303	gi165953388	3	17.694	1	21	297	317	UGGAAUGUAUGAUUCUCUAAA	UCUAGGGAAUUAUACAUUCUG	Cleavage		1
2_PART_FOR_157_266_gi|165950408|gb|FD492303.1|FD492303	gi165954328	3	17.694	1	21	297	317	UGGAAUGUAUGAUUCUCUAAA	UCUAGGGAAUUAUACAUUCUG	Cleavage		1
2_PART_FOR_157_266_gi|165950408|gb|FD492303.1|FD492303	gi165953894	3	14.13	1	21	446	466	UGGAAUGUAUGAUUCUCUAAA	UCUAGGGAAUAAUACAUUCUA	Translation		1
2_PART_FOR_159_266_gi|165957928|gb|FD498992.1|FD498992	gi165958028	3	14.162	1	19	110	129	GAGCUUGGU-AUCUAUCCUG	CAGGAUGGAUGACCAAGUUC	Translation		1
2_PART_FOR_169_254_gi|165959041|gb|FD500880.1|FD500880	gi165955233	3	21.759	1	20	101	120	GAUCGUGCCCGUCGUCAUGG	CCAUGAUGACGAGCGUGGUC	Translation		1
2_PART_FOR_169_259_gi|165952953|gb|FD497699.1|FD497699	gi74109066	2.5	9.527	1	20	39	58	UCGGAAGAUGACAGAGAAGC	UUUUCUCUCUCAUCUUCCGA	Cleavage		1
2_PART_FOR_169_259_gi|165952953|gb|FD497699.1|FD497699	gi165945696	3	18.637	1	21	54	74	UCGGAAGAUGACAGAGAAGCU	AUCUUCUAUGUCAUUUUCUGA	Cleavage		1
2_PART_FOR_169_259_gi|165952953|gb|FD497699.1|FD497699	gi51355461	3	8.868	1	20	40	59	UCGGAAGAUGACAGAGAAGC	GUUUCUCUUUCGUUUUCUGA	Cleavage		1
2_PART_FOR_169_259_gi|165952953|gb|FD497699.1|FD497699	gi165957813	3	8.672	1	20	517	536	UCGGAAGAUGACAGAGAAGC	GCUUAUUUCUCGUCUUCCGA	Cleavage		1
2_PART_FOR_170_278_gi|51364369|gb|CV005146.1|CV005146	gi51364927	3	24.023	1	20	303	322	CAGGUGGGCCAUGCUCGGCG	UGCUGAGGAUGGGCCACCUG	Cleavage		1
2_PART_FOR_17_122_gi|51362738|gb|CV003515.1|CV003515	gi165957736	3	17.636	1	21	344	364	UGGAAUGUAUGAUUCUCUGAA	UCUAGGGAAUUAUACAUUCUA	Cleavage		1
2_PART_FOR_17_126_gi|74107574|gb|DT596301.1|DT596301	gi165948969	3	22.722	1	20	410	429	GUUAAGGGUGCCAUUGUGCA	UGGACAAUGGCACCCUAAAU	Cleavage		1
2_PART_FOR_172_261_gi|42641441|gb|CK751018.1|CK751018	gi165955233	3	21.759	1	20	101	120	GAUCGUGCCCGUCGUCAUGG	CCAUGAUGACGAGCGUGGUC	Translation		1
2_PART_FOR_176_274_gi|165949741|gb|FD491565.1|FD491565	gi42649775	2.5	23.921	1	21	292	312	CCAUCAUUGGGAAGGCUGGGG	UCCUAGCCUCUUCAAUGAUGG	Cleavage		1
2_PART_FOR_176_274_gi|165949741|gb|FD491565.1|FD491565	gi165953019	2.5	21.081	1	21	251	271	CCAUCAUUGGGAAGGCUGGGG	UCCUAGCCUCUUCAAUGAUGG	Cleavage		1
2_PART_FOR_18_126_gi|165958081|gb|FD498542.1|FD498542	gi74106884	2.5	9.84	1	21	454	474	UCAGAUGUGUAUAGCUUUGGU	ACCAAAUCUAUACAAAUCUGA	Cleavage		1
2_PART_FOR_18_126_gi|165958081|gb|FD498542.1|FD498542	gi165955113	2.5	9.169	1	21	578	598	UCAGAUGUGUAUAGCUUUGGU	ACCAAAUCUAUACAAAUCUGA	Cleavage		1
2_PART_FOR_18_126_gi|165958081|gb|FD498542.1|FD498542	gi165956519	2.5	9.557	1	21	630	650	UCAGAUGUGUAUAGCUUUGGU	ACCAAAUCUAUACAAAUCUGA	Cleavage		1
2_PART_FOR_181_288_gi|165946744|gb|FD488935.1|FD488935	gi74106874	0	20.656	1	21	445	465	GUCAUCGUUCGCCAGCGCAAG	CUUGCGCUGGCGAACGAUGAC	Cleavage		1
2_PART_FOR_181_288_gi|165946744|gb|FD488935.1|FD488935	gi165951136	0	20.656	1	21	362	382	GUCAUCGUUCGCCAGCGCAAG	CUUGCGCUGGCGAACGAUGAC	Cleavage		1
2_PART_FOR_181_288_gi|165946744|gb|FD488935.1|FD488935	gi165951135	0	20.706	1	21	363	383	GUCAUCGUUCGCCAGCGCAAG	CUUGCGCUGGCGAACGAUGAC	Cleavage		1
2_PART_FOR_185_290_gi|51362278|gb|CV003055.1|CV003055	gi165958028	3	14.162	1	19	110	129	GAGCUUGGU-AUCUAUCCUG	CAGGAUGGAUGACCAAGUUC	Translation		1
2_PART_FOR_185_290_gi|51365272|gb|CV006049.1|CV006049	gi165958028	3	14.162	1	19	110	129	GAGCUUGGU-AUCUAUCCUG	CAGGAUGGAUGACCAAGUUC	Translation		1
2_PART_FOR_185_292_gi|165952281|gb|FD493461.1|FD493461	gi165957736	2.5	17.636	1	21	344	364	UGGAAUGUAUGAUUCUCUAAA	UCUAGGGAAUUAUACAUUCUA	Cleavage		1
2_PART_FOR_185_292_gi|165952281|gb|FD493461.1|FD493461	gi51362359	3	24.29	1	21	147	167	UGGAAUGUAUGAUUCUCUAAA	UUUCGAGGAUCGUGUAUUCCA	Cleavage		1
2_PART_FOR_185_292_gi|165952281|gb|FD493461.1|FD493461	gi74108966	3	13.643	1	21	449	469	UGGAAUGUAUGAUUCUCUAAA	UUUGGGAGAUCAUAUAUUCCA	Cleavage		1
2_PART_FOR_185_292_gi|165952281|gb|FD493461.1|FD493461	gi165953388	3	17.694	1	21	297	317	UGGAAUGUAUGAUUCUCUAAA	UCUAGGGAAUUAUACAUUCUG	Cleavage		1
2_PART_FOR_185_292_gi|165952281|gb|FD493461.1|FD493461	gi165954328	3	17.694	1	21	297	317	UGGAAUGUAUGAUUCUCUAAA	UCUAGGGAAUUAUACAUUCUG	Cleavage		1
2_PART_FOR_185_292_gi|165952281|gb|FD493461.1|FD493461	gi165953894	3	14.13	1	21	446	466	UGGAAUGUAUGAUUCUCUAAA	UCUAGGGAAUAAUACAUUCUA	Translation		1
2_PART_FOR_187_286_gi|165949774|gb|FD491367.1|FD491367	gi165956494	3	8.474	1	21	330	350	UGCAUAUCUUGGUGUGUUGGG	UCCGAUACACCAUCAUAUGCA	Translation		1
2_PART_FOR_187_286_gi|165949774|gb|FD491367.1|FD491367	gi165945262	3	22.045	1	20	408	427	UGCAUAUCUUGGUGUGUUGG	CCAACAGACUAGCAUAUGCA	Cleavage		1
2_PART_FOR_188_284_gi|51358878|gb|CO999654.1|CO999654	gi165949427	2.5	21.408	1	20	109	128	GAUGCUUAUGUUGGUGAUGA	GCAUCACCAACAAAAGCAUU	Cleavage		1
2_PART_FOR_188_284_gi|51358878|gb|CO999654.1|CO999654	gi74108100	2.5	19.889	1	20	251	270	GAUGCUUAUGUUGGUGAUGA	GCAUCACCAACAAAAGCAUU	Cleavage		1
2_PART_FOR_188_284_gi|51358878|gb|CO999654.1|CO999654	gi165958648	2.5	21.759	1	20	59	78	GAUGCUUAUGUUGGUGAUGA	GCAUCACCAACAAAAGCAUU	Cleavage		1
2_PART_FOR_188_284_gi|51358878|gb|CO999654.1|CO999654	gi165956283	2.5	22.072	1	20	60	79	GAUGCUUAUGUUGGUGAUGA	GCAUCACCAACAAAAGCAUU	Cleavage		1
2_PART_FOR_188_284_gi|51358878|gb|CO999654.1|CO999654	gi42653692	3	13.236	1	20	195	214	GAUGCUUAUGUUGGUGAUGA	ACAUCAGCAACAUAAGCAUG	Cleavage		1
2_PART_FOR_188_284_gi|51358878|gb|CO999654.1|CO999654	gi51362705	3	23.528	1	20	89	108	GAUGCUUAUGUUGGUGAUGA	ACAUCACCAACGAAAGCGUC	Cleavage		1
2_PART_FOR_188_284_gi|51358878|gb|CO999654.1|CO999654	gi42639443	3	21.867	1	20	137	156	GAUGCUUAUGUUGGUGAUGA	ACAUCACCAACGAAAGCGUC	Cleavage		1
2_PART_FOR_188_284_gi|51358878|gb|CO999654.1|CO999654	gi74067765	3	23.528	1	20	183	202	GAUGCUUAUGUUGGUGAUGA	ACAUCACCAACGAAAGCGUC	Cleavage		1
2_PART_FOR_188_284_gi|51358878|gb|CO999654.1|CO999654	gi42651424	3	24.244	1	20	41	60	GAUGCUUAUGUUGGUGAUGA	ACAUCACCAACGAAAGCGUC	Cleavage		1
2_PART_FOR_188_284_gi|51358878|gb|CO999654.1|CO999654	gi165949429	3	23.528	1	20	96	115	GAUGCUUAUGUUGGUGAUGA	ACAUCACCAACGAAAGCGUC	Cleavage		1
2_PART_FOR_188_284_gi|51358878|gb|CO999654.1|CO999654	gi42653409	3	21.208	1	20	304	323	GAUGCUUAUGUUGGUGAUGA	ACAUCACCAACGAAAGCGUC	Cleavage		1
2_PART_FOR_188_284_gi|51358878|gb|CO999654.1|CO999654	gi42654065	3	23.528	1	20	89	108	GAUGCUUAUGUUGGUGAUGA	ACAUCACCAACGAAAGCGUC	Cleavage		1
2_PART_FOR_188_284_gi|51358878|gb|CO999654.1|CO999654	gi42646688	3	23.528	1	20	93	112	GAUGCUUAUGUUGGUGAUGA	ACAUCACCAACGAAAGCGUC	Cleavage		1
2_PART_FOR_188_284_gi|51358878|gb|CO999654.1|CO999654	gi165950748	3	23.528	1	20	123	142	GAUGCUUAUGUUGGUGAUGA	ACAUCACCAACGAAAGCGUC	Cleavage		1
2_PART_FOR_188_284_gi|51358878|gb|CO999654.1|CO999654	gi165956595	3	23.528	1	20	327	346	GAUGCUUAUGUUGGUGAUGA	ACAUCACCAACGAAAGCGUC	Cleavage		1
2_PART_FOR_188_284_gi|51358878|gb|CO999654.1|CO999654	gi42635309	3	23.528	1	20	304	323	GAUGCUUAUGUUGGUGAUGA	ACAUCACCAACGAAAGCGUC	Cleavage		1
2_PART_FOR_188_284_gi|51358878|gb|CO999654.1|CO999654	gi51359034	3	23.528	1	20	304	323	GAUGCUUAUGUUGGUGAUGA	ACAUCACCAACGAAAGCGUC	Cleavage		1
2_PART_FOR_188_284_gi|51358878|gb|CO999654.1|CO999654	gi42641227	3	23.528	1	20	251	270	GAUGCUUAUGUUGGUGAUGA	ACAUCACCAACGAAAGCGUC	Cleavage		1
2_PART_FOR_188_284_gi|51358878|gb|CO999654.1|CO999654	gi74066806	3	23.528	1	20	168	187	GAUGCUUAUGUUGGUGAUGA	ACAUCACCAACGAAAGCGUC	Cleavage		1
2_PART_FOR_188_284_gi|51358878|gb|CO999654.1|CO999654	gi42641325	3	23.528	1	20	197	216	GAUGCUUAUGUUGGUGAUGA	ACAUCACCAACGAAAGCGUC	Cleavage		1
2_PART_FOR_188_284_gi|51358878|gb|CO999654.1|CO999654	gi74107660	3	23.528	1	20	337	356	GAUGCUUAUGUUGGUGAUGA	ACAUCACCAACGAAAGCGUC	Cleavage		1
2_PART_FOR_188_284_gi|51358878|gb|CO999654.1|CO999654	gi165953546	3	23.528	1	20	321	340	GAUGCUUAUGUUGGUGAUGA	ACAUCACCAACGAAAGCGUC	Cleavage		1
2_PART_FOR_189_269_gi|165949673|gb|FD492718.1|FD492718	gi165957659	3	6.44	1	20	90	109	UCUAUACAGGGAAAUGAUUG	CGAUCAUUUCCUUGUGUAAA	Cleavage		1
2_PART_FOR_189_269_gi|165949673|gb|FD492718.1|FD492718	gi165951376	3	6.44	1	20	142	161	UCUAUACAGGGAAAUGAUUG	CGAUCAUUUCCUUGUGUAAA	Cleavage		1
2_PART_FOR_189_281_gi|165955139|gb|FD497384.1|FD497384	gi165949427	2.5	21.408	1	20	109	128	GAUGCUUAUGUUGGUGAUGA	GCAUCACCAACAAAAGCAUU	Cleavage		1
2_PART_FOR_189_281_gi|165955139|gb|FD497384.1|FD497384	gi74108100	2.5	19.889	1	20	251	270	GAUGCUUAUGUUGGUGAUGA	GCAUCACCAACAAAAGCAUU	Cleavage		1
2_PART_FOR_189_281_gi|165955139|gb|FD497384.1|FD497384	gi165958648	2.5	21.759	1	20	59	78	GAUGCUUAUGUUGGUGAUGA	GCAUCACCAACAAAAGCAUU	Cleavage		1
2_PART_FOR_189_281_gi|165955139|gb|FD497384.1|FD497384	gi165956283	2.5	22.072	1	20	60	79	GAUGCUUAUGUUGGUGAUGA	GCAUCACCAACAAAAGCAUU	Cleavage		1
2_PART_FOR_189_281_gi|165955139|gb|FD497384.1|FD497384	gi42653692	3	13.236	1	20	195	214	GAUGCUUAUGUUGGUGAUGA	ACAUCAGCAACAUAAGCAUG	Cleavage		1
2_PART_FOR_189_281_gi|165955139|gb|FD497384.1|FD497384	gi51362705	3	23.528	1	20	89	108	GAUGCUUAUGUUGGUGAUGA	ACAUCACCAACGAAAGCGUC	Cleavage		1
2_PART_FOR_189_281_gi|165955139|gb|FD497384.1|FD497384	gi42639443	3	21.867	1	20	137	156	GAUGCUUAUGUUGGUGAUGA	ACAUCACCAACGAAAGCGUC	Cleavage		1
2_PART_FOR_189_281_gi|165955139|gb|FD497384.1|FD497384	gi74067765	3	23.528	1	20	183	202	GAUGCUUAUGUUGGUGAUGA	ACAUCACCAACGAAAGCGUC	Cleavage		1
2_PART_FOR_189_281_gi|165955139|gb|FD497384.1|FD497384	gi42651424	3	24.244	1	20	41	60	GAUGCUUAUGUUGGUGAUGA	ACAUCACCAACGAAAGCGUC	Cleavage		1
2_PART_FOR_189_281_gi|165955139|gb|FD497384.1|FD497384	gi165949429	3	23.528	1	20	96	115	GAUGCUUAUGUUGGUGAUGA	ACAUCACCAACGAAAGCGUC	Cleavage		1
2_PART_FOR_189_281_gi|165955139|gb|FD497384.1|FD497384	gi42653409	3	21.208	1	20	304	323	GAUGCUUAUGUUGGUGAUGA	ACAUCACCAACGAAAGCGUC	Cleavage		1
2_PART_FOR_189_281_gi|165955139|gb|FD497384.1|FD497384	gi42654065	3	23.528	1	20	89	108	GAUGCUUAUGUUGGUGAUGA	ACAUCACCAACGAAAGCGUC	Cleavage		1
2_PART_FOR_189_281_gi|165955139|gb|FD497384.1|FD497384	gi42646688	3	23.528	1	20	93	112	GAUGCUUAUGUUGGUGAUGA	ACAUCACCAACGAAAGCGUC	Cleavage		1
2_PART_FOR_189_281_gi|165955139|gb|FD497384.1|FD497384	gi165950748	3	23.528	1	20	123	142	GAUGCUUAUGUUGGUGAUGA	ACAUCACCAACGAAAGCGUC	Cleavage		1
2_PART_FOR_189_281_gi|165955139|gb|FD497384.1|FD497384	gi165956595	3	23.528	1	20	327	346	GAUGCUUAUGUUGGUGAUGA	ACAUCACCAACGAAAGCGUC	Cleavage		1
2_PART_FOR_189_281_gi|165955139|gb|FD497384.1|FD497384	gi42635309	3	23.528	1	20	304	323	GAUGCUUAUGUUGGUGAUGA	ACAUCACCAACGAAAGCGUC	Cleavage		1
2_PART_FOR_189_281_gi|165955139|gb|FD497384.1|FD497384	gi51359034	3	23.528	1	20	304	323	GAUGCUUAUGUUGGUGAUGA	ACAUCACCAACGAAAGCGUC	Cleavage		1
2_PART_FOR_189_281_gi|165955139|gb|FD497384.1|FD497384	gi42641227	3	23.528	1	20	251	270	GAUGCUUAUGUUGGUGAUGA	ACAUCACCAACGAAAGCGUC	Cleavage		1
2_PART_FOR_189_281_gi|165955139|gb|FD497384.1|FD497384	gi74066806	3	23.528	1	20	168	187	GAUGCUUAUGUUGGUGAUGA	ACAUCACCAACGAAAGCGUC	Cleavage		1
2_PART_FOR_189_281_gi|165955139|gb|FD497384.1|FD497384	gi42641325	3	23.528	1	20	197	216	GAUGCUUAUGUUGGUGAUGA	ACAUCACCAACGAAAGCGUC	Cleavage		1
2_PART_FOR_189_281_gi|165955139|gb|FD497384.1|FD497384	gi74107660	3	23.528	1	20	337	356	GAUGCUUAUGUUGGUGAUGA	ACAUCACCAACGAAAGCGUC	Cleavage		1
2_PART_FOR_189_281_gi|165955139|gb|FD497384.1|FD497384	gi165953546	3	23.528	1	20	321	340	GAUGCUUAUGUUGGUGAUGA	ACAUCACCAACGAAAGCGUC	Cleavage		1
2_PART_FOR_189_298_gi|165953354|gb|FD496138.1|FD496138	gi74067546	0	17.676	1	21	546	566	GAGGUGGUCGAUAGCUCCCUC	GAGGGAGCUAUCGACCACCUC	Cleavage		1
2_PART_FOR_190_270_gi|165955139|gb|FD497384.1|FD497384	gi165949427	2.5	21.408	1	20	109	128	GAUGCUUAUGUUGGUGAUGA	GCAUCACCAACAAAAGCAUU	Cleavage		1
2_PART_FOR_190_270_gi|165955139|gb|FD497384.1|FD497384	gi74108100	2.5	19.889	1	20	251	270	GAUGCUUAUGUUGGUGAUGA	GCAUCACCAACAAAAGCAUU	Cleavage		1
2_PART_FOR_190_270_gi|165955139|gb|FD497384.1|FD497384	gi165958648	2.5	21.759	1	20	59	78	GAUGCUUAUGUUGGUGAUGA	GCAUCACCAACAAAAGCAUU	Cleavage		1
2_PART_FOR_190_270_gi|165955139|gb|FD497384.1|FD497384	gi165956283	2.5	22.072	1	20	60	79	GAUGCUUAUGUUGGUGAUGA	GCAUCACCAACAAAAGCAUU	Cleavage		1
2_PART_FOR_190_270_gi|165955139|gb|FD497384.1|FD497384	gi42653692	3	13.236	1	20	195	214	GAUGCUUAUGUUGGUGAUGA	ACAUCAGCAACAUAAGCAUG	Cleavage		1
2_PART_FOR_190_270_gi|165955139|gb|FD497384.1|FD497384	gi51362705	3	23.528	1	20	89	108	GAUGCUUAUGUUGGUGAUGA	ACAUCACCAACGAAAGCGUC	Cleavage		1
2_PART_FOR_190_270_gi|165955139|gb|FD497384.1|FD497384	gi42639443	3	21.867	1	20	137	156	GAUGCUUAUGUUGGUGAUGA	ACAUCACCAACGAAAGCGUC	Cleavage		1
2_PART_FOR_190_270_gi|165955139|gb|FD497384.1|FD497384	gi74067765	3	23.528	1	20	183	202	GAUGCUUAUGUUGGUGAUGA	ACAUCACCAACGAAAGCGUC	Cleavage		1
2_PART_FOR_190_270_gi|165955139|gb|FD497384.1|FD497384	gi42651424	3	24.244	1	20	41	60	GAUGCUUAUGUUGGUGAUGA	ACAUCACCAACGAAAGCGUC	Cleavage		1
2_PART_FOR_190_270_gi|165955139|gb|FD497384.1|FD497384	gi165949429	3	23.528	1	20	96	115	GAUGCUUAUGUUGGUGAUGA	ACAUCACCAACGAAAGCGUC	Cleavage		1
2_PART_FOR_190_270_gi|165955139|gb|FD497384.1|FD497384	gi42653409	3	21.208	1	20	304	323	GAUGCUUAUGUUGGUGAUGA	ACAUCACCAACGAAAGCGUC	Cleavage		1
2_PART_FOR_190_270_gi|165955139|gb|FD497384.1|FD497384	gi42654065	3	23.528	1	20	89	108	GAUGCUUAUGUUGGUGAUGA	ACAUCACCAACGAAAGCGUC	Cleavage		1
2_PART_FOR_190_270_gi|165955139|gb|FD497384.1|FD497384	gi42646688	3	23.528	1	20	93	112	GAUGCUUAUGUUGGUGAUGA	ACAUCACCAACGAAAGCGUC	Cleavage		1
2_PART_FOR_190_270_gi|165955139|gb|FD497384.1|FD497384	gi165950748	3	23.528	1	20	123	142	GAUGCUUAUGUUGGUGAUGA	ACAUCACCAACGAAAGCGUC	Cleavage		1
2_PART_FOR_190_270_gi|165955139|gb|FD497384.1|FD497384	gi165956595	3	23.528	1	20	327	346	GAUGCUUAUGUUGGUGAUGA	ACAUCACCAACGAAAGCGUC	Cleavage		1
2_PART_FOR_190_270_gi|165955139|gb|FD497384.1|FD497384	gi42635309	3	23.528	1	20	304	323	GAUGCUUAUGUUGGUGAUGA	ACAUCACCAACGAAAGCGUC	Cleavage		1
2_PART_FOR_190_270_gi|165955139|gb|FD497384.1|FD497384	gi51359034	3	23.528	1	20	304	323	GAUGCUUAUGUUGGUGAUGA	ACAUCACCAACGAAAGCGUC	Cleavage		1
2_PART_FOR_190_270_gi|165955139|gb|FD497384.1|FD497384	gi42641227	3	23.528	1	20	251	270	GAUGCUUAUGUUGGUGAUGA	ACAUCACCAACGAAAGCGUC	Cleavage		1
2_PART_FOR_190_270_gi|165955139|gb|FD497384.1|FD497384	gi74066806	3	23.528	1	20	168	187	GAUGCUUAUGUUGGUGAUGA	ACAUCACCAACGAAAGCGUC	Cleavage		1
2_PART_FOR_190_270_gi|165955139|gb|FD497384.1|FD497384	gi42641325	3	23.528	1	20	197	216	GAUGCUUAUGUUGGUGAUGA	ACAUCACCAACGAAAGCGUC	Cleavage		1
2_PART_FOR_190_270_gi|165955139|gb|FD497384.1|FD497384	gi74107660	3	23.528	1	20	337	356	GAUGCUUAUGUUGGUGAUGA	ACAUCACCAACGAAAGCGUC	Cleavage		1
2_PART_FOR_190_270_gi|165955139|gb|FD497384.1|FD497384	gi165953546	3	23.528	1	20	321	340	GAUGCUUAUGUUGGUGAUGA	ACAUCACCAACGAAAGCGUC	Cleavage		1
2_PART_FOR_193_283_gi|74112024|gb|DT600879.1|DT600879	gi165949427	2.5	21.408	1	20	109	128	GAUGCUUAUGUUGGUGAUGA	GCAUCACCAACAAAAGCAUU	Cleavage		1
2_PART_FOR_193_283_gi|74112024|gb|DT600879.1|DT600879	gi74108100	2.5	19.889	1	20	251	270	GAUGCUUAUGUUGGUGAUGA	GCAUCACCAACAAAAGCAUU	Cleavage		1
2_PART_FOR_193_283_gi|74112024|gb|DT600879.1|DT600879	gi165958648	2.5	21.759	1	20	59	78	GAUGCUUAUGUUGGUGAUGA	GCAUCACCAACAAAAGCAUU	Cleavage		1
2_PART_FOR_193_283_gi|74112024|gb|DT600879.1|DT600879	gi165956283	2.5	22.072	1	20	60	79	GAUGCUUAUGUUGGUGAUGA	GCAUCACCAACAAAAGCAUU	Cleavage		1
2_PART_FOR_193_283_gi|74112024|gb|DT600879.1|DT600879	gi42653692	3	13.236	1	20	195	214	GAUGCUUAUGUUGGUGAUGA	ACAUCAGCAACAUAAGCAUG	Cleavage		1
2_PART_FOR_193_283_gi|74112024|gb|DT600879.1|DT600879	gi51362705	3	23.528	1	20	89	108	GAUGCUUAUGUUGGUGAUGA	ACAUCACCAACGAAAGCGUC	Cleavage		1
2_PART_FOR_193_283_gi|74112024|gb|DT600879.1|DT600879	gi42639443	3	21.867	1	20	137	156	GAUGCUUAUGUUGGUGAUGA	ACAUCACCAACGAAAGCGUC	Cleavage		1
2_PART_FOR_193_283_gi|74112024|gb|DT600879.1|DT600879	gi74067765	3	23.528	1	20	183	202	GAUGCUUAUGUUGGUGAUGA	ACAUCACCAACGAAAGCGUC	Cleavage		1
2_PART_FOR_193_283_gi|74112024|gb|DT600879.1|DT600879	gi42651424	3	24.244	1	20	41	60	GAUGCUUAUGUUGGUGAUGA	ACAUCACCAACGAAAGCGUC	Cleavage		1
2_PART_FOR_193_283_gi|74112024|gb|DT600879.1|DT600879	gi165949429	3	23.528	1	20	96	115	GAUGCUUAUGUUGGUGAUGA	ACAUCACCAACGAAAGCGUC	Cleavage		1
2_PART_FOR_193_283_gi|74112024|gb|DT600879.1|DT600879	gi42653409	3	21.208	1	20	304	323	GAUGCUUAUGUUGGUGAUGA	ACAUCACCAACGAAAGCGUC	Cleavage		1
2_PART_FOR_193_283_gi|74112024|gb|DT600879.1|DT600879	gi42654065	3	23.528	1	20	89	108	GAUGCUUAUGUUGGUGAUGA	ACAUCACCAACGAAAGCGUC	Cleavage		1
2_PART_FOR_193_283_gi|74112024|gb|DT600879.1|DT600879	gi42646688	3	23.528	1	20	93	112	GAUGCUUAUGUUGGUGAUGA	ACAUCACCAACGAAAGCGUC	Cleavage		1
2_PART_FOR_193_283_gi|74112024|gb|DT600879.1|DT600879	gi165950748	3	23.528	1	20	123	142	GAUGCUUAUGUUGGUGAUGA	ACAUCACCAACGAAAGCGUC	Cleavage		1
2_PART_FOR_193_283_gi|74112024|gb|DT600879.1|DT600879	gi165956595	3	23.528	1	20	327	346	GAUGCUUAUGUUGGUGAUGA	ACAUCACCAACGAAAGCGUC	Cleavage		1
2_PART_FOR_193_283_gi|74112024|gb|DT600879.1|DT600879	gi42635309	3	23.528	1	20	304	323	GAUGCUUAUGUUGGUGAUGA	ACAUCACCAACGAAAGCGUC	Cleavage		1
2_PART_FOR_193_283_gi|74112024|gb|DT600879.1|DT600879	gi51359034	3	23.528	1	20	304	323	GAUGCUUAUGUUGGUGAUGA	ACAUCACCAACGAAAGCGUC	Cleavage		1
2_PART_FOR_193_283_gi|74112024|gb|DT600879.1|DT600879	gi42641227	3	23.528	1	20	251	270	GAUGCUUAUGUUGGUGAUGA	ACAUCACCAACGAAAGCGUC	Cleavage		1
2_PART_FOR_193_283_gi|74112024|gb|DT600879.1|DT600879	gi74066806	3	23.528	1	20	168	187	GAUGCUUAUGUUGGUGAUGA	ACAUCACCAACGAAAGCGUC	Cleavage		1
2_PART_FOR_193_283_gi|74112024|gb|DT600879.1|DT600879	gi42641325	3	23.528	1	20	197	216	GAUGCUUAUGUUGGUGAUGA	ACAUCACCAACGAAAGCGUC	Cleavage		1
2_PART_FOR_193_283_gi|74112024|gb|DT600879.1|DT600879	gi74107660	3	23.528	1	20	337	356	GAUGCUUAUGUUGGUGAUGA	ACAUCACCAACGAAAGCGUC	Cleavage		1
2_PART_FOR_193_283_gi|74112024|gb|DT600879.1|DT600879	gi165953546	3	23.528	1	20	321	340	GAUGCUUAUGUUGGUGAUGA	ACAUCACCAACGAAAGCGUC	Cleavage		1
2_PART_FOR_195_296_gi|74107275|gb|DT596002.1|DT596002	gi42643637	2.5	15.631	1	20	156	175	GUGCAAGAACCGGAUCGACA	UGUCGAUUCUGGUCUUGCAC	Translation		1
2_PART_FOR_199_298_gi|165947490|gb|FD489527.1|FD489527	gi165954337	0	11.899	1	21	257	277	AUAUGAUGACAAUGCAGCAGU	ACUGCUGCAUUGUCAUCAUAU	Cleavage		1
2_PART_FOR_199_298_gi|165947490|gb|FD489527.1|FD489527	gi165950123	0	11.872	1	21	247	267	AUAUGAUGACAAUGCAGCAGU	ACUGCUGCAUUGUCAUCAUAU	Cleavage		1
2_PART_FOR_199_298_gi|165947490|gb|FD489527.1|FD489527	gi165949323	2.5	12.129	1	21	234	254	AUAUGAUGACAAUGCAGCAGU	ACAGUUGCGUUGUUAUCAUAU	Cleavage		1
2_PART_FOR_199_298_gi|165947490|gb|FD489527.1|FD489527	gi165947117	2.5	15.097	1	21	525	545	AUAUGAUGACAAUGCAGCAGU	ACAGUUGCGUUGUUAUCAUAU	Cleavage		1
2_PART_FOR_199_298_gi|165947490|gb|FD489527.1|FD489527	gi165951928	3	14.188	1	20	358	377	AUAUGAUGACAAUGCAGCAG	CUGCUGGACUGUCAUUGUAU	Cleavage		1
2_PART_FOR_199_298_gi|165947490|gb|FD489527.1|FD489527	gi51355823	3	11.906	1	20	482	501	AUAUGAUGACAAUGCAGCAG	CUGCUGGACUGUCAUUGUAU	Cleavage		1
2_PART_FOR_199_298_gi|165947490|gb|FD489527.1|FD489527	gi74108570	3	17.873	1	20	82	101	AUAUGAUGACAAUGCAGCAG	CUGCUGGACUGUCAUUGUAU	Cleavage		1
2_PART_FOR_199_298_gi|165947490|gb|FD489527.1|FD489527	gi165949406	3	17.01	1	20	582	601	AUAUGAUGACAAUGCAGCAG	CUGCUGGACUGUCAUUGUAU	Cleavage		1
2_PART_FOR_199_298_gi|165947490|gb|FD489527.1|FD489527	gi165951594	3	9.323	1	20	555	574	AUAUGAUGACAAUGCAGCAG	UUGCUGGACUGUCAUUAUAU	Cleavage		1
2_PART_FOR_199_298_gi|165947490|gb|FD489527.1|FD489527	gi165955422	3	18.22	1	20	447	466	AUAUGAUGACAAUGCAGCAG	CUGCUGGACUGUCAUUGUAU	Cleavage		1
2_PART_FOR_199_298_gi|165947490|gb|FD489527.1|FD489527	gi165951813	3	18.215	1	20	45	64	AUAUGAUGACAAUGCAGCAG	CUGCUGGACUGUCAUUGUAU	Cleavage		1
2_PART_FOR_199_298_gi|165947490|gb|FD489527.1|FD489527	gi165948041	3	18.22	1	20	219	238	AUAUGAUGACAAUGCAGCAG	CUGCUGGACUGUCAUUGUAU	Cleavage		1
2_PART_FOR_199_298_gi|165947490|gb|FD489527.1|FD489527	gi165956271	3	18.225	1	20	355	374	AUAUGAUGACAAUGCAGCAG	CUGCUGGACUGUCAUUGUAU	Cleavage		1
2_PART_FOR_199_298_gi|165947490|gb|FD489527.1|FD489527	gi165955548	3	11.932	1	20	709	728	AUAUGAUGACAAUGCAGCAG	CUGCUGGACUGUCAUUGUAU	Cleavage		1
2_PART_FOR_20_113_gi|165953873|gb|FD497764.1|FD497764	gi165953255	3	6.9	1	20	284	303	AAGGGUGAGGAGAAGCAGUU	ACCAGCUUCUCCUUGCCCUU	Cleavage		1
2_PART_FOR_20_113_gi|165953873|gb|FD497764.1|FD497764	gi42652953	3	8.134	1	20	77	96	AAGGGUGAGGAGAAGCAGUU	AAGUCCUUCUCUUCACCUUU	Cleavage		1
2_PART_FOR_20_126_gi|165949280|gb|FD491975.1|FD491975	gi42719220	2.5	18.945	1	21	307	327	AGCACCAAGGAGGUGGAUGAG	UUCAGCUAUCUCCUUGGUGUU	Cleavage		1
2_PART_FOR_201_306_gi|74065454|gb|DT580676.1|DT580676	gi42719220	2.5	18.945	1	21	307	327	AGCACCAAGGAGGUGGAUGAG	UUCAGCUAUCUCCUUGGUGUU	Cleavage		1
2_PART_FOR_209_291_gi|74067714|gb|DT582936.1|DT582936	gi165956612	3	24.077	1	21	121	141	CAUUGAAGAGGGCAUUUUUGA	UCAAGGAUGCCUUCUUCAAGG	Cleavage		1
2_PART_FOR_209_291_gi|74067714|gb|DT582936.1|DT582936	gi165950097	3	24.566	1	21	99	119	CAUUGAAGAGGGCAUUUUUGA	UCAAGGAUGCCUUCUUCAAGG	Cleavage		1
2_PART_FOR_209_291_gi|74067714|gb|DT582936.1|DT582936	gi165957252	3	24.566	1	21	98	118	CAUUGAAGAGGGCAUUUUUGA	UCAAGGAUGCCUUCUUCAAGG	Cleavage		1
2_PART_FOR_209_291_gi|74067714|gb|DT582936.1|DT582936	gi165951705	3	15.102	1	21	56	76	CAUUGAAGAGGGCAUUUUUGA	UCAAAACUGUCUUCUUCAAUA	Cleavage		1
2_PART_FOR_209_291_gi|74067714|gb|DT582936.1|DT582936	gi165945855	2.5	11.771	1	20	193	212	CAUUGAAGAGGGCAUUUUUG	UAGAAAUGCCAUUUUCAAUG	Translation		1
2_PART_FOR_209_291_gi|74067714|gb|DT582936.1|DT582936	gi165949785	2.5	11.652	1	20	193	212	CAUUGAAGAGGGCAUUUUUG	UAGAAAUGCCAUUUUCAAUG	Translation		1
2_PART_FOR_209_291_gi|74067714|gb|DT582936.1|DT582936	gi165946658	2.5	12.997	1	20	375	394	CAUUGAAGAGGGCAUUUUUG	UAGAAAUGCCAUUUUCAAUG	Translation		1
2_PART_FOR_209_291_gi|74067714|gb|DT582936.1|DT582936	gi74069311	3	17.552	1	21	108	128	CAUUGAAGAGGGCAUUUUUGA	UUACAACUGCCUUCUUCAAUG	Cleavage		1
2_PART_FOR_209_291_gi|74067714|gb|DT582936.1|DT582936	gi74067323	3	21.799	1	20	268	287	CAUUGAAGAGGGCAUUUUUG	CAAAAAUGGCCGUUUCAGUG	Translation		1
2_PART_FOR_210_302_gi|74065454|gb|DT580676.1|DT580676	gi42719220	2.5	18.945	1	21	307	327	AGCACCAAGGAGGUGGAUGAG	UUCAGCUAUCUCCUUGGUGUU	Cleavage		1
2_PART_FOR_210_318_gi|165950118|gb|FD492998.1|FD492998	gi165951057	2.5	8.8	1	21	397	417	GGGAUGCAGAUCUUUGUUAAG	CCUAACAAAGAUCGGCAUCCU	Cleavage		1
2_PART_FOR_210_318_gi|165950118|gb|FD492998.1|FD492998	gi74112522	2.5	7.165	1	21	242	262	GGGAUGCAGAUCUUUGUUAAG	CCUAACAAAGAUCGGCAUCCU	Cleavage		1
2_PART_FOR_210_318_gi|165950118|gb|FD492998.1|FD492998	gi42641201	2.5	7.062	1	21	400	420	GGGAUGCAGAUCUUUGUUAAG	CCUAACAAAGAUCGGCAUCCU	Cleavage		1
2_PART_FOR_210_318_gi|165950118|gb|FD492998.1|FD492998	gi74067691	2.5	7.165	1	21	370	390	GGGAUGCAGAUCUUUGUUAAG	CCUAACAAAGAUCGGCAUCCU	Cleavage		1
2_PART_FOR_210_318_gi|165950118|gb|FD492998.1|FD492998	gi74071783	2.5	7.165	1	21	391	411	GGGAUGCAGAUCUUUGUUAAG	CCUAACAAAGAUCGGCAUCCU	Cleavage		1
2_PART_FOR_21_130_gi|165956669|gb|FD500163.1|FD500163	gi165957736	2.5	17.636	1	21	344	364	UGGAAUGUAUGAUUCUCUAAA	UCUAGGGAAUUAUACAUUCUA	Cleavage		1
2_PART_FOR_21_130_gi|165956669|gb|FD500163.1|FD500163	gi51362359	3	24.29	1	21	147	167	UGGAAUGUAUGAUUCUCUAAA	UUUCGAGGAUCGUGUAUUCCA	Cleavage		1
2_PART_FOR_21_130_gi|165956669|gb|FD500163.1|FD500163	gi74108966	3	13.643	1	21	449	469	UGGAAUGUAUGAUUCUCUAAA	UUUGGGAGAUCAUAUAUUCCA	Cleavage		1
2_PART_FOR_21_130_gi|165956669|gb|FD500163.1|FD500163	gi165953388	3	17.694	1	21	297	317	UGGAAUGUAUGAUUCUCUAAA	UCUAGGGAAUUAUACAUUCUG	Cleavage		1
2_PART_FOR_21_130_gi|165956669|gb|FD500163.1|FD500163	gi165954328	3	17.694	1	21	297	317	UGGAAUGUAUGAUUCUCUAAA	UCUAGGGAAUUAUACAUUCUG	Cleavage		1
2_PART_FOR_21_130_gi|165956669|gb|FD500163.1|FD500163	gi165953894	3	14.13	1	21	446	466	UGGAAUGUAUGAUUCUCUAAA	UCUAGGGAAUAAUACAUUCUA	Translation		1
2_PART_FOR_211_318_gi|74071219|gb|DT586441.1|DT586441	gi74106243	0	20.444	1	21	396	416	GGAGGCUCCAUCUUGGCAUCG	CGAUGCCAAGAUGGAGCCUCC	Cleavage		1
2_PART_FOR_211_318_gi|74071219|gb|DT586441.1|DT586441	gi74111597	3	22.622	1	21	18	38	GGAGGCUCCAUCUUGGCAUCG	UGGUGCUGACAUGGAGCUUCC	Cleavage		1
2_PART_FOR_211_318_gi|74071219|gb|DT586441.1|DT586441	gi165955102	3	15.481	1	21	396	416	GGAGGCUCCAUCUUGGCAUCG	UGAUGUCAAGUUGGAGACUCC	Translation		1
2_PART_FOR_211_318_gi|74071219|gb|DT586441.1|DT586441	gi74107054	3	18.839	1	20	419	438	GGAGGCUCCAUCUUGGCAUC	GAUGCAAACAUGGAGCCUCA	Cleavage		1
2_PART_FOR_212_298_gi|165954591|gb|FD495962.1|FD495962	gi165958731	0	19.93	1	21	588	608	CCUUCACAGUUGCUAGGGCUG	CAGCCCUAGCAACUGUGAAGG	Cleavage		1
2_PART_FOR_212_298_gi|165954591|gb|FD495962.1|FD495962	gi165957681	0	19.785	1	21	583	603	CCUUCACAGUUGCUAGGGCUG	CAGCCCUAGCAACUGUGAAGG	Cleavage		1
2_PART_FOR_212_298_gi|165954591|gb|FD495962.1|FD495962	gi165949393	0	19.785	1	21	588	608	CCUUCACAGUUGCUAGGGCUG	CAGCCCUAGCAACUGUGAAGG	Cleavage		1
2_PART_FOR_212_298_gi|165954591|gb|FD495962.1|FD495962	gi165951491	3	11.745	1	21	1	21	CCUUCACAGUUGCUAGGGCUG	CAACCCUAGCAACAGUGAAGA	Cleavage		1
2_PART_FOR_221_310_gi|74071219|gb|DT586441.1|DT586441	gi74106243	0	20.444	1	21	396	416	GGAGGCUCCAUCUUGGCAUCG	CGAUGCCAAGAUGGAGCCUCC	Cleavage		1
2_PART_FOR_221_310_gi|74071219|gb|DT586441.1|DT586441	gi74111597	3	22.622	1	21	18	38	GGAGGCUCCAUCUUGGCAUCG	UGGUGCUGACAUGGAGCUUCC	Cleavage		1
2_PART_FOR_221_310_gi|74071219|gb|DT586441.1|DT586441	gi165955102	3	15.481	1	21	396	416	GGAGGCUCCAUCUUGGCAUCG	UGAUGUCAAGUUGGAGACUCC	Translation		1
2_PART_FOR_221_310_gi|74071219|gb|DT586441.1|DT586441	gi74107054	3	18.839	1	20	419	438	GGAGGCUCCAUCUUGGCAUC	GAUGCAAACAUGGAGCCUCA	Cleavage		1
2_PART_FOR_224_330_gi|51362909|gb|CV003686.1|CV003686	gi42719220	2.5	18.945	1	21	307	327	AGCACCAAGGAGGUGGAUGAG	UUCAGCUAUCUCCUUGGUGUU	Cleavage		1
2_PART_FOR_229_336_gi|165955520|gb|FD497000.1|FD497000	gi165952473	3	20.239	1	20	537	556	AUCAAGGAUUCUGUCGUGGC	GCCCCAUCAGAAUCCUUGAU	Cleavage		1
2_PART_FOR_229_338_gi|165953238|gb|FD496094.1|FD496094	gi165957736	2.5	17.636	1	21	344	364	UGGAAUGUAUGAUUCUCUAAA	UCUAGGGAAUUAUACAUUCUA	Cleavage		1
2_PART_FOR_229_338_gi|165953238|gb|FD496094.1|FD496094	gi51362359	3	24.29	1	21	147	167	UGGAAUGUAUGAUUCUCUAAA	UUUCGAGGAUCGUGUAUUCCA	Cleavage		1
2_PART_FOR_229_338_gi|165953238|gb|FD496094.1|FD496094	gi74108966	3	13.643	1	21	449	469	UGGAAUGUAUGAUUCUCUAAA	UUUGGGAGAUCAUAUAUUCCA	Cleavage		1
2_PART_FOR_229_338_gi|165953238|gb|FD496094.1|FD496094	gi165953388	3	17.694	1	21	297	317	UGGAAUGUAUGAUUCUCUAAA	UCUAGGGAAUUAUACAUUCUG	Cleavage		1
2_PART_FOR_229_338_gi|165953238|gb|FD496094.1|FD496094	gi165954328	3	17.694	1	21	297	317	UGGAAUGUAUGAUUCUCUAAA	UCUAGGGAAUUAUACAUUCUG	Cleavage		1
2_PART_FOR_229_338_gi|165953238|gb|FD496094.1|FD496094	gi165953894	3	14.13	1	21	446	466	UGGAAUGUAUGAUUCUCUAAA	UCUAGGGAAUAAUACAUUCUA	Translation		1
2_PART_FOR_233_326_gi|51362909|gb|CV003686.1|CV003686	gi42719220	2.5	18.945	1	21	307	327	AGCACCAAGGAGGUGGAUGAG	UUCAGCUAUCUCCUUGGUGUU	Cleavage		1
2_PART_FOR_235_338_gi|165955291|gb|FD495862.1|FD495862	gi165952412	2.5	23.466	1	20	120	139	UGGUUCAGCACAAUUCUUGU	AUAAGAGUUGUGCUGAGUCG	Cleavage		1
2_PART_FOR_235_338_gi|165955291|gb|FD495862.1|FD495862	gi42646322	3	12.661	1	20	409	428	UGGUUCAGCACAAUUCUUGU	UUAAGAGUUGUGUUGAGCCA	Cleavage		1
2_PART_FOR_236_324_gi|165953382|gb|FD497282.1|FD497282	gi74067546	2.5	14.178	1	21	581	600	GCAGUAUGUUGUUGCAGAUCC	GGAUCUGCAACAACA-ACUGC	Cleavage		1
2_PART_FOR_236_336_gi|165955068|gb|FD495153.1|FD495153	gi165948036	2.5	19.246	1	20	178	197	UGGUUCCCGAUGUGUCAAGC	GCUUGACGCUUUGGGGACCA	Translation		1
2_PART_FOR_24_110_gi|165947980|gb|FD492563.1|FD492563	gi74106874	0	21.671	1	21	524	544	GUCCGCUUGCGUCGGGGACAU	AUGUCCCCGACGCAAGCGGAC	Cleavage		1
2_PART_FOR_24_110_gi|165947980|gb|FD492563.1|FD492563	gi165951136	0	24.268	1	21	441	461	GUCCGCUUGCGUCGGGGACAU	AUGUCCCCGACGCAAGCGGAC	Cleavage		1
2_PART_FOR_24_110_gi|165947980|gb|FD492563.1|FD492563	gi165951135	0	24.268	1	21	442	462	GUCCGCUUGCGUCGGGGACAU	AUGUCCCCGACGCAAGCGGAC	Cleavage		1
2_PART_FOR_25_103_gi|42720720|gb|CK766821.1|CK766821	gi165957659	3	6.44	1	20	90	109	UCUAUACAGGGAAAUGAUUG	CGAUCAUUUCCUUGUGUAAA	Cleavage		1
2_PART_FOR_25_103_gi|42720720|gb|CK766821.1|CK766821	gi165951376	3	6.44	1	20	142	161	UCUAUACAGGGAAAUGAUUG	CGAUCAUUUCCUUGUGUAAA	Cleavage		1
2_PART_FOR_253_361_gi|165948415|gb|FD492418.1|FD492418	gi42646353	2.5	18.384	1	20	258	277	GCAGCCAUUUACUGCACUUC	CAAGUGCCGUAAAUGGUUGC	Cleavage		1
2_PART_FOR_259_366_gi|74071190|gb|DT586412.1|DT586412	gi51364927	3	24.023	1	20	303	322	CAGGUGGGCCAUGCUCGGCG	UGCUGAGGAUGGGCCACCUG	Cleavage		1
2_PART_FOR_261_370_gi|74066431|gb|DT581653.1|DT581653	gi165958104	1.5	20.111	1	21	212	232	GGUGCAGAAAAUGGUCUUGAA	UUCAAGACCAUUUUCUGUACA	Cleavage		1
2_PART_FOR_261_370_gi|74066431|gb|DT581653.1|DT581653	gi165956809	2.5	14.236	1	20	503	522	GGUGCAGAAAAUGGUCUUGA	UCAAAACCAUUUUCUGCAGC	Cleavage		1
2_PART_FOR_262_370_gi|42645677|gb|CK755254.1|CK755254	gi165951057	2.5	8.8	1	21	397	417	GGGAUGCAGAUCUUUGUUAAG	CCUAACAAAGAUCGGCAUCCU	Cleavage		1
2_PART_FOR_262_370_gi|42645677|gb|CK755254.1|CK755254	gi74112522	2.5	7.165	1	21	242	262	GGGAUGCAGAUCUUUGUUAAG	CCUAACAAAGAUCGGCAUCCU	Cleavage		1
2_PART_FOR_262_370_gi|42645677|gb|CK755254.1|CK755254	gi42641201	2.5	7.062	1	21	400	420	GGGAUGCAGAUCUUUGUUAAG	CCUAACAAAGAUCGGCAUCCU	Cleavage		1
2_PART_FOR_262_370_gi|42645677|gb|CK755254.1|CK755254	gi74067691	2.5	7.165	1	21	370	390	GGGAUGCAGAUCUUUGUUAAG	CCUAACAAAGAUCGGCAUCCU	Cleavage		1
2_PART_FOR_262_370_gi|42645677|gb|CK755254.1|CK755254	gi74071783	2.5	7.165	1	21	391	411	GGGAUGCAGAUCUUUGUUAAG	CCUAACAAAGAUCGGCAUCCU	Cleavage		1
2_PART_FOR_263_370_gi|51364280|gb|CV005057.1|CV005057	gi74106243	0	20.444	1	21	396	416	GGAGGCUCCAUCUUGGCAUCG	CGAUGCCAAGAUGGAGCCUCC	Cleavage		1
2_PART_FOR_263_370_gi|51364280|gb|CV005057.1|CV005057	gi74111597	3	22.622	1	21	18	38	GGAGGCUCCAUCUUGGCAUCG	UGGUGCUGACAUGGAGCUUCC	Cleavage		1
2_PART_FOR_263_370_gi|51364280|gb|CV005057.1|CV005057	gi165955102	3	15.481	1	21	396	416	GGAGGCUCCAUCUUGGCAUCG	UGAUGUCAAGUUGGAGACUCC	Translation		1
2_PART_FOR_263_370_gi|51364280|gb|CV005057.1|CV005057	gi74107054	3	18.839	1	20	419	438	GGAGGCUCCAUCUUGGCAUC	GAUGCAAACAUGGAGCCUCA	Cleavage		1
2_PART_FOR_272_338_gi|165958927|gb|FD501558.1|FD501558	gi165958524	2.5	15.937	1	21	272	292	GGAGCUGCCAUACAGGGUGGG	CUCAGCCUGUGUGGCAGCUUC	Cleavage		1
2_PART_FOR_273_362_gi|51364280|gb|CV005057.1|CV005057	gi74106243	0	20.444	1	21	396	416	GGAGGCUCCAUCUUGGCAUCG	CGAUGCCAAGAUGGAGCCUCC	Cleavage		1
2_PART_FOR_273_362_gi|51364280|gb|CV005057.1|CV005057	gi74111597	3	22.622	1	21	18	38	GGAGGCUCCAUCUUGGCAUCG	UGGUGCUGACAUGGAGCUUCC	Cleavage		1
2_PART_FOR_273_362_gi|51364280|gb|CV005057.1|CV005057	gi165955102	3	15.481	1	21	396	416	GGAGGCUCCAUCUUGGCAUCG	UGAUGUCAAGUUGGAGACUCC	Translation		1
2_PART_FOR_273_362_gi|51364280|gb|CV005057.1|CV005057	gi74107054	3	18.839	1	20	419	438	GGAGGCUCCAUCUUGGCAUC	GAUGCAAACAUGGAGCCUCA	Cleavage		1
2_PART_FOR_273_378_gi|51362419|gb|CV003196.1|CV003196	gi165950971	2.5	19.73	1	21	277	297	UUGGGGACCUGAACCAUCUGA	UCAGAUGGUUCAGGUCUUCUA	Cleavage		1
2_PART_FOR_277_354_gi|74067772|gb|DT582994.1|DT582994	gi165957659	3	6.44	1	20	90	109	UCUAUACAGGGAAAUGAUUG	CGAUCAUUUCCUUGUGUAAA	Cleavage		1
2_PART_FOR_277_354_gi|74067772|gb|DT582994.1|DT582994	gi165951376	3	6.44	1	20	142	161	UCUAUACAGGGAAAUGAUUG	CGAUCAUUUCCUUGUGUAAA	Cleavage		1
2_PART_FOR_277_382_gi|165958522|gb|FD501910.1|FD501910	gi42719220	2.5	18.945	1	21	307	327	AGCACCAAGGAGGUGGAUGAG	UUCAGCUAUCUCCUUGGUGUU	Cleavage		1
2_PART_FOR_280_385_gi|165957496|gb|FD500270.1|FD500270	gi165950971	2.5	19.73	1	21	277	297	UUGGGGACCUGAACCAUCUGA	UCAGAUGGUUCAGGUCUUCUA	Cleavage		1
2_PART_FOR_286_378_gi|165958522|gb|FD501910.1|FD501910	gi42719220	2.5	18.945	1	21	307	327	AGCACCAAGGAGGUGGAUGAG	UUCAGCUAUCUCCUUGGUGUU	Cleavage		1
2_PART_FOR_286_390_gi|165947449|gb|FD488501.1|FD488501	gi165952666	2.5	18.579	1	21	696	716	UUUCAUGUAUGUUAAGCGUGC	GCACGCUUUGUAUACGUGAAA	Cleavage		1
2_PART_FOR_286_390_gi|165947449|gb|FD488501.1|FD488501	gi165947985	3	15.031	1	21	372	392	UUUCAUGUAUGUUAAGCGUGC	GCACAUUUGGCAUGCAUGAAA	Cleavage		1
2_PART_FOR_286_390_gi|165947449|gb|FD488501.1|FD488501	gi165952446	3	19.006	1	20	304	323	UUUCAUGUAUGUUAAGCGUG	CAAGCUUAACAUACAAGGAA	Cleavage		1
2_PART_FOR_289_374_gi|74067366|gb|DT582588.1|DT582588	gi165957559	3	18.819	1	20	162	181	AGCCCGGCGGCGAGGGGGCC	GGGCUCCUUCCCGCCGGGCU	Translation		1
2_PART_FOR_289_374_gi|74067366|gb|DT582588.1|DT582588	gi165949078	3	23.925	1	20	70	89	AGCCCGGCGGCGAGGGGGCC	GGGCUCCUUCCCGCCGGGCU	Translation		1
2_PART_FOR_289_398_gi|165947005|gb|FD488459.1|FD488459	gi74106243	1.5	20.444	1	21	396	416	GGAGGGUCCAUCUUGGCAUCG	CGAUGCCAAGAUGGAGCCUCC	Cleavage		1
2_PART_FOR_29_122_gi|165949280|gb|FD491975.1|FD491975	gi42719220	2.5	18.945	1	21	307	327	AGCACCAAGGAGGUGGAUGAG	UUCAGCUAUCUCCUUGGUGUU	Cleavage		1
2_PART_FOR_293_398_gi|165954305|gb|FD497323.1|FD497323	gi165958028	3	14.162	1	19	110	129	GAGCUUGGU-AUCUAUCCUG	CAGGAUGGAUGACCAAGUUC	Translation		1
2_PART_FOR_293_400_gi|42636887|gb|CK746464.1|CK746464	gi165957736	2.5	17.636	1	21	344	364	UGGAAUGUAUGAUUCUCUAAA	UCUAGGGAAUUAUACAUUCUA	Cleavage		1
2_PART_FOR_293_400_gi|42636887|gb|CK746464.1|CK746464	gi51362359	3	24.29	1	21	147	167	UGGAAUGUAUGAUUCUCUAAA	UUUCGAGGAUCGUGUAUUCCA	Cleavage		1
2_PART_FOR_293_400_gi|42636887|gb|CK746464.1|CK746464	gi74108966	3	13.643	1	21	449	469	UGGAAUGUAUGAUUCUCUAAA	UUUGGGAGAUCAUAUAUUCCA	Cleavage		1
2_PART_FOR_293_400_gi|42636887|gb|CK746464.1|CK746464	gi165953388	3	17.694	1	21	297	317	UGGAAUGUAUGAUUCUCUAAA	UCUAGGGAAUUAUACAUUCUG	Cleavage		1
2_PART_FOR_293_400_gi|42636887|gb|CK746464.1|CK746464	gi165954328	3	17.694	1	21	297	317	UGGAAUGUAUGAUUCUCUAAA	UCUAGGGAAUUAUACAUUCUG	Cleavage		1
2_PART_FOR_293_400_gi|42636887|gb|CK746464.1|CK746464	gi165953894	3	14.13	1	21	446	466	UGGAAUGUAUGAUUCUCUAAA	UCUAGGGAAUAAUACAUUCUA	Translation		1
2_PART_FOR_293_400_gi|74111996|gb|DT600851.1|DT600851	gi165957736	2.5	17.636	1	21	344	364	UGGAAUGUAUGAUUCUCUAAA	UCUAGGGAAUUAUACAUUCUA	Cleavage		1
2_PART_FOR_293_400_gi|74111996|gb|DT600851.1|DT600851	gi51362359	3	24.29	1	21	147	167	UGGAAUGUAUGAUUCUCUAAA	UUUCGAGGAUCGUGUAUUCCA	Cleavage		1
2_PART_FOR_293_400_gi|74111996|gb|DT600851.1|DT600851	gi74108966	3	13.643	1	21	449	469	UGGAAUGUAUGAUUCUCUAAA	UUUGGGAGAUCAUAUAUUCCA	Cleavage		1
2_PART_FOR_293_400_gi|74111996|gb|DT600851.1|DT600851	gi165953388	3	17.694	1	21	297	317	UGGAAUGUAUGAUUCUCUAAA	UCUAGGGAAUUAUACAUUCUG	Cleavage		1
2_PART_FOR_293_400_gi|74111996|gb|DT600851.1|DT600851	gi165954328	3	17.694	1	21	297	317	UGGAAUGUAUGAUUCUCUAAA	UCUAGGGAAUUAUACAUUCUG	Cleavage		1
2_PART_FOR_293_400_gi|74111996|gb|DT600851.1|DT600851	gi165953894	3	14.13	1	21	446	466	UGGAAUGUAUGAUUCUCUAAA	UCUAGGGAAUAAUACAUUCUA	Translation		1
2_PART_FOR_294_398_gi|165955551|gb|FD497166.1|FD497166	gi165958739	3	14.227	1	20	4	23	UGCUUUCACGGGGUUUCAAG	CUUGAAACCCAAUGAAGGUA	Translation		1
2_PART_FOR_294_398_gi|165955551|gb|FD497166.1|FD497166	gi165950603	3	18.787	1	21	381	400	UGCUUUCACGGGGUUUCAAGG	CCUUGAAACGC-GUGAAAGCA	Translation		1
2_PART_FOR_295_370_gi|42653995|gb|CK763544.1|CK763544	gi165957659	3	6.44	1	20	90	109	UCUAUACAGGGAAAUGAUUG	CGAUCAUUUCCUUGUGUAAA	Cleavage		1
2_PART_FOR_295_370_gi|42653995|gb|CK763544.1|CK763544	gi165951376	3	6.44	1	20	142	161	UCUAUACAGGGAAAUGAUUG	CGAUCAUUUCCUUGUGUAAA	Cleavage		1
2_PART_FOR_295_385_gi|165947449|gb|FD488501.1|FD488501	gi165952666	2.5	18.579	1	21	696	716	UUUCAUGUAUGUUAAGCGUGC	GCACGCUUUGUAUACGUGAAA	Cleavage		1
2_PART_FOR_295_385_gi|165947449|gb|FD488501.1|FD488501	gi165947985	3	15.031	1	21	372	392	UUUCAUGUAUGUUAAGCGUGC	GCACAUUUGGCAUGCAUGAAA	Cleavage		1
2_PART_FOR_295_385_gi|165947449|gb|FD488501.1|FD488501	gi165952446	3	19.006	1	20	304	323	UUUCAUGUAUGUUAAGCGUG	CAAGCUUAACAUACAAGGAA	Cleavage		1
2_PART_FOR_297_398_gi|165951248|gb|FD494526.1|FD494526	gi165954434	0	6.17	1	21	280	300	GGGCAUGGAUGAGAUGGAGUU	AACUCCAUCUCAUCCAUGCCC	Cleavage		1
2_PART_FOR_297_398_gi|165951248|gb|FD494526.1|FD494526	gi165951557	0	7.371	1	21	279	299	GGGCAUGGAUGAGAUGGAGUU	AACUCCAUCUCAUCCAUGCCC	Cleavage		1
2_PART_FOR_297_398_gi|165951248|gb|FD494526.1|FD494526	gi74109056	1	11.627	1	21	364	384	GGGCAUGGAUGAGAUGGAGUU	AACUCCAUCUCGUCCAUGCCU	Cleavage		1
2_PART_FOR_297_398_gi|165951248|gb|FD494526.1|FD494526	gi165959407	3	14.271	1	21	542	562	GGGCAUGGAUGAGAUGGAGUU	AAUUCCAUCUCGUCCAUCCCU	Cleavage		1
2_PART_FOR_298_362_gi|42652639|gb|CK762190.1|CK762190	gi165950667	3	18.547	1	20	230	249	CAGCUUGAGGAUGGGCGUAC	UCCCGCCCAUCCUCAAGCUG	Cleavage		1
2_PART_FOR_298_362_gi|42652639|gb|CK762190.1|CK762190	gi165954903	3	18.547	1	20	142	161	CAGCUUGAGGAUGGGCGUAC	UCCCGCCCAUCCUCAAGCUG	Cleavage		1
2_PART_FOR_298_362_gi|42652639|gb|CK762190.1|CK762190	gi165952647	3	18.547	1	20	301	320	CAGCUUGAGGAUGGGCGUAC	UCCCGCCCAUCCUCAAGCUG	Cleavage		1
2_PART_FOR_298_406_gi|42654023|gb|CK763572.1|CK763572	gi165947499	2	23.529	1	20	189	208	GAGAUCCAGACAUCCGUUCG	UGGGCGGAUGUCUGGAUUUC	Cleavage		1
2_PART_FOR_298_406_gi|42654023|gb|CK763572.1|CK763572	gi165956485	3	21.302	1	20	342	361	GAGAUCCAGACAUCCGUUCG	UGAAGGGGUGUCUGGAUCUA	Cleavage		1
2_PART_FOR_300_390_gi|165955436|gb|FD496286.1|FD496286	gi165947319	1	22.588	1	21	105	125	CUUCCUUCUCCUGAGUGGUCC	GGACCACUCUGGAGAAGGAAG	Cleavage		1
2_PART_FOR_300_390_gi|165955436|gb|FD496286.1|FD496286	gi165945753	2	19.223	1	21	419	439	CUUCCUUCUCCUGAGUGGUCC	GGACCACUCUGGAAAAGGAAG	Cleavage		1
2_PART_FOR_300_390_gi|165955436|gb|FD496286.1|FD496286	gi165951331	3	14.216	1	20	591	610	CUUCCUUCUCCUGAGUGGUC	GACUAAUUUGGAGAAGGAAG	Cleavage		1
2_PART_FOR_300_394_gi|51356823|gb|CO997599.1|CO997599	gi74111594	0	21.41	1	21	447	467	CCAAGCUUAUCGGUAAUCUCA	UGAGAUUACCGAUAAGCUUGG	Cleavage		1
2_PART_FOR_300_394_gi|51356823|gb|CO997599.1|CO997599	gi165951481	0	21.41	1	21	409	429	CCAAGCUUAUCGGUAAUCUCA	UGAGAUUACCGAUAAGCUUGG	Cleavage		1
2_PART_FOR_300_394_gi|51356823|gb|CO997599.1|CO997599	gi42646119	0.5	16.011	1	20	468	487	CCAAGCUUAUCGGUAAUCUC	GAGAUUACUGAUAAGCUUGG	Cleavage		1
2_PART_FOR_300_394_gi|51356823|gb|CO997599.1|CO997599	gi165957845	0.5	17.655	1	20	472	491	CCAAGCUUAUCGGUAAUCUC	GAGAUUACUGAUAAGCUUGG	Cleavage		1
2_PART_FOR_300_394_gi|51356823|gb|CO997599.1|CO997599	gi74107693	0.5	15.621	1	20	453	472	CCAAGCUUAUCGGUAAUCUC	GAGAUUACUGAUAAGCUUGG	Cleavage		1
2_PART_FOR_300_394_gi|51356823|gb|CO997599.1|CO997599	gi165954798	0.5	19.33	1	20	347	366	CCAAGCUUAUCGGUAAUCUC	GAGAUUACUGAUAAGCUUGG	Cleavage		1
2_PART_FOR_300_394_gi|51356823|gb|CO997599.1|CO997599	gi165948660	2	18.588	1	21	472	492	CCAAGCUUAUCGGUAAUCUCA	UGAGAUUACUGAUAAGCUCGG	Cleavage		1
2_PART_FOR_300_394_gi|51356823|gb|CO997599.1|CO997599	gi165949841	2.5	9.826	1	21	345	365	CCAAGCUUAUCGGUAAUCUCA	UGAAAUUACUGACAAGCUUGG	Translation		1
2_PART_FOR_300_394_gi|51356823|gb|CO997599.1|CO997599	gi165953126	2.5	10.722	1	21	451	471	CCAAGCUUAUCGGUAAUCUCA	UGAAAUUACUGACAAGCUUGG	Translation		1
2_PART_FOR_300_394_gi|51356823|gb|CO997599.1|CO997599	gi165953909	2.5	10.722	1	21	455	475	CCAAGCUUAUCGGUAAUCUCA	UGAAAUUACUGACAAGCUUGG	Translation		1
2_PART_FOR_300_394_gi|51356823|gb|CO997599.1|CO997599	gi165956208	2.5	10.722	1	21	456	476	CCAAGCUUAUCGGUAAUCUCA	UGAAAUUACUGACAAGCUUGG	Translation		1
2_PART_FOR_300_394_gi|51356823|gb|CO997599.1|CO997599	gi42643539	3	18.736	1	20	244	263	CCAAGCUUAUCGGUAAUCUC	GAGAUAACUGAUAAGCUCGG	Cleavage		1
2_PART_FOR_300_394_gi|51356823|gb|CO997599.1|CO997599	gi42650010	3	15.42	1	20	412	431	CCAAGCUUAUCGGUAAUCUC	GAGAUAACUGAUAAGCUCGG	Cleavage		1
2_PART_FOR_300_394_gi|51356823|gb|CO997599.1|CO997599	gi42646371	3	14.329	1	20	432	451	CCAAGCUUAUCGGUAAUCUC	GAGAUAACUGAUAAGCUCGG	Cleavage		1
2_PART_FOR_300_394_gi|51356823|gb|CO997599.1|CO997599	gi42646425	3	12.631	1	20	441	460	CCAAGCUUAUCGGUAAUCUC	GAGAUAACUGAUAAGCUCGG	Cleavage		1
2_PART_FOR_300_394_gi|51356823|gb|CO997599.1|CO997599	gi42650395	3	15.956	1	20	436	455	CCAAGCUUAUCGGUAAUCUC	GAGAUAACUGAUAAGCUCGG	Cleavage		1
2_PART_FOR_300_394_gi|51356823|gb|CO997599.1|CO997599	gi74066073	3	15.906	1	20	13	32	CCAAGCUUAUCGGUAAUCUC	GAGAUAACUGAUAAGCUCGG	Cleavage		1
2_PART_FOR_300_394_gi|51356823|gb|CO997599.1|CO997599	gi165947718	3	15.429	1	20	144	163	CCAAGCUUAUCGGUAAUCUC	GAGAUAACUGAUAAGCUCGG	Cleavage		1
2_PART_FOR_300_394_gi|51356823|gb|CO997599.1|CO997599	gi42637275	3	17.624	1	20	438	457	CCAAGCUUAUCGGUAAUCUC	GAGAUAACUGAUAAGCUCGG	Cleavage		1
2_PART_FOR_300_394_gi|51356823|gb|CO997599.1|CO997599	gi42652972	3	13.571	1	20	435	454	CCAAGCUUAUCGGUAAUCUC	GAGAUAACUGAUAAGCUCGG	Cleavage		1
2_PART_FOR_300_394_gi|51356823|gb|CO997599.1|CO997599	gi165951490	3	13.571	1	20	434	453	CCAAGCUUAUCGGUAAUCUC	GAGAUAACUGAUAAGCUCGG	Cleavage		1
2_PART_FOR_300_394_gi|51356823|gb|CO997599.1|CO997599	gi42719363	3	13.571	1	20	436	455	CCAAGCUUAUCGGUAAUCUC	GAGAUAACUGAUAAGCUCGG	Cleavage		1
2_PART_FOR_300_394_gi|51356823|gb|CO997599.1|CO997599	gi74106957	3	13.571	1	20	406	425	CCAAGCUUAUCGGUAAUCUC	GAGAUAACUGAUAAGCUCGG	Cleavage		1
2_PART_FOR_300_394_gi|51356823|gb|CO997599.1|CO997599	gi165951632	3	13.571	1	20	198	217	CCAAGCUUAUCGGUAAUCUC	GAGAUAACUGAUAAGCUCGG	Cleavage		1
2_PART_FOR_301_365_gi|51361448|gb|CV002225.1|CV002225	gi165950667	3	18.547	1	20	230	249	CAGCUUGAGGAUGGGCGUAC	UCCCGCCCAUCCUCAAGCUG	Cleavage		1
2_PART_FOR_301_365_gi|51361448|gb|CV002225.1|CV002225	gi165954903	3	18.547	1	20	142	161	CAGCUUGAGGAUGGGCGUAC	UCCCGCCCAUCCUCAAGCUG	Cleavage		1
2_PART_FOR_301_365_gi|51361448|gb|CV002225.1|CV002225	gi165952647	3	18.547	1	20	301	320	CAGCUUGAGGAUGGGCGUAC	UCCCGCCCAUCCUCAAGCUG	Cleavage		1
2_PART_FOR_301_410_gi|51359823|gb|CV000600.1|CV000600	gi165946567	2.5	19.201	1	21	43	63	CUCUUCCAGCCAUCUCUUAUU	GAAGAGAGGUGGUUGGAAGAG	Cleavage		1
2_PART_FOR_301_410_gi|51359823|gb|CV000600.1|CV000600	gi165958393	3	18.657	1	21	68	88	CUCUUCCAGCCAUCUCUUAUU	GGUAAGGGAUGGUUGGAAAAG	Cleavage		1
2_PART_FOR_304_398_gi|165956197|gb|FD498629.1|FD498629	gi74112100	2.5	22.635	1	21	250	270	GCGUUUUCCUACAUCUCGUUU	GAAUGAGAUGUUGGGAAACGU	Translation		1
2_PART_FOR_304_398_gi|165956197|gb|FD498629.1|FD498629	gi42653984	3	20.208	1	21	62	82	GCGUUUUCCUACAUCUCGUUU	AAACGAUCUGCAGGAAAACGC	Translation		1
2_PART_FOR_309_392_gi|51356823|gb|CO997599.1|CO997599	gi74111594	0	21.41	1	21	447	467	CCAAGCUUAUCGGUAAUCUCA	UGAGAUUACCGAUAAGCUUGG	Cleavage		1
2_PART_FOR_309_392_gi|51356823|gb|CO997599.1|CO997599	gi165951481	0	21.41	1	21	409	429	CCAAGCUUAUCGGUAAUCUCA	UGAGAUUACCGAUAAGCUUGG	Cleavage		1
2_PART_FOR_309_392_gi|51356823|gb|CO997599.1|CO997599	gi42646119	0.5	16.011	1	20	468	487	CCAAGCUUAUCGGUAAUCUC	GAGAUUACUGAUAAGCUUGG	Cleavage		1
2_PART_FOR_309_392_gi|51356823|gb|CO997599.1|CO997599	gi165957845	0.5	17.655	1	20	472	491	CCAAGCUUAUCGGUAAUCUC	GAGAUUACUGAUAAGCUUGG	Cleavage		1
2_PART_FOR_309_392_gi|51356823|gb|CO997599.1|CO997599	gi74107693	0.5	15.621	1	20	453	472	CCAAGCUUAUCGGUAAUCUC	GAGAUUACUGAUAAGCUUGG	Cleavage		1
2_PART_FOR_309_392_gi|51356823|gb|CO997599.1|CO997599	gi165954798	0.5	19.33	1	20	347	366	CCAAGCUUAUCGGUAAUCUC	GAGAUUACUGAUAAGCUUGG	Cleavage		1
2_PART_FOR_309_392_gi|51356823|gb|CO997599.1|CO997599	gi165948660	2	18.588	1	21	472	492	CCAAGCUUAUCGGUAAUCUCA	UGAGAUUACUGAUAAGCUCGG	Cleavage		1
2_PART_FOR_309_392_gi|51356823|gb|CO997599.1|CO997599	gi165949841	2.5	9.826	1	21	345	365	CCAAGCUUAUCGGUAAUCUCA	UGAAAUUACUGACAAGCUUGG	Translation		1
2_PART_FOR_309_392_gi|51356823|gb|CO997599.1|CO997599	gi165953126	2.5	10.722	1	21	451	471	CCAAGCUUAUCGGUAAUCUCA	UGAAAUUACUGACAAGCUUGG	Translation		1
2_PART_FOR_309_392_gi|51356823|gb|CO997599.1|CO997599	gi165953909	2.5	10.722	1	21	455	475	CCAAGCUUAUCGGUAAUCUCA	UGAAAUUACUGACAAGCUUGG	Translation		1
2_PART_FOR_309_392_gi|51356823|gb|CO997599.1|CO997599	gi165956208	2.5	10.722	1	21	456	476	CCAAGCUUAUCGGUAAUCUCA	UGAAAUUACUGACAAGCUUGG	Translation		1
2_PART_FOR_309_392_gi|51356823|gb|CO997599.1|CO997599	gi42643539	3	18.736	1	20	244	263	CCAAGCUUAUCGGUAAUCUC	GAGAUAACUGAUAAGCUCGG	Cleavage		1
2_PART_FOR_309_392_gi|51356823|gb|CO997599.1|CO997599	gi42650010	3	15.42	1	20	412	431	CCAAGCUUAUCGGUAAUCUC	GAGAUAACUGAUAAGCUCGG	Cleavage		1
2_PART_FOR_309_392_gi|51356823|gb|CO997599.1|CO997599	gi42646371	3	14.329	1	20	432	451	CCAAGCUUAUCGGUAAUCUC	GAGAUAACUGAUAAGCUCGG	Cleavage		1
2_PART_FOR_309_392_gi|51356823|gb|CO997599.1|CO997599	gi42646425	3	12.631	1	20	441	460	CCAAGCUUAUCGGUAAUCUC	GAGAUAACUGAUAAGCUCGG	Cleavage		1
2_PART_FOR_309_392_gi|51356823|gb|CO997599.1|CO997599	gi42650395	3	15.956	1	20	436	455	CCAAGCUUAUCGGUAAUCUC	GAGAUAACUGAUAAGCUCGG	Cleavage		1
2_PART_FOR_309_392_gi|51356823|gb|CO997599.1|CO997599	gi74066073	3	15.906	1	20	13	32	CCAAGCUUAUCGGUAAUCUC	GAGAUAACUGAUAAGCUCGG	Cleavage		1
2_PART_FOR_309_392_gi|51356823|gb|CO997599.1|CO997599	gi165947718	3	15.429	1	20	144	163	CCAAGCUUAUCGGUAAUCUC	GAGAUAACUGAUAAGCUCGG	Cleavage		1
2_PART_FOR_309_392_gi|51356823|gb|CO997599.1|CO997599	gi42637275	3	17.624	1	20	438	457	CCAAGCUUAUCGGUAAUCUC	GAGAUAACUGAUAAGCUCGG	Cleavage		1
2_PART_FOR_309_392_gi|51356823|gb|CO997599.1|CO997599	gi42652972	3	13.571	1	20	435	454	CCAAGCUUAUCGGUAAUCUC	GAGAUAACUGAUAAGCUCGG	Cleavage		1
2_PART_FOR_309_392_gi|51356823|gb|CO997599.1|CO997599	gi165951490	3	13.571	1	20	434	453	CCAAGCUUAUCGGUAAUCUC	GAGAUAACUGAUAAGCUCGG	Cleavage		1
2_PART_FOR_309_392_gi|51356823|gb|CO997599.1|CO997599	gi42719363	3	13.571	1	20	436	455	CCAAGCUUAUCGGUAAUCUC	GAGAUAACUGAUAAGCUCGG	Cleavage		1
2_PART_FOR_309_392_gi|51356823|gb|CO997599.1|CO997599	gi74106957	3	13.571	1	20	406	425	CCAAGCUUAUCGGUAAUCUC	GAGAUAACUGAUAAGCUCGG	Cleavage		1
2_PART_FOR_309_392_gi|51356823|gb|CO997599.1|CO997599	gi165951632	3	13.571	1	20	198	217	CCAAGCUUAUCGGUAAUCUC	GAGAUAACUGAUAAGCUCGG	Cleavage		1
2_PART_FOR_313_422_gi|74068333|gb|DT583555.1|DT583555	gi165957736	2.5	17.636	1	21	344	364	UGGAAUGUAUGAUUCUCUAAA	UCUAGGGAAUUAUACAUUCUA	Cleavage		1
2_PART_FOR_313_422_gi|74068333|gb|DT583555.1|DT583555	gi51362359	3	24.29	1	21	147	167	UGGAAUGUAUGAUUCUCUAAA	UUUCGAGGAUCGUGUAUUCCA	Cleavage		1
2_PART_FOR_313_422_gi|74068333|gb|DT583555.1|DT583555	gi74108966	3	13.643	1	21	449	469	UGGAAUGUAUGAUUCUCUAAA	UUUGGGAGAUCAUAUAUUCCA	Cleavage		1
2_PART_FOR_313_422_gi|74068333|gb|DT583555.1|DT583555	gi165953388	3	17.694	1	21	297	317	UGGAAUGUAUGAUUCUCUAAA	UCUAGGGAAUUAUACAUUCUG	Cleavage		1
2_PART_FOR_313_422_gi|74068333|gb|DT583555.1|DT583555	gi165954328	3	17.694	1	21	297	317	UGGAAUGUAUGAUUCUCUAAA	UCUAGGGAAUUAUACAUUCUG	Cleavage		1
2_PART_FOR_313_422_gi|74068333|gb|DT583555.1|DT583555	gi165953894	3	14.13	1	21	446	466	UGGAAUGUAUGAUUCUCUAAA	UCUAGGGAAUAAUACAUUCUA	Translation		1
2_PART_FOR_314_410_gi|51362151|gb|CV002928.1|CV002928	gi74067244	2.5	21.537	1	21	170	189	GGCUUCAUCUCAGCAGCUGAG	UUCA-CUGCUGAGAUGGAGCC	Cleavage		1
2_PART_FOR_314_410_gi|51362151|gb|CV002928.1|CV002928	gi165959201	2.5	20.907	1	21	16	35	GGCUUCAUCUCAGCAGCUGAG	UUCA-CUGCUGAGAUGGAGCC	Cleavage		1
2_PART_FOR_316_422_gi|51356646|gb|CO997422.1|CO997422	gi74106243	0	20.444	1	21	396	416	GGAGGCUCCAUCUUGGCAUCG	CGAUGCCAAGAUGGAGCCUCC	Cleavage		1
2_PART_FOR_316_422_gi|51356646|gb|CO997422.1|CO997422	gi74111597	3	22.622	1	21	18	38	GGAGGCUCCAUCUUGGCAUCG	UGGUGCUGACAUGGAGCUUCC	Cleavage		1
2_PART_FOR_316_422_gi|51356646|gb|CO997422.1|CO997422	gi165955102	3	15.481	1	21	396	416	GGAGGCUCCAUCUUGGCAUCG	UGAUGUCAAGUUGGAGACUCC	Translation		1
2_PART_FOR_316_422_gi|51356646|gb|CO997422.1|CO997422	gi74107054	3	18.839	1	20	419	438	GGAGGCUCCAUCUUGGCAUC	GAUGCAAACAUGGAGCCUCA	Cleavage		1
2_PART_FOR_317_402_gi|165945041|gb|FD487557.1|FD487557	gi165958731	0	19.93	1	21	588	608	CCUUCACAGUUGCUAGGGCUG	CAGCCCUAGCAACUGUGAAGG	Cleavage		1
2_PART_FOR_317_402_gi|165945041|gb|FD487557.1|FD487557	gi165957681	0	19.785	1	21	583	603	CCUUCACAGUUGCUAGGGCUG	CAGCCCUAGCAACUGUGAAGG	Cleavage		1
2_PART_FOR_317_402_gi|165945041|gb|FD487557.1|FD487557	gi165949393	0	19.785	1	21	588	608	CCUUCACAGUUGCUAGGGCUG	CAGCCCUAGCAACUGUGAAGG	Cleavage		1
2_PART_FOR_317_402_gi|165945041|gb|FD487557.1|FD487557	gi165951491	3	11.745	1	21	1	21	CCUUCACAGUUGCUAGGGCUG	CAACCCUAGCAACAGUGAAGA	Cleavage		1
2_PART_FOR_317_426_gi|165957197|gb|FD500691.1|FD500691	gi165957736	2.5	17.636	1	21	344	364	UGGAAUGUAUGAUUCUCUAAA	UCUAGGGAAUUAUACAUUCUA	Cleavage		1
2_PART_FOR_317_426_gi|165957197|gb|FD500691.1|FD500691	gi51362359	3	24.29	1	21	147	167	UGGAAUGUAUGAUUCUCUAAA	UUUCGAGGAUCGUGUAUUCCA	Cleavage		1
2_PART_FOR_317_426_gi|165957197|gb|FD500691.1|FD500691	gi74108966	3	13.643	1	21	449	469	UGGAAUGUAUGAUUCUCUAAA	UUUGGGAGAUCAUAUAUUCCA	Cleavage		1
2_PART_FOR_317_426_gi|165957197|gb|FD500691.1|FD500691	gi165953388	3	17.694	1	21	297	317	UGGAAUGUAUGAUUCUCUAAA	UCUAGGGAAUUAUACAUUCUG	Cleavage		1
2_PART_FOR_317_426_gi|165957197|gb|FD500691.1|FD500691	gi165954328	3	17.694	1	21	297	317	UGGAAUGUAUGAUUCUCUAAA	UCUAGGGAAUUAUACAUUCUG	Cleavage		1
2_PART_FOR_317_426_gi|165957197|gb|FD500691.1|FD500691	gi165953894	3	14.13	1	21	446	466	UGGAAUGUAUGAUUCUCUAAA	UCUAGGGAAUAAUACAUUCUA	Translation		1
2_PART_FOR_317_426_gi|165958084|gb|FD498545.1|FD498545	gi42651389	3	10.682	1	20	24	43	GCAACGCCAUUUUGGGGAUU	GAUUUUCAAAAUUGCGUUGC	Cleavage		1
2_PART_FOR_317_426_gi|165958084|gb|FD498545.1|FD498545	gi165947961	3	22.279	1	20	125	144	GCAACGCCAUUUUGGGGAUU	AAUUCUUCAAAUGGUGUUGC	Cleavage		1
2_PART_FOR_319_382_gi|165956995|gb|FD500003.1|FD500003	gi42645871	3	8.369	1	21	234	254	UUGUUUCGGUAGAUAUGCUCU	GGGGAAUAUCUAUAGAAACAA	Cleavage		1
2_PART_FOR_32_130_gi|42652211|gb|CK761764.1|CK761764	gi165957447	3	16.952	1	20	177	196	CUUCGGGAAUUGACAACAAA	UUUCUUGUCAAUUUCCGACG	Cleavage		1
2_PART_FOR_321_430_gi|165956767|gb|FD499568.1|FD499568	gi165947499	2	23.529	1	20	189	208	GAGAUCCAGACAUCCGUUCG	UGGGCGGAUGUCUGGAUUUC	Cleavage		1
2_PART_FOR_321_430_gi|165956767|gb|FD499568.1|FD499568	gi165956485	3	21.302	1	20	342	361	GAGAUCCAGACAUCCGUUCG	UGAAGGGGUGUCUGGAUCUA	Cleavage		1
2_PART_FOR_321_430_gi|42646087|gb|CK755664.1|CK755664	gi165947499	2	23.529	1	20	189	208	GAGAUCCAGACAUCCGUUCG	UGGGCGGAUGUCUGGAUUUC	Cleavage		1
2_PART_FOR_321_430_gi|42646087|gb|CK755664.1|CK755664	gi165956485	3	21.302	1	20	342	361	GAGAUCCAGACAUCCGUUCG	UGAAGGGGUGUCUGGAUCUA	Cleavage		1
2_PART_FOR_325_433_gi|74071190|gb|DT586412.1|DT586412	gi42640462	3	24.36	1	21	391	411	GUGUCAAGUUCGGCGAAGCUG	CGGCGACGCCGAACUUGGCAC	Cleavage		1
2_PART_FOR_325_434_gi|74112084|gb|DT600939.1|DT600939	gi165947499	2	23.529	1	20	189	208	GAGAUCCAGACAUCCGUUCG	UGGGCGGAUGUCUGGAUUUC	Cleavage		1
2_PART_FOR_325_434_gi|74112084|gb|DT600939.1|DT600939	gi165956485	3	21.302	1	20	342	361	GAGAUCCAGACAUCCGUUCG	UGAAGGGGUGUCUGGAUCUA	Cleavage		1
2_PART_FOR_326_414_gi|51356646|gb|CO997422.1|CO997422	gi74106243	0	20.444	1	21	396	416	GGAGGCUCCAUCUUGGCAUCG	CGAUGCCAAGAUGGAGCCUCC	Cleavage		1
2_PART_FOR_326_414_gi|51356646|gb|CO997422.1|CO997422	gi74111597	3	22.622	1	21	18	38	GGAGGCUCCAUCUUGGCAUCG	UGGUGCUGACAUGGAGCUUCC	Cleavage		1
2_PART_FOR_326_414_gi|51356646|gb|CO997422.1|CO997422	gi165955102	3	15.481	1	21	396	416	GGAGGCUCCAUCUUGGCAUCG	UGAUGUCAAGUUGGAGACUCC	Translation		1
2_PART_FOR_326_414_gi|51356646|gb|CO997422.1|CO997422	gi74107054	3	18.839	1	20	419	438	GGAGGCUCCAUCUUGGCAUC	GAUGCAAACAUGGAGCCUCA	Cleavage		1
2_PART_FOR_329_422_gi|165957088|gb|FD498944.1|FD498944	gi74066209	3	12.009	1	20	392	411	AGAACAUGAUGUGCGCAGCG	UGCUGCGUAUGUCAUGUUCA	Cleavage		1
2_PART_FOR_329_422_gi|165957088|gb|FD498944.1|FD498944	gi165954400	3	18.487	1	20	373	392	AGAACAUGAUGUGCGCAGCG	UGUUGUGCUUAUCAUGUUCU	Cleavage		1
2_PART_FOR_33_142_gi|165950561|gb|FD491651.1|FD491651	gi165958028	3	14.162	1	19	110	129	GAGCUUGGU-AUCUAUCCUG	CAGGAUGGAUGACCAAGUUC	Translation		1
2_PART_FOR_331_430_gi|74108216|gb|DT596943.1|DT596943	gi165957496	3	22.735	1	20	89	108	GUGACAGACCAGGAAAGCUU	AGGGUUUCCAGGUCUGUCAU	Translation		1
2_PART_FOR_331_430_gi|74108216|gb|DT596943.1|DT596943	gi165958326	3	22.735	1	20	222	241	GUGACAGACCAGGAAAGCUU	AGGGUUUCCAGGUCUGUCAU	Translation		1
2_PART_FOR_331_430_gi|74108216|gb|DT596943.1|DT596943	gi51362935	3	22.735	1	20	145	164	GUGACAGACCAGGAAAGCUU	AGGGUUUCCAGGUCUGUCAU	Translation		1
2_PART_FOR_331_430_gi|74108216|gb|DT596943.1|DT596943	gi51355035	3	23.501	1	20	423	442	GUGACAGACCAGGAAAGCUU	AGGGUUUCCAGGUCUGUCAU	Translation		1
2_PART_FOR_331_430_gi|74108216|gb|DT596943.1|DT596943	gi51362419	3	22.346	1	20	82	101	GUGACAGACCAGGAAAGCUU	AGGGUUUCCAGGUCUGUCAU	Translation		1
2_PART_FOR_331_430_gi|74108216|gb|DT596943.1|DT596943	gi51355646	3	22.735	1	20	133	152	GUGACAGACCAGGAAAGCUU	AGGGUUUCCAGGUCUGUCAU	Translation		1
2_PART_FOR_331_430_gi|74108216|gb|DT596943.1|DT596943	gi51360483	3	21.827	1	20	59	78	GUGACAGACCAGGAAAGCUU	AGGGUUUCCAGGUCUGUCAU	Translation		1
2_PART_FOR_332_438_gi|165950118|gb|FD492998.1|FD492998	gi165953841	3	18.691	1	21	490	510	CAGCAGCGUCUGAUCUUCGCU	GGCAAAGAUUGGUCGCUGCUG	Translation		1
2_PART_FOR_336_441_gi|51362935|gb|CV003712.1|CV003712	gi165950971	2.5	19.73	1	21	277	297	UUGGGGACCUGAACCAUCUGA	UCAGAUGGUUCAGGUCUUCUA	Cleavage		1
2_PART_FOR_337_422_gi|165951926|gb|FD494594.1|FD494594	gi165958731	0	19.93	1	21	588	608	CCUUCACAGUUGCUAGGGCUG	CAGCCCUAGCAACUGUGAAGG	Cleavage		1
2_PART_FOR_337_422_gi|165951926|gb|FD494594.1|FD494594	gi165957681	0	19.785	1	21	583	603	CCUUCACAGUUGCUAGGGCUG	CAGCCCUAGCAACUGUGAAGG	Cleavage		1
2_PART_FOR_337_422_gi|165951926|gb|FD494594.1|FD494594	gi165949393	0	19.785	1	21	588	608	CCUUCACAGUUGCUAGGGCUG	CAGCCCUAGCAACUGUGAAGG	Cleavage		1
2_PART_FOR_337_422_gi|165951926|gb|FD494594.1|FD494594	gi165951491	3	11.745	1	21	1	21	CCUUCACAGUUGCUAGGGCUG	CAACCCUAGCAACAGUGAAGA	Cleavage		1
2_PART_FOR_341_447_gi|74109526|gb|DT598253.1|DT598253	gi42646353	2.5	18.384	1	20	258	277	GCAGCCAUUUACUGCACUUC	CAAGUGCCGUAAAUGGUUGC	Cleavage		1
2_PART_FOR_341_450_gi|165947785|gb|FD491396.1|FD491396	gi165946567	2.5	19.201	1	21	43	63	CUCUUCCAGCCAUCUCUUAUU	GAAGAGAGGUGGUUGGAAGAG	Cleavage		1
2_PART_FOR_341_450_gi|165947785|gb|FD491396.1|FD491396	gi165958393	3	18.657	1	21	68	88	CUCUUCCAGCCAUCUCUUAUU	GGUAAGGGAUGGUUGGAAAAG	Cleavage		1
2_PART_FOR_349_429_gi|165953305|gb|FD497259.1|FD497259	gi74109056	0	19.571	1	20	448	467	AUCCAGGAGAUGUUCAGGAG	CUCCUGAACAUCUCCUGGAU	Cleavage		1
2_PART_FOR_349_429_gi|165953305|gb|FD497259.1|FD497259	gi165959407	2.5	20.748	1	20	626	645	AUCCAGGAGAUGUUCAGGAG	CGUCGGAACAUCUCCUGGAU	Cleavage		1
2_PART_FOR_349_455_gi|165958510|gb|FD501907.1|FD501907	gi165951012	3	12.694	1	21	86	106	CAUGAUCGAUUUCAUUAUUCU	AGAGUAUUGAAGUCGAUCAUU	Cleavage		1
2_PART_FOR_349_455_gi|165958510|gb|FD501907.1|FD501907	gi74068064	2.5	13.658	1	21	480	500	CAUGAUCGAUUUCAUUAUUCU	GGGAUAAGGAAAUGGAUCAUG	Cleavage		1
2_PART_FOR_35_122_gi|165944979|gb|FD487495.1|FD487495	gi165958731	0	19.93	1	21	588	608	CCUUCACAGUUGCUAGGGCUG	CAGCCCUAGCAACUGUGAAGG	Cleavage		1
2_PART_FOR_35_122_gi|165944979|gb|FD487495.1|FD487495	gi165957681	0	19.785	1	21	583	603	CCUUCACAGUUGCUAGGGCUG	CAGCCCUAGCAACUGUGAAGG	Cleavage		1
2_PART_FOR_35_122_gi|165944979|gb|FD487495.1|FD487495	gi165949393	0	19.785	1	21	588	608	CCUUCACAGUUGCUAGGGCUG	CAGCCCUAGCAACUGUGAAGG	Cleavage		1
2_PART_FOR_35_122_gi|165944979|gb|FD487495.1|FD487495	gi165951491	3	11.745	1	21	1	21	CCUUCACAGUUGCUAGGGCUG	CAACCCUAGCAACAGUGAAGA	Cleavage		1
2_PART_FOR_36_138_gi|165955383|gb|FD496260.1|FD496260	gi74111597	3	14.928	1	21	303	323	GCUGCGAGGAGGACUGGUCGU	GCGACCAGCCCGCUUUGCAGC	Translation		1
2_PART_FOR_36_138_gi|165955383|gb|FD496260.1|FD496260	gi165957167	3	18.268	1	21	108	128	GCUGCGAGGAGGACUGGUCGU	GCCACCAGACCUCCUCGUGGC	Cleavage		1
2_PART_FOR_36_138_gi|165955383|gb|FD496260.1|FD496260	gi165953459	3	18.268	1	21	277	297	GCUGCGAGGAGGACUGGUCGU	GCCACCAGACCUCCUCGUGGC	Cleavage		1
2_PART_FOR_367_459_gi|165952379|gb|FD493964.1|FD493964	gi42719660	2	20.99	1	21	383	403	UCUCCUUGGACAAGGUGGUUU	GAGCCAUCUUGUUCGAGGAGA	Cleavage		1
2_PART_FOR_367_459_gi|165952379|gb|FD493964.1|FD493964	gi42653600	3	17.97	1	20	316	335	UCUCCUUGGACAAGGUGGUU	AGCUAAUUUGUCCAAGGAGG	Cleavage		1
2_PART_FOR_368_454_gi|74107268|gb|DT595995.1|DT595995	gi165957559	3	18.819	1	20	162	181	AGCCCGGCGGCGAGGGGGCC	GGGCUCCUUCCCGCCGGGCU	Translation		1
2_PART_FOR_368_454_gi|74107268|gb|DT595995.1|DT595995	gi165949078	3	23.925	1	20	70	89	AGCCCGGCGGCGAGGGGGCC	GGGCUCCUUCCCGCCGGGCU	Translation		1
2_PART_FOR_372_462_gi|51363441|gb|CV004218.1|CV004218	gi74106243	0	20.444	1	21	396	416	GGAGGCUCCAUCUUGGCAUCG	CGAUGCCAAGAUGGAGCCUCC	Cleavage		1
2_PART_FOR_372_462_gi|51363441|gb|CV004218.1|CV004218	gi74111597	3	22.622	1	21	18	38	GGAGGCUCCAUCUUGGCAUCG	UGGUGCUGACAUGGAGCUUCC	Cleavage		1
2_PART_FOR_372_462_gi|51363441|gb|CV004218.1|CV004218	gi165955102	3	15.481	1	21	396	416	GGAGGCUCCAUCUUGGCAUCG	UGAUGUCAAGUUGGAGACUCC	Translation		1
2_PART_FOR_372_462_gi|51363441|gb|CV004218.1|CV004218	gi74107054	3	18.839	1	20	419	438	GGAGGCUCCAUCUUGGCAUC	GAUGCAAACAUGGAGCCUCA	Cleavage		1
2_PART_FOR_373_482_gi|165951206|gb|FD493366.1|FD493366	gi165951057	2.5	8.8	1	21	397	417	GGGAUGCAGAUCUUUGUUAAG	CCUAACAAAGAUCGGCAUCCU	Cleavage		1
2_PART_FOR_373_482_gi|165951206|gb|FD493366.1|FD493366	gi74112522	2.5	7.165	1	21	242	262	GGGAUGCAGAUCUUUGUUAAG	CCUAACAAAGAUCGGCAUCCU	Cleavage		1
2_PART_FOR_373_482_gi|165951206|gb|FD493366.1|FD493366	gi42641201	2.5	7.062	1	21	400	420	GGGAUGCAGAUCUUUGUUAAG	CCUAACAAAGAUCGGCAUCCU	Cleavage		1
2_PART_FOR_373_482_gi|165951206|gb|FD493366.1|FD493366	gi74067691	2.5	7.165	1	21	370	390	GGGAUGCAGAUCUUUGUUAAG	CCUAACAAAGAUCGGCAUCCU	Cleavage		1
2_PART_FOR_373_482_gi|165951206|gb|FD493366.1|FD493366	gi74071783	2.5	7.165	1	21	391	411	GGGAUGCAGAUCUUUGUUAAG	CCUAACAAAGAUCGGCAUCCU	Cleavage		1
2_PART_FOR_37_93_gi|42650336|gb|CK759908.1|CK759908	gi51358216	2.5	7.958	1	20	9	28	GGAGAUUGGUGCCGGUGAUC	GAUCACCGCCACUAGUCUCU	Cleavage		1
2_PART_FOR_37_93_gi|42650336|gb|CK759908.1|CK759908	gi42652977	2.5	9.521	1	20	8	27	GGAGAUUGGUGCCGGUGAUC	GAUCACCGCCACUAGUCUCU	Cleavage		1
2_PART_FOR_37_93_gi|42650336|gb|CK759908.1|CK759908	gi74067475	2.5	4.782	1	20	2	21	GGAGAUUGGUGCCGGUGAUC	GAUCACCGCCACUAGUCUCU	Cleavage		1
2_PART_FOR_37_93_gi|42650336|gb|CK759908.1|CK759908	gi165951435	2.5	8.808	1	20	6	25	GGAGAUUGGUGCCGGUGAUC	GAUCACCGCCACUAGUCUCU	Cleavage		1
2_PART_FOR_380_486_gi|74069865|gb|DT585087.1|DT585087	gi74106243	0	20.444	1	21	396	416	GGAGGCUCCAUCUUGGCAUCG	CGAUGCCAAGAUGGAGCCUCC	Cleavage		1
2_PART_FOR_380_486_gi|74069865|gb|DT585087.1|DT585087	gi74111597	3	22.622	1	21	18	38	GGAGGCUCCAUCUUGGCAUCG	UGGUGCUGACAUGGAGCUUCC	Cleavage		1
2_PART_FOR_380_486_gi|74069865|gb|DT585087.1|DT585087	gi165955102	3	15.481	1	21	396	416	GGAGGCUCCAUCUUGGCAUCG	UGAUGUCAAGUUGGAGACUCC	Translation		1
2_PART_FOR_380_486_gi|74069865|gb|DT585087.1|DT585087	gi74107054	3	18.839	1	20	419	438	GGAGGCUCCAUCUUGGCAUC	GAUGCAAACAUGGAGCCUCA	Cleavage		1
2_PART_FOR_381_479_gi|74106243|gb|DT594970.1|DT594970	gi165952359	0	22.726	1	21	258	278	UCUCGGGUGGAGCCACCACCU	AGGUGGUGGCUCCACCCGAGA	Cleavage		1
2_PART_FOR_381_479_gi|74106243|gb|DT594970.1|DT594970	gi51356646	0	21.57	1	21	344	364	UCUCGGGUGGAGCCACCACCU	AGGUGGUGGCUCCACCCGAGA	Cleavage		1
2_PART_FOR_381_479_gi|74106243|gb|DT594970.1|DT594970	gi74064565	0	21.57	1	21	427	447	UCUCGGGUGGAGCCACCACCU	AGGUGGUGGCUCCACCCGAGA	Cleavage		1
2_PART_FOR_381_479_gi|74106243|gb|DT594970.1|DT594970	gi74069865	0	21.57	1	21	408	428	UCUCGGGUGGAGCCACCACCU	AGGUGGUGGCUCCACCCGAGA	Cleavage		1
2_PART_FOR_381_479_gi|74106243|gb|DT594970.1|DT594970	gi165947005	0	16.186	1	21	317	337	UCUCGGGUGGAGCCACCACCU	AGGUGGUGGCUCCACCCGAGA	Cleavage		1
2_PART_FOR_381_479_gi|74106243|gb|DT594970.1|DT594970	gi51364280	0	21.57	1	21	291	311	UCUCGGGUGGAGCCACCACCU	AGGUGGUGGCUCCACCCGAGA	Cleavage		1
2_PART_FOR_381_479_gi|74106243|gb|DT594970.1|DT594970	gi74071219	0	21.57	1	21	239	259	UCUCGGGUGGAGCCACCACCU	AGGUGGUGGCUCCACCCGAGA	Cleavage		1
2_PART_FOR_381_479_gi|74106243|gb|DT594970.1|DT594970	gi165947785	0	18.719	1	21	624	644	UCUCGGGUGGAGCCACCACCU	AGGUGGUGGCUCCACCCGAGA	Cleavage		1
2_PART_FOR_381_479_gi|74106243|gb|DT594970.1|DT594970	gi51363441	1	18.584	1	21	390	410	UCUCGGGUGGAGCCACCACCU	AGGGGGUGGCUCCACCCGAGA	Cleavage		1
2_PART_FOR_381_479_gi|74106243|gb|DT594970.1|DT594970	gi165945848	1.5	20.376	1	21	62	82	UCUCGGGUGGAGCCACCACCU	AGGUGGUGGCUCCUCCUGAGA	Cleavage		1
2_PART_FOR_381_479_gi|74106243|gb|DT594970.1|DT594970	gi165951032	1.5	22.776	1	21	533	553	UCUCGGGUGGAGCCACCACCU	AGGUGGUGGCUCCUCCUGAGA	Cleavage		1
2_PART_FOR_381_479_gi|74106243|gb|DT594970.1|DT594970	gi51358384	2	24.331	1	21	415	435	UCUCGGGUGGAGCCACCACCU	AGGUGGUGGCGCCGCCUGAGA	Translation		1
2_PART_FOR_381_479_gi|74106243|gb|DT594970.1|DT594970	gi165956504	2	22.163	1	21	112	132	UCUCGGGUGGAGCCACCACCU	AGGUGGUGGCGCCGCCUGAGA	Translation		1
2_PART_FOR_381_479_gi|74106243|gb|DT594970.1|DT594970	gi165957632	2	19.468	1	21	557	577	UCUCGGGUGGAGCCACCACCU	AGGUGGUGGCGCCGCCUGAGA	Translation		1
2_PART_FOR_381_479_gi|74106243|gb|DT594970.1|DT594970	gi165949310	2	22.239	1	21	584	604	UCUCGGGUGGAGCCACCACCU	AGGUGGUGGCGCCGCCUGAGA	Translation		1
2_PART_FOR_381_479_gi|74106243|gb|DT594970.1|DT594970	gi165957402	2	22.423	1	21	624	644	UCUCGGGUGGAGCCACCACCU	AGGUGGUGGCGCCGCCUGAGA	Translation		1
2_PART_FOR_381_479_gi|74106243|gb|DT594970.1|DT594970	gi51362543	2.5	23.131	1	21	237	257	UCUCGGGUGGAGCCACCACCU	AGGUGGUGGCCCCACCAGAGA	Translation		1
2_PART_FOR_381_479_gi|74106243|gb|DT594970.1|DT594970	gi165958934	2.5	21.047	1	21	677	697	UCUCGGGUGGAGCCACCACCU	AGGUGGUGGCCCCACCAGAGA	Translation		1
2_PART_FOR_381_479_gi|74106243|gb|DT594970.1|DT594970	gi165955493	2.5	19.482	1	21	535	555	UCUCGGGUGGAGCCACCACCU	AGGUGGUGGCCCCACCAGAGA	Translation		1
2_PART_FOR_381_479_gi|74106243|gb|DT594970.1|DT594970	gi165957209	3	20.721	1	21	638	658	UCUCGGGUGGAGCCACCACCU	AAGUGGUGGCGCCGCCUGAGA	Translation		1
2_PART_FOR_381_479_gi|74106243|gb|DT594970.1|DT594970	gi51358244	3	13.928	1	21	240	260	UCUCGGGUGGAGCCACCACCU	AGGUUGUUGCCCCACCCGAGA	Translation		1
2_PART_FOR_381_479_gi|74106243|gb|DT594970.1|DT594970	gi165950563	3	16.495	1	21	239	259	UCUCGGGUGGAGCCACCACCU	AGGUUGUUGCCCCACCCGAGA	Translation		1
2_PART_FOR_381_479_gi|74106243|gb|DT594970.1|DT594970	gi165958686	3	16.495	1	21	431	451	UCUCGGGUGGAGCCACCACCU	AGGUUGUUGCCCCACCCGAGA	Translation		1
2_PART_FOR_383_480_gi|165945650|gb|FD487920.1|FD487920	gi74067244	2.5	21.537	1	21	170	189	GGCUUCAUCUCAGCAGCUGAG	UUCA-CUGCUGAGAUGGAGCC	Cleavage		1
2_PART_FOR_383_480_gi|165945650|gb|FD487920.1|FD487920	gi165959201	2.5	20.907	1	21	16	35	GGCUUCAUCUCAGCAGCUGAG	UUCA-CUGCUGAGAUGGAGCC	Cleavage		1
2_PART_FOR_384_450_gi|165948317|gb|FD491926.1|FD491926	gi51358216	2.5	7.958	1	20	9	28	GGAGAUUGGUGCCGGUGAUC	GAUCACCGCCACUAGUCUCU	Cleavage		1
2_PART_FOR_384_450_gi|165948317|gb|FD491926.1|FD491926	gi42652977	2.5	9.521	1	20	8	27	GGAGAUUGGUGCCGGUGAUC	GAUCACCGCCACUAGUCUCU	Cleavage		1
2_PART_FOR_384_450_gi|165948317|gb|FD491926.1|FD491926	gi74067475	2.5	4.782	1	20	2	21	GGAGAUUGGUGCCGGUGAUC	GAUCACCGCCACUAGUCUCU	Cleavage		1
2_PART_FOR_384_450_gi|165948317|gb|FD491926.1|FD491926	gi165951435	2.5	8.808	1	20	6	25	GGAGAUUGGUGCCGGUGAUC	GAUCACCGCCACUAGUCUCU	Cleavage		1
2_PART_FOR_384_490_gi|42645677|gb|CK755254.1|CK755254	gi165953841	3	18.691	1	21	490	510	CAGCAGCGUCUGAUCUUCGCU	GGCAAAGAUUGGUCGCUGCUG	Translation		1
2_PART_FOR_389_482_gi|165951481|gb|FD494083.1|FD494083	gi51356823	0	24.666	1	21	318	338	CCAACGUCAUUGGUAUAUCCA	UGGAUAUACCAAUGACGUUGG	Cleavage		1
2_PART_FOR_389_482_gi|165951481|gb|FD494083.1|FD494083	gi42719269	3	23.656	1	20	368	387	CCAACGUCAUUGGUAUAUCC	GGAUAUCCCCAUGACGUUGU	Translation		1
2_PART_FOR_390_478_gi|74069865|gb|DT585087.1|DT585087	gi74106243	0	20.444	1	21	396	416	GGAGGCUCCAUCUUGGCAUCG	CGAUGCCAAGAUGGAGCCUCC	Cleavage		1
2_PART_FOR_390_478_gi|74069865|gb|DT585087.1|DT585087	gi74111597	3	22.622	1	21	18	38	GGAGGCUCCAUCUUGGCAUCG	UGGUGCUGACAUGGAGCUUCC	Cleavage		1
2_PART_FOR_390_478_gi|74069865|gb|DT585087.1|DT585087	gi165955102	3	15.481	1	21	396	416	GGAGGCUCCAUCUUGGCAUCG	UGAUGUCAAGUUGGAGACUCC	Translation		1
2_PART_FOR_390_478_gi|74069865|gb|DT585087.1|DT585087	gi74107054	3	18.839	1	20	419	438	GGAGGCUCCAUCUUGGCAUC	GAUGCAAACAUGGAGCCUCA	Cleavage		1
2_PART_FOR_391_486_gi|74111986|gb|DT600841.1|DT600841	gi74106161	1	18.33	1	21	356	376	GAAGCAUGGAAGGCCUGGUAU	AUACCAGGCCUUCCAUGCUUA	Cleavage		1
2_PART_FOR_391_486_gi|74111986|gb|DT600841.1|DT600841	gi165950392	2.5	21.039	1	21	122	142	GAAGCAUGGAAGGCCUGGUAU	GUACCAUGCCUUCCUUGCUUC	Cleavage		1
2_PART_FOR_391_486_gi|74111986|gb|DT600841.1|DT600841	gi42641376	3	19.977	1	20	90	109	GAAGCAUGGAAGGCCUGGUA	UGUCAGGCCAUGCAUGCUUC	Translation		1
2_PART_FOR_398_494_gi|165953422|gb|FD495873.1|FD495873	gi74106161	1	18.33	1	21	356	376	GAAGCAUGGAAGGCCUGGUAU	AUACCAGGCCUUCCAUGCUUA	Cleavage		1
2_PART_FOR_398_494_gi|165953422|gb|FD495873.1|FD495873	gi165950392	2.5	21.039	1	21	122	142	GAAGCAUGGAAGGCCUGGUAU	GUACCAUGCCUUCCUUGCUUC	Cleavage		1
2_PART_FOR_398_494_gi|165953422|gb|FD495873.1|FD495873	gi42641376	3	19.977	1	20	90	109	GAAGCAUGGAAGGCCUGGUA	UGUCAGGCCAUGCAUGCUUC	Translation		1
2_PART_FOR_399_506_gi|74064565|gb|DT579787.1|DT579787	gi74106243	0	20.444	1	21	396	416	GGAGGCUCCAUCUUGGCAUCG	CGAUGCCAAGAUGGAGCCUCC	Cleavage		1
2_PART_FOR_399_506_gi|74064565|gb|DT579787.1|DT579787	gi74111597	3	22.622	1	21	18	38	GGAGGCUCCAUCUUGGCAUCG	UGGUGCUGACAUGGAGCUUCC	Cleavage		1
2_PART_FOR_399_506_gi|74064565|gb|DT579787.1|DT579787	gi165955102	3	15.481	1	21	396	416	GGAGGCUCCAUCUUGGCAUCG	UGAUGUCAAGUUGGAGACUCC	Translation		1
2_PART_FOR_399_506_gi|74064565|gb|DT579787.1|DT579787	gi74107054	3	18.839	1	20	419	438	GGAGGCUCCAUCUUGGCAUC	GAUGCAAACAUGGAGCCUCA	Cleavage		1
2_PART_FOR_402_498_gi|74106454|gb|DT595181.1|DT595181	gi74106161	1	18.33	1	21	356	376	GAAGCAUGGAAGGCCUGGUAU	AUACCAGGCCUUCCAUGCUUA	Cleavage		1
2_PART_FOR_402_498_gi|74106454|gb|DT595181.1|DT595181	gi165950392	2.5	21.039	1	21	122	142	GAAGCAUGGAAGGCCUGGUAU	GUACCAUGCCUUCCUUGCUUC	Cleavage		1
2_PART_FOR_402_498_gi|74106454|gb|DT595181.1|DT595181	gi42641376	3	19.977	1	20	90	109	GAAGCAUGGAAGGCCUGGUA	UGUCAGGCCAUGCAUGCUUC	Translation		1
2_PART_FOR_409_498_gi|74064565|gb|DT579787.1|DT579787	gi74106243	0	20.444	1	21	396	416	GGAGGCUCCAUCUUGGCAUCG	CGAUGCCAAGAUGGAGCCUCC	Cleavage		1
2_PART_FOR_409_498_gi|74064565|gb|DT579787.1|DT579787	gi74111597	3	22.622	1	21	18	38	GGAGGCUCCAUCUUGGCAUCG	UGGUGCUGACAUGGAGCUUCC	Cleavage		1
2_PART_FOR_409_498_gi|74064565|gb|DT579787.1|DT579787	gi165955102	3	15.481	1	21	396	416	GGAGGCUCCAUCUUGGCAUCG	UGAUGUCAAGUUGGAGACUCC	Translation		1
2_PART_FOR_409_498_gi|74064565|gb|DT579787.1|DT579787	gi74107054	3	18.839	1	20	419	438	GGAGGCUCCAUCUUGGCAUC	GAUGCAAACAUGGAGCCUCA	Cleavage		1
2_PART_FOR_409_518_gi|74064882|gb|DT580104.1|DT580104	gi165951057	2.5	8.8	1	21	397	417	GGGAUGCAGAUCUUUGUUAAG	CCUAACAAAGAUCGGCAUCCU	Cleavage		1
2_PART_FOR_409_518_gi|74064882|gb|DT580104.1|DT580104	gi74112522	2.5	7.165	1	21	242	262	GGGAUGCAGAUCUUUGUUAAG	CCUAACAAAGAUCGGCAUCCU	Cleavage		1
2_PART_FOR_409_518_gi|74064882|gb|DT580104.1|DT580104	gi42641201	2.5	7.062	1	21	400	420	GGGAUGCAGAUCUUUGUUAAG	CCUAACAAAGAUCGGCAUCCU	Cleavage		1
2_PART_FOR_409_518_gi|74064882|gb|DT580104.1|DT580104	gi74067691	2.5	7.165	1	21	370	390	GGGAUGCAGAUCUUUGUUAAG	CCUAACAAAGAUCGGCAUCCU	Cleavage		1
2_PART_FOR_409_518_gi|74064882|gb|DT580104.1|DT580104	gi74071783	2.5	7.165	1	21	391	411	GGGAUGCAGAUCUUUGUUAAG	CCUAACAAAGAUCGGCAUCCU	Cleavage		1
2_PART_FOR_413_518_gi|165957056|gb|FD498912.1|FD498912	gi165951725	0	20.688	1	22	477	498	UCUUGAAGAACGGUGAUGCUGG	CCAGCAUCACCGUUCUUCAAGA	Cleavage		1
2_PART_FOR_413_518_gi|165957056|gb|FD498912.1|FD498912	gi165947966	3	10.886	1	22	583	604	UCUUGAAGAACGGUGAUGCUGG	CCUGCAUCGCCGUUCUUCAAAA	Cleavage		1
2_PART_FOR_413_518_gi|165957056|gb|FD498912.1|FD498912	gi165945026	3	13.404	1	22	625	646	UCUUGAAGAACGGUGAUGCUGG	CCUGCAUCGCCGUUCUUCAAAA	Cleavage		1
2_PART_FOR_413_518_gi|165958326|gb|FD501462.1|FD501462	gi165950971	2.5	19.73	1	21	277	297	UUGGGGACCUGAACCAUCUGA	UCAGAUGGUUCAGGUCUUCUA	Cleavage		1
2_PART_FOR_425_510_gi|165953858|gb|FD497974.1|FD497974	gi165958731	0	19.93	1	21	588	608	CCUUCACAGUUGCUAGGGCUG	CAGCCCUAGCAACUGUGAAGG	Cleavage		1
2_PART_FOR_425_510_gi|165953858|gb|FD497974.1|FD497974	gi165957681	0	19.785	1	21	583	603	CCUUCACAGUUGCUAGGGCUG	CAGCCCUAGCAACUGUGAAGG	Cleavage		1
2_PART_FOR_425_510_gi|165953858|gb|FD497974.1|FD497974	gi165949393	0	19.785	1	21	588	608	CCUUCACAGUUGCUAGGGCUG	CAGCCCUAGCAACUGUGAAGG	Cleavage		1
2_PART_FOR_425_510_gi|165953858|gb|FD497974.1|FD497974	gi165951491	3	11.745	1	21	1	21	CCUUCACAGUUGCUAGGGCUG	CAACCCUAGCAACAGUGAAGA	Cleavage		1
2_PART_FOR_427_521_gi|74111594|gb|DT600449.1|DT600449	gi51356823	0	24.666	1	21	318	338	CCAACGUCAUUGGUAUAUCCA	UGGAUAUACCAAUGACGUUGG	Cleavage		1
2_PART_FOR_427_521_gi|74111594|gb|DT600449.1|DT600449	gi42719269	3	23.656	1	20	368	387	CCAACGUCAUUGGUAUAUCC	GGAUAUCCCCAUGACGUUGU	Translation		1
2_PART_FOR_435_498_gi|165950334|gb|FD492040.1|FD492040	gi42645871	3	8.369	1	21	234	254	UUGUUUCGGUAGAUAUGCUCU	GGGGAAUAUCUAUAGAAACAA	Cleavage		1
2_PART_FOR_444_542_gi|165957646|gb|FD500042.1|FD500042	gi42649775	2.5	23.921	1	21	292	312	CCAUCAUUGGGAAGGCUGGGG	UCCUAGCCUCUUCAAUGAUGG	Cleavage		1
2_PART_FOR_444_542_gi|165957646|gb|FD500042.1|FD500042	gi165953019	2.5	21.081	1	21	251	271	CCAUCAUUGGGAAGGCUGGGG	UCCUAGCCUCUUCAAUGAUGG	Cleavage		1
2_PART_FOR_444_546_gi|165953853|gb|FD497969.1|FD497969	gi165951725	0	20.688	1	22	477	498	UCUUGAAGAACGGUGAUGCUGG	CCAGCAUCACCGUUCUUCAAGA	Cleavage		1
2_PART_FOR_444_546_gi|165953853|gb|FD497969.1|FD497969	gi165947966	3	10.886	1	22	583	604	UCUUGAAGAACGGUGAUGCUGG	CCUGCAUCGCCGUUCUUCAAAA	Cleavage		1
2_PART_FOR_444_546_gi|165953853|gb|FD497969.1|FD497969	gi165945026	3	13.404	1	22	625	646	UCUUGAAGAACGGUGAUGCUGG	CCUGCAUCGCCGUUCUUCAAAA	Cleavage		1
2_PART_FOR_445_554_gi|165958347|gb|FD501483.1|FD501483	gi74066479	0	21.471	1	21	269	289	GUUCGGAUUCUUCGUCCAGGC	GCCUGGACGAAGAAUCCGAAC	Cleavage		1
2_PART_FOR_445_554_gi|165958347|gb|FD501483.1|FD501483	gi42637454	3	21.214	1	21	353	373	GUUCGGAUUCUUCGUCCAGGC	GCCUGGAGGAAGAACCCGAGC	Cleavage		1
2_PART_FOR_445_554_gi|165958347|gb|FD501483.1|FD501483	gi42719359	3	17.23	1	21	21	41	GUUCGGAUUCUUCGUCCAGGC	GUCCGGACGAAGCAUCCGAAU	Translation		1
2_PART_FOR_447_514_gi|165955232|gb|FD497630.1|FD497630	gi165958524	2.5	15.937	1	21	272	292	GGAGCUGCCAUACAGGGUGGG	CUCAGCCUGUGUGGCAGCUUC	Cleavage		1
2_PART_FOR_449_513_gi|42633826|gb|CK743403.1|CK743403	gi165950667	3	18.547	1	20	230	249	CAGCUUGAGGAUGGGCGUAC	UCCCGCCCAUCCUCAAGCUG	Cleavage		1
2_PART_FOR_449_513_gi|42633826|gb|CK743403.1|CK743403	gi165954903	3	18.547	1	20	142	161	CAGCUUGAGGAUGGGCGUAC	UCCCGCCCAUCCUCAAGCUG	Cleavage		1
2_PART_FOR_449_513_gi|42633826|gb|CK743403.1|CK743403	gi165952647	3	18.547	1	20	301	320	CAGCUUGAGGAUGGGCGUAC	UCCCGCCCAUCCUCAAGCUG	Cleavage		1
2_PART_FOR_449_558_gi|165957723|gb|FD499867.1|FD499867	gi165959148	3	24.218	1	21	411	431	UCCUGACGGUCAGGUGAUCAC	GUGAUUAUUUCGCCGUCAGGA	Translation		1
2_PART_FOR_449_558_gi|165957723|gb|FD499867.1|FD499867	gi165958482	3	16.858	1	20	52	71	UCCUGACGGUCAGGUGAUCA	UGAUCACCUGAGCGUGAGGG	Translation		1
2_PART_FOR_449_558_gi|165957723|gb|FD499867.1|FD499867	gi165955655	3	16.929	1	20	195	214	UCCUGACGGUCAGGUGAUCA	UGAUCACCUGAGCGUGAGGG	Translation		1
2_PART_FOR_449_558_gi|165957723|gb|FD499867.1|FD499867	gi165956165	3	16.929	1	20	191	210	UCCUGACGGUCAGGUGAUCA	UGAUCACCUGAGCGUGAGGG	Translation		1
2_PART_FOR_449_558_gi|165957723|gb|FD499867.1|FD499867	gi42645158	3	16.929	1	20	217	236	UCCUGACGGUCAGGUGAUCA	UGAUCACCUGAGCGUGAGGG	Translation		1
2_PART_FOR_449_558_gi|165957723|gb|FD499867.1|FD499867	gi51361387	3	14.778	1	20	225	244	UCCUGACGGUCAGGUGAUCA	UGAUCUCAUGACCGUUGGGA	Cleavage		1
2_PART_FOR_449_558_gi|165957723|gb|FD499867.1|FD499867	gi165955650	3	15.459	1	20	150	169	UCCUGACGGUCAGGUGAUCA	UGAUCUCAUGACCGUUGGGA	Cleavage		1
2_PART_FOR_45_145_gi|42652802|gb|CK762351.1|CK762351	gi165948036	2.5	19.246	1	20	178	197	UGGUUCCCGAUGUGUCAAGC	GCUUGACGCUUUGGGGACCA	Translation		1
2_PART_FOR_451_538_gi|165951135|gb|FD494739.1|FD494739	gi165948794	0	18.114	1	21	129	149	GGAGAUGAUGUACAGGUUCUU	AAGAACCUGUACAUCAUCUCC	Cleavage		1
2_PART_FOR_451_538_gi|165951135|gb|FD494739.1|FD494739	gi165950456	0	18.5	1	21	135	155	GGAGAUGAUGUACAGGUUCUU	AAGAACCUGUACAUCAUCUCC	Cleavage		1
2_PART_FOR_451_538_gi|165951135|gb|FD494739.1|FD494739	gi165948105	0	18.5	1	21	126	146	GGAGAUGAUGUACAGGUUCUU	AAGAACCUGUACAUCAUCUCC	Cleavage		1
2_PART_FOR_451_538_gi|165951135|gb|FD494739.1|FD494739	gi165947980	0	20.473	1	21	25	45	GGAGAUGAUGUACAGGUUCUU	AAGAACCUGUACAUCAUCUCC	Cleavage		1
2_PART_FOR_451_538_gi|165951135|gb|FD494739.1|FD494739	gi165946744	0	20.7	1	21	126	146	GGAGAUGAUGUACAGGUUCUU	AAGAACCUGUACAUCAUCUCC	Cleavage		1
2_PART_FOR_451_538_gi|165951135|gb|FD494739.1|FD494739	gi165946065	0	18.5	1	21	135	155	GGAGAUGAUGUACAGGUUCUU	AAGAACCUGUACAUCAUCUCC	Cleavage		1
2_PART_FOR_451_538_gi|165951135|gb|FD494739.1|FD494739	gi165953314	0	18.5	1	21	135	155	GGAGAUGAUGUACAGGUUCUU	AAGAACCUGUACAUCAUCUCC	Cleavage		1
2_PART_FOR_451_538_gi|165951135|gb|FD494739.1|FD494739	gi165953730	0	18.5	1	21	127	147	GGAGAUGAUGUACAGGUUCUU	AAGAACCUGUACAUCAUCUCC	Cleavage		1
2_PART_FOR_451_538_gi|165951135|gb|FD494739.1|FD494739	gi165953364	0	18.5	1	21	129	149	GGAGAUGAUGUACAGGUUCUU	AAGAACCUGUACAUCAUCUCC	Cleavage		1
2_PART_FOR_451_538_gi|165951135|gb|FD494739.1|FD494739	gi165952698	0	18.5	1	21	129	149	GGAGAUGAUGUACAGGUUCUU	AAGAACCUGUACAUCAUCUCC	Cleavage		1
2_PART_FOR_451_538_gi|165951135|gb|FD494739.1|FD494739	gi74111488	1.5	12.432	1	21	142	162	GGAGAUGAUGUACAGGUUCUU	AAAAAUCUGUACAUCAUCUCC	Cleavage		1
2_PART_FOR_451_538_gi|165951135|gb|FD494739.1|FD494739	gi51364422	3	20.466	1	21	124	144	GGAGAUGAUGUACAGGUUCUU	AAGAAUCUCUACAUAAUCUCC	Cleavage		1
2_PART_FOR_451_538_gi|165951135|gb|FD494739.1|FD494739	gi165951145	3	20.466	1	21	123	143	GGAGAUGAUGUACAGGUUCUU	AAGAAUCUCUACAUAAUCUCC	Cleavage		1
2_PART_FOR_451_538_gi|165951135|gb|FD494739.1|FD494739	gi165949650	3	20.466	1	21	130	150	GGAGAUGAUGUACAGGUUCUU	AAGAAUCUCUACAUAAUCUCC	Cleavage		1
2_PART_FOR_451_538_gi|165951135|gb|FD494739.1|FD494739	gi165957837	3	21.6	1	21	124	144	GGAGAUGAUGUACAGGUUCUU	AAGAAUCUCUACAUAAUCUCC	Cleavage		1
2_PART_FOR_451_538_gi|165951135|gb|FD494739.1|FD494739	gi165957788	3	20.18	1	21	124	144	GGAGAUGAUGUACAGGUUCUU	AAGAAUCUCUACAUAAUCUCC	Cleavage		1
2_PART_FOR_451_538_gi|165951135|gb|FD494739.1|FD494739	gi165956789	3	20.466	1	21	124	144	GGAGAUGAUGUACAGGUUCUU	AAGAAUCUCUACAUAAUCUCC	Cleavage		1
2_PART_FOR_451_538_gi|165951135|gb|FD494739.1|FD494739	gi165951074	3	20.465	1	21	124	144	GGAGAUGAUGUACAGGUUCUU	AAGAAUCUCUACAUAAUCUCC	Cleavage		1
2_PART_FOR_451_538_gi|165951135|gb|FD494739.1|FD494739	gi74071845	3	20.466	1	21	124	144	GGAGAUGAUGUACAGGUUCUU	AAGAAUCUCUACAUAAUCUCC	Cleavage		1
2_PART_FOR_451_538_gi|165951135|gb|FD494739.1|FD494739	gi165956080	3	20.466	1	21	130	150	GGAGAUGAUGUACAGGUUCUU	AAGAAUCUCUACAUAAUCUCC	Cleavage		1
2_PART_FOR_451_538_gi|165951135|gb|FD494739.1|FD494739	gi74065019	3	10.751	1	21	19	39	GGAGAUGAUGUACAGGUUCUU	GGGAACCUGUACAAAAUCUCC	Cleavage		1
2_PART_FOR_456_526_gi|165951136|gb|FD494740.1|FD494740	gi165948794	0	18.114	1	21	129	149	GGAGAUGAUGUACAGGUUCUU	AAGAACCUGUACAUCAUCUCC	Cleavage		1
2_PART_FOR_456_526_gi|165951136|gb|FD494740.1|FD494740	gi165950456	0	18.5	1	21	135	155	GGAGAUGAUGUACAGGUUCUU	AAGAACCUGUACAUCAUCUCC	Cleavage		1
2_PART_FOR_456_526_gi|165951136|gb|FD494740.1|FD494740	gi165948105	0	18.5	1	21	126	146	GGAGAUGAUGUACAGGUUCUU	AAGAACCUGUACAUCAUCUCC	Cleavage		1
2_PART_FOR_456_526_gi|165951136|gb|FD494740.1|FD494740	gi165947980	0	20.473	1	21	25	45	GGAGAUGAUGUACAGGUUCUU	AAGAACCUGUACAUCAUCUCC	Cleavage		1
2_PART_FOR_456_526_gi|165951136|gb|FD494740.1|FD494740	gi165946744	0	20.7	1	21	126	146	GGAGAUGAUGUACAGGUUCUU	AAGAACCUGUACAUCAUCUCC	Cleavage		1
2_PART_FOR_456_526_gi|165951136|gb|FD494740.1|FD494740	gi165946065	0	18.5	1	21	135	155	GGAGAUGAUGUACAGGUUCUU	AAGAACCUGUACAUCAUCUCC	Cleavage		1
2_PART_FOR_456_526_gi|165951136|gb|FD494740.1|FD494740	gi165953314	0	18.5	1	21	135	155	GGAGAUGAUGUACAGGUUCUU	AAGAACCUGUACAUCAUCUCC	Cleavage		1
2_PART_FOR_456_526_gi|165951136|gb|FD494740.1|FD494740	gi165953730	0	18.5	1	21	127	147	GGAGAUGAUGUACAGGUUCUU	AAGAACCUGUACAUCAUCUCC	Cleavage		1
2_PART_FOR_456_526_gi|165951136|gb|FD494740.1|FD494740	gi165953364	0	18.5	1	21	129	149	GGAGAUGAUGUACAGGUUCUU	AAGAACCUGUACAUCAUCUCC	Cleavage		1
2_PART_FOR_456_526_gi|165951136|gb|FD494740.1|FD494740	gi165952698	0	18.5	1	21	129	149	GGAGAUGAUGUACAGGUUCUU	AAGAACCUGUACAUCAUCUCC	Cleavage		1
2_PART_FOR_456_526_gi|165951136|gb|FD494740.1|FD494740	gi74111488	1.5	12.432	1	21	142	162	GGAGAUGAUGUACAGGUUCUU	AAAAAUCUGUACAUCAUCUCC	Cleavage		1
2_PART_FOR_456_526_gi|165951136|gb|FD494740.1|FD494740	gi51364422	3	20.466	1	21	124	144	GGAGAUGAUGUACAGGUUCUU	AAGAAUCUCUACAUAAUCUCC	Cleavage		1
2_PART_FOR_456_526_gi|165951136|gb|FD494740.1|FD494740	gi165951145	3	20.466	1	21	123	143	GGAGAUGAUGUACAGGUUCUU	AAGAAUCUCUACAUAAUCUCC	Cleavage		1
2_PART_FOR_456_526_gi|165951136|gb|FD494740.1|FD494740	gi165949650	3	20.466	1	21	130	150	GGAGAUGAUGUACAGGUUCUU	AAGAAUCUCUACAUAAUCUCC	Cleavage		1
2_PART_FOR_456_526_gi|165951136|gb|FD494740.1|FD494740	gi165957837	3	21.6	1	21	124	144	GGAGAUGAUGUACAGGUUCUU	AAGAAUCUCUACAUAAUCUCC	Cleavage		1
2_PART_FOR_456_526_gi|165951136|gb|FD494740.1|FD494740	gi165957788	3	20.18	1	21	124	144	GGAGAUGAUGUACAGGUUCUU	AAGAAUCUCUACAUAAUCUCC	Cleavage		1
2_PART_FOR_456_526_gi|165951136|gb|FD494740.1|FD494740	gi165956789	3	20.466	1	21	124	144	GGAGAUGAUGUACAGGUUCUU	AAGAAUCUCUACAUAAUCUCC	Cleavage		1
2_PART_FOR_456_526_gi|165951136|gb|FD494740.1|FD494740	gi165951074	3	20.465	1	21	124	144	GGAGAUGAUGUACAGGUUCUU	AAGAAUCUCUACAUAAUCUCC	Cleavage		1
2_PART_FOR_456_526_gi|165951136|gb|FD494740.1|FD494740	gi74071845	3	20.466	1	21	124	144	GGAGAUGAUGUACAGGUUCUU	AAGAAUCUCUACAUAAUCUCC	Cleavage		1
2_PART_FOR_456_526_gi|165951136|gb|FD494740.1|FD494740	gi165956080	3	20.466	1	21	130	150	GGAGAUGAUGUACAGGUUCUU	AAGAAUCUCUACAUAAUCUCC	Cleavage		1
2_PART_FOR_456_526_gi|165951136|gb|FD494740.1|FD494740	gi74065019	3	10.751	1	21	19	39	GGAGAUGAUGUACAGGUUCUU	GGGAACCUGUACAAAAUCUCC	Cleavage		1
2_PART_FOR_457_526_gi|165951135|gb|FD494739.1|FD494739	gi165948794	0	18.114	1	21	129	149	GGAGAUGAUGUACAGGUUCUU	AAGAACCUGUACAUCAUCUCC	Cleavage		1
2_PART_FOR_457_526_gi|165951135|gb|FD494739.1|FD494739	gi165950456	0	18.5	1	21	135	155	GGAGAUGAUGUACAGGUUCUU	AAGAACCUGUACAUCAUCUCC	Cleavage		1
2_PART_FOR_457_526_gi|165951135|gb|FD494739.1|FD494739	gi165948105	0	18.5	1	21	126	146	GGAGAUGAUGUACAGGUUCUU	AAGAACCUGUACAUCAUCUCC	Cleavage		1
2_PART_FOR_457_526_gi|165951135|gb|FD494739.1|FD494739	gi165947980	0	20.473	1	21	25	45	GGAGAUGAUGUACAGGUUCUU	AAGAACCUGUACAUCAUCUCC	Cleavage		1
2_PART_FOR_457_526_gi|165951135|gb|FD494739.1|FD494739	gi165946744	0	20.7	1	21	126	146	GGAGAUGAUGUACAGGUUCUU	AAGAACCUGUACAUCAUCUCC	Cleavage		1
2_PART_FOR_457_526_gi|165951135|gb|FD494739.1|FD494739	gi165946065	0	18.5	1	21	135	155	GGAGAUGAUGUACAGGUUCUU	AAGAACCUGUACAUCAUCUCC	Cleavage		1
2_PART_FOR_457_526_gi|165951135|gb|FD494739.1|FD494739	gi165953314	0	18.5	1	21	135	155	GGAGAUGAUGUACAGGUUCUU	AAGAACCUGUACAUCAUCUCC	Cleavage		1
2_PART_FOR_457_526_gi|165951135|gb|FD494739.1|FD494739	gi165953730	0	18.5	1	21	127	147	GGAGAUGAUGUACAGGUUCUU	AAGAACCUGUACAUCAUCUCC	Cleavage		1
2_PART_FOR_457_526_gi|165951135|gb|FD494739.1|FD494739	gi165953364	0	18.5	1	21	129	149	GGAGAUGAUGUACAGGUUCUU	AAGAACCUGUACAUCAUCUCC	Cleavage		1
2_PART_FOR_457_526_gi|165951135|gb|FD494739.1|FD494739	gi165952698	0	18.5	1	21	129	149	GGAGAUGAUGUACAGGUUCUU	AAGAACCUGUACAUCAUCUCC	Cleavage		1
2_PART_FOR_457_526_gi|165951135|gb|FD494739.1|FD494739	gi74111488	1.5	12.432	1	21	142	162	GGAGAUGAUGUACAGGUUCUU	AAAAAUCUGUACAUCAUCUCC	Cleavage		1
2_PART_FOR_457_526_gi|165951135|gb|FD494739.1|FD494739	gi51364422	3	20.466	1	21	124	144	GGAGAUGAUGUACAGGUUCUU	AAGAAUCUCUACAUAAUCUCC	Cleavage		1
2_PART_FOR_457_526_gi|165951135|gb|FD494739.1|FD494739	gi165951145	3	20.466	1	21	123	143	GGAGAUGAUGUACAGGUUCUU	AAGAAUCUCUACAUAAUCUCC	Cleavage		1
2_PART_FOR_457_526_gi|165951135|gb|FD494739.1|FD494739	gi165949650	3	20.466	1	21	130	150	GGAGAUGAUGUACAGGUUCUU	AAGAAUCUCUACAUAAUCUCC	Cleavage		1
2_PART_FOR_457_526_gi|165951135|gb|FD494739.1|FD494739	gi165957837	3	21.6	1	21	124	144	GGAGAUGAUGUACAGGUUCUU	AAGAAUCUCUACAUAAUCUCC	Cleavage		1
2_PART_FOR_457_526_gi|165951135|gb|FD494739.1|FD494739	gi165957788	3	20.18	1	21	124	144	GGAGAUGAUGUACAGGUUCUU	AAGAAUCUCUACAUAAUCUCC	Cleavage		1
2_PART_FOR_457_526_gi|165951135|gb|FD494739.1|FD494739	gi165956789	3	20.466	1	21	124	144	GGAGAUGAUGUACAGGUUCUU	AAGAAUCUCUACAUAAUCUCC	Cleavage		1
2_PART_FOR_457_526_gi|165951135|gb|FD494739.1|FD494739	gi165951074	3	20.465	1	21	124	144	GGAGAUGAUGUACAGGUUCUU	AAGAAUCUCUACAUAAUCUCC	Cleavage		1
2_PART_FOR_457_526_gi|165951135|gb|FD494739.1|FD494739	gi74071845	3	20.466	1	21	124	144	GGAGAUGAUGUACAGGUUCUU	AAGAAUCUCUACAUAAUCUCC	Cleavage		1
2_PART_FOR_457_526_gi|165951135|gb|FD494739.1|FD494739	gi165956080	3	20.466	1	21	130	150	GGAGAUGAUGUACAGGUUCUU	AAGAAUCUCUACAUAAUCUCC	Cleavage		1
2_PART_FOR_457_526_gi|165951135|gb|FD494739.1|FD494739	gi74065019	3	10.751	1	21	19	39	GGAGAUGAUGUACAGGUUCUU	GGGAACCUGUACAAAAUCUCC	Cleavage		1
2_PART_FOR_46_154_gi|165956888|gb|FD499950.1|FD499950	gi165958028	3	14.162	1	19	110	129	GAGCUUGGU-AUCUAUCCUG	CAGGAUGGAUGACCAAGUUC	Translation		1
2_PART_FOR_465_529_gi|42636690|gb|CK746267.1|CK746267	gi165950667	3	18.547	1	20	230	249	CAGCUUGAGGAUGGGCGUAC	UCCCGCCCAUCCUCAAGCUG	Cleavage		1
2_PART_FOR_465_529_gi|42636690|gb|CK746267.1|CK746267	gi165954903	3	18.547	1	20	142	161	CAGCUUGAGGAUGGGCGUAC	UCCCGCCCAUCCUCAAGCUG	Cleavage		1
2_PART_FOR_465_529_gi|42636690|gb|CK746267.1|CK746267	gi165952647	3	18.547	1	20	301	320	CAGCUUGAGGAUGGGCGUAC	UCCCGCCCAUCCUCAAGCUG	Cleavage		1
2_PART_FOR_465_574_gi|42649113|gb|CK758690.1|CK758690	gi165948252	3	15.593	1	21	221	241	GGAAGCAUGUCAUCAUCCACA	UGUCGAUGAUGAUAUGAUUCC	Cleavage		1
2_PART_FOR_50_154_gi|165947654|gb|FD489787.1|FD489787	gi165951725	0	20.688	1	22	477	498	UCUUGAAGAACGGUGAUGCUGG	CCAGCAUCACCGUUCUUCAAGA	Cleavage		1
2_PART_FOR_50_154_gi|165947654|gb|FD489787.1|FD489787	gi165947966	3	10.886	1	22	583	604	UCUUGAAGAACGGUGAUGCUGG	CCUGCAUCGCCGUUCUUCAAAA	Cleavage		1
2_PART_FOR_50_154_gi|165947654|gb|FD489787.1|FD489787	gi165945026	3	13.404	1	22	625	646	UCUUGAAGAACGGUGAUGCUGG	CCUGCAUCGCCGUUCUUCAAAA	Cleavage		1
2_PART_FOR_502_586_gi|165949647|gb|FD491342.1|FD491342	gi165957559	3	18.819	1	20	162	181	AGCCCGGCGGCGAGGGGGCC	GGGCUCCUUCCCGCCGGGCU	Translation		1
2_PART_FOR_502_586_gi|165949647|gb|FD491342.1|FD491342	gi165949078	3	23.925	1	20	70	89	AGCCCGGCGGCGAGGGGGCC	GGGCUCCUUCCCGCCGGGCU	Translation		1
2_PART_FOR_510_602_gi|165948246|gb|FD491891.1|FD491891	gi74066118	0	21.69	1	21	163	183	UACUUCAUCUUCUGGCGGACG	CGUCCGCCAGAAGAUGAAGUA	Cleavage		1
2_PART_FOR_510_602_gi|165948246|gb|FD491891.1|FD491891	gi42642990	0	23.652	1	21	61	81	UACUUCAUCUUCUGGCGGACG	CGUCCGCCAGAAGAUGAAGUA	Cleavage		1
2_PART_FOR_510_602_gi|165948246|gb|FD491891.1|FD491891	gi165951417	0	21.69	1	21	185	205	UACUUCAUCUUCUGGCGGACG	CGUCCGCCAGAAGAUGAAGUA	Cleavage		1
2_PART_FOR_510_602_gi|165948246|gb|FD491891.1|FD491891	gi165955300	0	21.69	1	21	173	193	UACUUCAUCUUCUGGCGGACG	CGUCCGCCAGAAGAUGAAGUA	Cleavage		1
2_PART_FOR_510_602_gi|165948246|gb|FD491891.1|FD491891	gi42652074	2.5	12.005	1	21	277	297	UACUUCAUCUUCUGGCGGACG	CGUCCGCAAGAAGAAGAAGUA	Cleavage		1
2_PART_FOR_510_602_gi|165948246|gb|FD491891.1|FD491891	gi165950635	2.5	12.005	1	21	273	293	UACUUCAUCUUCUGGCGGACG	CGUCCGCAAGAAGAAGAAGUA	Cleavage		1
2_PART_FOR_510_602_gi|165948246|gb|FD491891.1|FD491891	gi165944976	3	22.553	1	20	173	192	UACUUCAUCUUCUGGCGGAC	CUCCGCCAGAAGAAGAAGUG	Cleavage		1
2_PART_FOR_510_602_gi|165948246|gb|FD491891.1|FD491891	gi42634446	3	24.544	1	21	339	359	UACUUCAUCUUCUGGCGGACG	UGUCUGCCGGACAAUGAAGUA	Translation		1
2_PART_FOR_51_135_gi|165955530|gb|FD497010.1|FD497010	gi165945438	2	5.629	1	21	95	115	GAGAAGGAGAAGAAGGUGCUG	UGGCAUCUUCUUCUUCUUCUU	Cleavage		1
2_PART_FOR_51_135_gi|165955530|gb|FD497010.1|FD497010	gi165956106	2.5	15.581	1	21	364	384	GAGAAGGAGAAGAAGGUGCUG	CAGCUUCUUCUUCUUCUUCUU	Cleavage		1
2_PART_FOR_51_135_gi|165955530|gb|FD497010.1|FD497010	gi165953265	2.5	24.842	1	20	21	40	GAGAAGGAGAAGAAGGUGCU	UGCAUUUUCUUCUUCUUCUC	Cleavage		1
2_PART_FOR_51_135_gi|165955530|gb|FD497010.1|FD497010	gi165952866	2.5	21.18	1	20	19	38	GAGAAGGAGAAGAAGGUGCU	UGCAUUUUCUUCUUCUUCUC	Cleavage		1
2_PART_FOR_51_135_gi|165955530|gb|FD497010.1|FD497010	gi74108480	2.5	11.647	1	20	441	460	GAGAAGGAGAAGAAGGUGCU	AGUACCUUUUUUUCUUUUUC	Cleavage		1
2_PART_FOR_51_135_gi|165955530|gb|FD497010.1|FD497010	gi42640567	2.5	17.81	1	20	68	87	GAGAAGGAGAAGAAGGUGCU	GGCAUUUUUUUCUUCUUCUC	Cleavage		1
2_PART_FOR_51_135_gi|165955530|gb|FD497010.1|FD497010	gi165959212	2.5	12.96	1	21	293	313	GAGAAGGAGAAGAAGGUGCUG	UAGCUUCUUCUUCUUCUUCUU	Cleavage		1
2_PART_FOR_51_135_gi|165955530|gb|FD497010.1|FD497010	gi165953758	3	17.397	1	20	133	152	GAGAAGGAGAAGAAGGUGCU	UCCACCUUCUUCUUCUUCUU	Cleavage		1
2_PART_FOR_51_135_gi|165955530|gb|FD497010.1|FD497010	gi165957104	2	6.288	1	21	70	90	GAGAAGGAGAAGAAGGUGCUG	UAGCUCCCUCUUCUCCUUCUC	Cleavage		1
2_PART_FOR_51_135_gi|165955530|gb|FD497010.1|FD497010	gi165955154	3	17.675	1	20	65	84	GAGAAGGAGAAGAAGGUGCU	UCCACCUUCUUCUUCUUCUU	Cleavage		1
2_PART_FOR_51_135_gi|165955530|gb|FD497010.1|FD497010	gi165955502	2.5	8.245	1	21	264	284	GAGAAGGAGAAGAAGGUGCUG	UAUUACCUUCUUCUUCUUCUU	Cleavage		1
2_PART_FOR_51_135_gi|165955530|gb|FD497010.1|FD497010	gi42641209	3	18.158	1	20	63	82	GAGAAGGAGAAGAAGGUGCU	UCCACCUUCUUCUUCUUCUU	Cleavage		1
2_PART_FOR_51_135_gi|165955530|gb|FD497010.1|FD497010	gi74068911	3	1.265	1	20	152	171	GAGAAGGAGAAGAAGGUGCU	CUUACCUUCUUCUCUUUCUC	Cleavage		1
2_PART_FOR_51_135_gi|165955530|gb|FD497010.1|FD497010	gi42635973	2.5	7.979	1	21	350	370	GAGAAGGAGAAGAAGGUGCUG	UAUUACCUUCUUCUUCUUCUU	Cleavage		1
2_PART_FOR_51_135_gi|165955530|gb|FD497010.1|FD497010	gi51358928	3	7.088	1	20	386	405	GAGAAGGAGAAGAAGGUGCU	CUCAUCUUCUUCUUCUUCUC	Cleavage		1
2_PART_FOR_51_135_gi|165955530|gb|FD497010.1|FD497010	gi165953491	2.5	16.699	1	21	91	112	GAGAAGGAGAAGAAG-GUGCUG	CGGCGCUCUUCUUCUCCUUCUC	Cleavage		1
2_PART_FOR_51_135_gi|165955530|gb|FD497010.1|FD497010	gi74108248	2.5	16.699	1	21	103	124	GAGAAGGAGAAGAAG-GUGCUG	CGGCGCUCUUCUUCUCCUUCUC	Cleavage		1
2_PART_FOR_51_135_gi|165955530|gb|FD497010.1|FD497010	gi74068229	2.5	16.699	1	21	94	115	GAGAAGGAGAAGAAG-GUGCUG	CGGCGCUCUUCUUCUCCUUCUC	Cleavage		1
2_PART_FOR_51_135_gi|165955530|gb|FD497010.1|FD497010	gi165957326	3	7.018	1	21	476	496	GAGAAGGAGAAGAAGGUGCUG	CAUCAUCAUCUUCUUCUUCUC	Cleavage		1
2_PART_FOR_51_135_gi|165955530|gb|FD497010.1|FD497010	gi165954459	3	10.02	1	21	216	236	GAGAAGGAGAAGAAGGUGCUG	UGGCUUCUUCUUCUUCUUCUU	Cleavage		1
2_PART_FOR_51_135_gi|165955530|gb|FD497010.1|FD497010	gi165945189	3	9.752	1	21	60	80	GAGAAGGAGAAGAAGGUGCUG	CAUCUCCUUCUUCUUCUUCUU	Cleavage		1
2_PART_FOR_517_626_gi|165953414|gb|FD497296.1|FD497296	gi74107739	3	15.772	1	21	232	252	CUCCUUGUCUACAACACCAGU	ACUGGUGCUGCAGAUGAGGAG	Translation		1
2_PART_FOR_517_626_gi|165957262|gb|FD499145.1|FD499145	gi74107739	3	15.772	1	21	232	252	CUCCUUGUCUACAACACCAGU	ACUGGUGCUGCAGAUGAGGAG	Translation		1
2_PART_FOR_525_634_gi|165949860|gb|FD491386.1|FD491386	gi165946567	2.5	19.201	1	21	43	63	CUCUUCCAGCCAUCUCUUAUU	GAAGAGAGGUGGUUGGAAGAG	Cleavage		1
2_PART_FOR_525_634_gi|165949860|gb|FD491386.1|FD491386	gi165958393	3	18.657	1	21	68	88	CUCUUCCAGCCAUCUCUUAUU	GGUAAGGGAUGGUUGGAAAAG	Cleavage		1
2_PART_FOR_539_606_gi|165958588|gb|FD501301.1|FD501301	gi42645871	3	8.369	1	21	234	254	UUGUUUCGGUAGAUAUGCUCU	GGGGAAUAUCUAUAGAAACAA	Cleavage		1
2_PART_FOR_541_650_gi|165957756|gb|FD499594.1|FD499594	gi51361558	2.5	16.316	1	20	515	534	GCGGCUGUUUAAUUUCAAGA	UCUUGGAAUUGAACAGCUGA	Cleavage		1
2_PART_FOR_547_629_gi|165955311|gb|FD497655.1|FD497655	gi42633938	0	21.706	1	21	189	209	GAACUUGUGGGGCAUGCCCUU	AAGGGCAUGCCCCACAAGUUC	Cleavage		1
2_PART_FOR_547_629_gi|165955311|gb|FD497655.1|FD497655	gi165952025	0	21.712	1	21	81	101	GAACUUGUGGGGCAUGCCCUU	AAGGGCAUGCCCCACAAGUUC	Cleavage		1
2_PART_FOR_547_629_gi|165955311|gb|FD497655.1|FD497655	gi165951997	0	22.032	1	21	172	192	GAACUUGUGGGGCAUGCCCUU	AAGGGCAUGCCCCACAAGUUC	Cleavage		1
2_PART_FOR_547_629_gi|165955311|gb|FD497655.1|FD497655	gi42637705	0	21.706	1	21	189	209	GAACUUGUGGGGCAUGCCCUU	AAGGGCAUGCCCCACAAGUUC	Cleavage		1
2_PART_FOR_547_629_gi|165955311|gb|FD497655.1|FD497655	gi42721527	0	21.706	1	21	179	199	GAACUUGUGGGGCAUGCCCUU	AAGGGCAUGCCCCACAAGUUC	Cleavage		1
2_PART_FOR_547_629_gi|165955311|gb|FD497655.1|FD497655	gi165957325	0	24.253	1	21	31	51	GAACUUGUGGGGCAUGCCCUU	AAGGGCAUGCCCCACAAGUUC	Cleavage		1
2_PART_FOR_547_629_gi|165955311|gb|FD497655.1|FD497655	gi74067737	0	21.706	1	21	197	217	GAACUUGUGGGGCAUGCCCUU	AAGGGCAUGCCCCACAAGUUC	Cleavage		1
2_PART_FOR_547_629_gi|165955311|gb|FD497655.1|FD497655	gi74066873	0	21.706	1	21	185	205	GAACUUGUGGGGCAUGCCCUU	AAGGGCAUGCCCCACAAGUUC	Cleavage		1
2_PART_FOR_547_629_gi|165955311|gb|FD497655.1|FD497655	gi74065868	0	21.706	1	21	182	202	GAACUUGUGGGGCAUGCCCUU	AAGGGCAUGCCCCACAAGUUC	Cleavage		1
2_PART_FOR_547_629_gi|165955311|gb|FD497655.1|FD497655	gi165959450	0	21.706	1	21	198	218	GAACUUGUGGGGCAUGCCCUU	AAGGGCAUGCCCCACAAGUUC	Cleavage		1
2_PART_FOR_547_629_gi|165955311|gb|FD497655.1|FD497655	gi165954906	0	21.706	1	21	189	209	GAACUUGUGGGGCAUGCCCUU	AAGGGCAUGCCCCACAAGUUC	Cleavage		1
2_PART_FOR_547_629_gi|165955311|gb|FD497655.1|FD497655	gi165955925	0	21.706	1	21	187	207	GAACUUGUGGGGCAUGCCCUU	AAGGGCAUGCCCCACAAGUUC	Cleavage		1
2_PART_FOR_547_629_gi|165955311|gb|FD497655.1|FD497655	gi165955921	0	21.706	1	21	183	203	GAACUUGUGGGGCAUGCCCUU	AAGGGCAUGCCCCACAAGUUC	Cleavage		1
2_PART_FOR_547_629_gi|165955311|gb|FD497655.1|FD497655	gi165948496	0.5	21.037	1	21	37	57	GAACUUGUGGGGCAUGCCCUU	AAGGGCAUGCCCCACAAGUUU	Cleavage		1
2_PART_FOR_547_629_gi|165955311|gb|FD497655.1|FD497655	gi165944873	0.5	20.742	1	21	61	81	GAACUUGUGGGGCAUGCCCUU	AAGGGCAUGCCCCACAAGUUU	Cleavage		1
2_PART_FOR_56_158_gi|165950272|gb|FD491172.1|FD491172	gi165951725	0	20.688	1	22	477	498	UCUUGAAGAACGGUGAUGCUGG	CCAGCAUCACCGUUCUUCAAGA	Cleavage		1
2_PART_FOR_56_158_gi|165950272|gb|FD491172.1|FD491172	gi165947966	3	10.886	1	22	583	604	UCUUGAAGAACGGUGAUGCUGG	CCUGCAUCGCCGUUCUUCAAAA	Cleavage		1
2_PART_FOR_56_158_gi|165950272|gb|FD491172.1|FD491172	gi165945026	3	13.404	1	22	625	646	UCUUGAAGAACGGUGAUGCUGG	CCUGCAUCGCCGUUCUUCAAAA	Cleavage		1
2_PART_FOR_561_646_gi|165953945|gb|FD496648.1|FD496648	gi165957473	3	18.39	1	20	424	443	AGGUUAUCAAGAGGUACAUC	GGUGUGCUUCUUGGUGGCCU	Cleavage		1
2_PART_FOR_57_162_gi|165947017|gb|FD488471.1|FD488471	gi165951725	0	20.688	1	22	477	498	UCUUGAAGAACGGUGAUGCUGG	CCAGCAUCACCGUUCUUCAAGA	Cleavage		1
2_PART_FOR_57_162_gi|165947017|gb|FD488471.1|FD488471	gi165947966	3	10.886	1	22	583	604	UCUUGAAGAACGGUGAUGCUGG	CCUGCAUCGCCGUUCUUCAAAA	Cleavage		1
2_PART_FOR_57_162_gi|165947017|gb|FD488471.1|FD488471	gi165945026	3	13.404	1	22	625	646	UCUUGAAGAACGGUGAUGCUGG	CCUGCAUCGCCGUUCUUCAAAA	Cleavage		1
2_PART_FOR_587_679_gi|165958029|gb|FD498517.1|FD498517	gi165953421	3	21.057	1	21	402	422	AUCAGUGACAAUGCUGGAGGU	ACCUUAAGCAUUGUUACUGAA	Cleavage		1
2_PART_FOR_591_670_gi|165958029|gb|FD498517.1|FD498517	gi165953421	3	21.057	1	21	402	422	AUCAGUGACAAUGCUGGAGGU	ACCUUAAGCAUUGUUACUGAA	Cleavage		1
2_PART_FOR_61_170_gi|51356646|gb|CO997422.1|CO997422	gi165946567	2.5	19.201	1	21	43	63	CUCUUCCAGCCAUCUCUUAUU	GAAGAGAGGUGGUUGGAAGAG	Cleavage		1
2_PART_FOR_61_170_gi|51356646|gb|CO997422.1|CO997422	gi165958393	3	18.657	1	21	68	88	CUCUUCCAGCCAUCUCUUAUU	GGUAAGGGAUGGUUGGAAAAG	Cleavage		1
2_PART_FOR_627_690_gi|165948764|gb|FD492633.1|FD492633	gi42645871	3	8.369	1	21	234	254	UUGUUUCGGUAGAUAUGCUCU	GGGGAAUAUCUAUAGAAACAA	Cleavage		1
2_PART_FOR_69_154_gi|165951548|gb|FD495083.1|FD495083	gi165958731	0	19.93	1	21	588	608	CCUUCACAGUUGCUAGGGCUG	CAGCCCUAGCAACUGUGAAGG	Cleavage		1
2_PART_FOR_69_154_gi|165951548|gb|FD495083.1|FD495083	gi165957681	0	19.785	1	21	583	603	CCUUCACAGUUGCUAGGGCUG	CAGCCCUAGCAACUGUGAAGG	Cleavage		1
2_PART_FOR_69_154_gi|165951548|gb|FD495083.1|FD495083	gi165949393	0	19.785	1	21	588	608	CCUUCACAGUUGCUAGGGCUG	CAGCCCUAGCAACUGUGAAGG	Cleavage		1
2_PART_FOR_69_154_gi|165951548|gb|FD495083.1|FD495083	gi165951491	3	11.745	1	21	1	21	CCUUCACAGUUGCUAGGGCUG	CAACCCUAGCAACAGUGAAGA	Cleavage		1
2_PART_FOR_73_179_gi|165953681|gb|FD496852.1|FD496852	gi165952473	3	20.239	1	20	537	556	AUCAAGGAUUCUGUCGUGGC	GCCCCAUCAGAAUCCUUGAU	Cleavage		1
2_PART_FOR_73_179_gi|165953700|gb|FD496862.1|FD496862	gi165952473	3	20.239	1	20	537	556	AUCAAGGAUUCUGUCGUGGC	GCCCCAUCAGAAUCCUUGAU	Cleavage		1
2_PART_FOR_73_179_gi|74108237|gb|DT596964.1|DT596964	gi165952473	3	20.239	1	20	537	556	AUCAAGGAUUCUGUCGUGGC	GCCCCAUCAGAAUCCUUGAU	Cleavage		1
2_PART_FOR_75_159_gi|74066834|gb|DT582056.1|DT582056	gi165945438	2	5.629	1	21	95	115	GAGAAGGAGAAGAAGGUGCUG	UGGCAUCUUCUUCUUCUUCUU	Cleavage		1
2_PART_FOR_75_159_gi|74066834|gb|DT582056.1|DT582056	gi165956106	2.5	15.581	1	21	364	384	GAGAAGGAGAAGAAGGUGCUG	CAGCUUCUUCUUCUUCUUCUU	Cleavage		1
2_PART_FOR_75_159_gi|74066834|gb|DT582056.1|DT582056	gi165953265	2.5	24.842	1	20	21	40	GAGAAGGAGAAGAAGGUGCU	UGCAUUUUCUUCUUCUUCUC	Cleavage		1
2_PART_FOR_75_159_gi|74066834|gb|DT582056.1|DT582056	gi165952866	2.5	21.18	1	20	19	38	GAGAAGGAGAAGAAGGUGCU	UGCAUUUUCUUCUUCUUCUC	Cleavage		1
2_PART_FOR_75_159_gi|74066834|gb|DT582056.1|DT582056	gi74108480	2.5	11.647	1	20	441	460	GAGAAGGAGAAGAAGGUGCU	AGUACCUUUUUUUCUUUUUC	Cleavage		1
2_PART_FOR_75_159_gi|74066834|gb|DT582056.1|DT582056	gi42640567	2.5	17.81	1	20	68	87	GAGAAGGAGAAGAAGGUGCU	GGCAUUUUUUUCUUCUUCUC	Cleavage		1
2_PART_FOR_75_159_gi|74066834|gb|DT582056.1|DT582056	gi165959212	2.5	12.96	1	21	293	313	GAGAAGGAGAAGAAGGUGCUG	UAGCUUCUUCUUCUUCUUCUU	Cleavage		1
2_PART_FOR_75_159_gi|74066834|gb|DT582056.1|DT582056	gi165953758	3	17.397	1	20	133	152	GAGAAGGAGAAGAAGGUGCU	UCCACCUUCUUCUUCUUCUU	Cleavage		1
2_PART_FOR_75_159_gi|74066834|gb|DT582056.1|DT582056	gi165957104	2	6.288	1	21	70	90	GAGAAGGAGAAGAAGGUGCUG	UAGCUCCCUCUUCUCCUUCUC	Cleavage		1
2_PART_FOR_75_159_gi|74066834|gb|DT582056.1|DT582056	gi165955154	3	17.675	1	20	65	84	GAGAAGGAGAAGAAGGUGCU	UCCACCUUCUUCUUCUUCUU	Cleavage		1
2_PART_FOR_75_159_gi|74066834|gb|DT582056.1|DT582056	gi165955502	2.5	8.245	1	21	264	284	GAGAAGGAGAAGAAGGUGCUG	UAUUACCUUCUUCUUCUUCUU	Cleavage		1
2_PART_FOR_75_159_gi|74066834|gb|DT582056.1|DT582056	gi42641209	3	18.158	1	20	63	82	GAGAAGGAGAAGAAGGUGCU	UCCACCUUCUUCUUCUUCUU	Cleavage		1
2_PART_FOR_75_159_gi|74066834|gb|DT582056.1|DT582056	gi74068911	3	1.265	1	20	152	171	GAGAAGGAGAAGAAGGUGCU	CUUACCUUCUUCUCUUUCUC	Cleavage		1
2_PART_FOR_75_159_gi|74066834|gb|DT582056.1|DT582056	gi42635973	2.5	7.979	1	21	350	370	GAGAAGGAGAAGAAGGUGCUG	UAUUACCUUCUUCUUCUUCUU	Cleavage		1
2_PART_FOR_75_159_gi|74066834|gb|DT582056.1|DT582056	gi51358928	3	7.088	1	20	386	405	GAGAAGGAGAAGAAGGUGCU	CUCAUCUUCUUCUUCUUCUC	Cleavage		1
2_PART_FOR_75_159_gi|74066834|gb|DT582056.1|DT582056	gi165953491	2.5	16.699	1	21	91	112	GAGAAGGAGAAGAAG-GUGCUG	CGGCGCUCUUCUUCUCCUUCUC	Cleavage		1
2_PART_FOR_75_159_gi|74066834|gb|DT582056.1|DT582056	gi74108248	2.5	16.699	1	21	103	124	GAGAAGGAGAAGAAG-GUGCUG	CGGCGCUCUUCUUCUCCUUCUC	Cleavage		1
2_PART_FOR_75_159_gi|74066834|gb|DT582056.1|DT582056	gi74068229	2.5	16.699	1	21	94	115	GAGAAGGAGAAGAAG-GUGCUG	CGGCGCUCUUCUUCUCCUUCUC	Cleavage		1
2_PART_FOR_75_159_gi|74066834|gb|DT582056.1|DT582056	gi165957326	3	7.018	1	21	476	496	GAGAAGGAGAAGAAGGUGCUG	CAUCAUCAUCUUCUUCUUCUC	Cleavage		1
2_PART_FOR_75_159_gi|74066834|gb|DT582056.1|DT582056	gi165954459	3	10.02	1	21	216	236	GAGAAGGAGAAGAAGGUGCUG	UGGCUUCUUCUUCUUCUUCUU	Cleavage		1
2_PART_FOR_75_159_gi|74066834|gb|DT582056.1|DT582056	gi165945189	3	9.752	1	21	60	80	GAGAAGGAGAAGAAGGUGCUG	CAUCUCCUUCUUCUUCUUCUU	Cleavage		1
2_PART_FOR_77_182_gi|74109617|gb|DT598344.1|DT598344	gi165953841	3	18.691	1	21	490	510	CAGCAGCGUCUGAUCUUCGCU	GGCAAAGAUUGGUCGCUGCUG	Translation		1
2_PART_FOR_78_182_gi|165945656|gb|FD487926.1|FD487926	gi74108050	1	23.519	1	21	542	562	CCGGAUGGCGUUGUGGUACGA	UCGUACCACAAAGCCAUCCGG	Translation		1
2_PART_FOR_78_182_gi|165945656|gb|FD487926.1|FD487926	gi42719197	2	22.872	1	21	441	462	CCGGAUGGC-GUUGUGGUACGA	UCGUACCACAACCGCCAUCCGG	Translation		1
2_PART_FOR_81_186_gi|74107467|gb|DT596194.1|DT596194	gi165952473	3	20.239	1	20	537	556	AUCAAGGAUUCUGUCGUGGC	GCCCCAUCAGAAUCCUUGAU	Cleavage		1
2_PART_FOR_89_166_gi|165951889|gb|FD494557.1|FD494557	gi165954026	3	17.838	1	20	558	577	CGGUGCCAAAGUCGUCAUCG	CGAUGGCGAAUUUGGCAUCA	Translation		1
2_PART_FOR_89_166_gi|165951889|gb|FD494557.1|FD494557	gi74112044	3	18.025	1	20	472	491	CGGUGCCAAAGUCGUCAUCG	CGCUGACGAAUUUGGCAUUG	Translation		1
2_PART_FOR_89_166_gi|165951889|gb|FD494557.1|FD494557	gi165954596	3	18.156	1	20	54	73	CGGUGCCAAAGUCGUCAUCG	CGCUGACGAAUUUGGCAUUG	Translation		1
2_PART_FOR_89_166_gi|165951889|gb|FD494557.1|FD494557	gi165951586	3	18.238	1	20	467	486	CGGUGCCAAAGUCGUCAUCG	CGCUGACGAAUUUGGCAUUG	Translation		1
2_PART_FOR_98_182_gi|165949837|gb|FD492276.1|FD492276	gi165957559	3	18.819	1	20	162	181	AGCCCGGCGGCGAGGGGGCC	GGGCUCCUUCCCGCCGGGCU	Translation		1
2_PART_FOR_98_182_gi|165949837|gb|FD492276.1|FD492276	gi165949078	3	23.925	1	20	70	89	AGCCCGGCGGCGAGGGGGCC	GGGCUCCUUCCCGCCGGGCU	Translation		1

## Sheet: blast annotation
Seq. Name	Seq. Description	Seq. Length	#Hits	min. eValue	mean Similarity	#GOs	GOs	Enzyme Codes	InterProScan
gi165944873	60S ribosomal protein L21 [Oryza sativa Japonica Group]	619	20	1.08959e-69	0.9555	5	C:ribosome; F:structural molecule activity; P:translation; C:mitochondrion; P:cellular process	-
gi165944893	conserved hypothetical protein [Ricinus communis]	684	20	3.36229e-31	0.698	0	-
gi165944913	---NA---	540	0			0	-
gi165944917	endo-1,3;1,4-beta-D-glucanase [Elaeis guineensis]	447	20	5.59702e-23	0.787	1	F:hydrolase activity	-
gi165944943	hypothetical protein VITISV_026465 [Vitis vinifera]	625	20	1.08679e-56	0.692	4	P:cellular process; F:nucleotide binding; F:motor activity; C:cytoskeleton	-
gi165944976	conserved hypothetical protein [Ricinus communis]	598	20	6.78697e-42	0.7035	0	-
gi165945014	predicted protein [Hordeum vulgare subsp. vulgare]	694	20	9.60824e-34	0.4985	2	C:nucleus; F:DNA binding
gi165945026	elongation factor 1-alpha, putative [Ricinus communis]	672	20	1.13225e-28	0.999	10	F:translation factor activity, nucleic acid binding; F:transferase activity; P:nucleobase, nucleoside, nucleotide and nucleic acid metabolic process; P:catabolic process; F:hydrolase activity; F:nucleotide binding; C:ribosome; P:translation; P:metabolic process; P:cellular process	EC:2.7.7.4
gi165945041	60S ribosomal protein L3, putative [Ricinus communis]	702	20	3.18293e-117	0.9255	4	C:ribosome; F:structural molecule activity; P:translation; P:cellular process	-
gi165945104	PREDICTED: hypothetical protein isoform 1 [Vitis vinifera]	737	20	2.57226e-99	0.8205	13	P:response to abiotic stimulus; F:transcription factor activity; C:plasma membrane; F:protein binding; P:reproduction; P:post-embryonic development; P:protein modification process; F:nucleotide binding; F:kinase activity; C:plastid; C:nucleoplasm; P:transcription; P:cellular amino acid and derivative metabolic process	EC:2.7.11.0
gi165945115	unnamed protein product [Vitis vinifera]	650	20	2.99e-23	0.976	2	F:nucleic acid binding; F:nucleotide binding	-
gi165945139	NAD dependent epimerase/dehydratase, putative [Ricinus communis]	670	20	4.64935e-67	0.9	20	F:molecular_function; C:ribosome; P:post-embryonic development; C:peroxisome; P:reproduction; P:response to endogenous stimulus; P:cellular process; P:response to stress; P:response to biotic stimulus; P:nucleobase, nucleoside, nucleotide and nucleic acid metabolic process; P:response to abiotic stimulus; C:plastid; P:biological_process; P:cellular component organization; C:cell; F:binding; F:cat…	-
gi165945141	heat shock protein 90-2 [Cryptocoryne ciliata]	663	20	5.77449e-46	0.7445	1	F:binding	-
gi165945167	PREDICTED: hypothetical protein [Vitis vinifera]	694	20	1.13762e-26	0.6745	2	C:cell; C:Golgi apparatus	-
gi165945170	unnamed protein product [Vitis vinifera]	620	20	1.09975e-37	0.9635	2	F:nucleic acid binding; F:nucleotide binding	-
gi165945188	Os04g0281900 [Oryza sativa Japonica Group]	537	20	1.42485e-49	0.795	2	F:protein binding; C:membrane	-
gi165945189	PREDICTED: hypothetical protein [Vitis vinifera]	623	20	1.28144e-17	0.4555	2	F:molecular_function; P:biological_process
gi165945209	hypothetical protein VITISV_029203 [Vitis vinifera]	662	20	6.08142e-25	0.7185	5	F:hydrolase activity; F:nucleotide binding; C:cytosol; C:plastid; P:nucleobase, nucleoside, nucleotide and nucleic acid metabolic process	EC:3.6.1.13
gi165945228	---NA---	640	0			0	-
gi165945237	---NA---	666	0			0	-
gi165945262	unnamed protein product [Vitis vinifera]	520	20	1.5119e-21	0.8745	8	P:regulation of gene expression, epigenetic; P:nucleobase, nucleoside, nucleotide and nucleic acid metabolic process; P:biological_process; F:translation factor activity, nucleic acid binding; C:membrane; P:post-embryonic development; C:ribosome; P:translation	-
gi165945271	PREDICTED: hypothetical protein [Vitis vinifera]	607	20	3.19034e-34	0.8365	10	C:cytoplasm; F:nucleotide binding; F:hydrolase activity; C:cytoskeleton; P:response to endogenous stimulus; P:signal transduction; C:membrane; C:nucleus; P:cellular process; P:lipid metabolic process	EC:3.1.4.12
gi165945309	unnamed protein product [Vitis vinifera]	643	5	1.6974e-07	0.766	4	C:nucleus; F:transcription regulator activity; F:protein binding; P:transcription	-
gi165945313	predicted protein [Populus trichocarpa]	699	20	1.25624e-65	0.8955	8	C:cytoplasm; P:protein modification process; P:cellular process; P:protein metabolic process; P:catabolic process; F:nucleotide binding; F:catalytic activity; C:nucleus	EC:6.3.2.19
gi165945316	unnamed protein product [Vitis vinifera]	612	20	2.27778e-27	0.6215	5	F:transcription regulator activity; C:nucleus; P:regulation of transcription, DNA-dependent; F:transcription factor activity; F:DNA binding
gi165945329	---NA---	591	0			0	-
gi165945352	PREDICTED: similar to Golgi transport complex protein-related [Vitis vinifera]	667	20	1.53346e-94	0.752	1	C:plastid	-
gi165945355	PREDICTED: hypothetical protein [Vitis vinifera]	580	20	3.10286e-73	0.8205	8	C:cytoplasm; C:nucleus; F:kinase activity; P:cell cycle; F:protein binding; P:cellular amino acid and derivative metabolic process; P:metabolic process; P:cellular process	EC:2.7.11.22
gi165945360	F-box family protein [Citrus trifoliata]	666	20	1.4684e-89	0.883	2	F:molecular_function; P:biological_process
gi165945388	predicted protein [Physcomitrella patens subsp. patens]	472	20	8.27356e-27	0.953	6	C:ribosome; F:binding; F:structural molecule activity; C:nucleus; P:translation; P:cellular process	-
gi165945420	---NA---	253	0			0	-
gi165945429	RNA polymerase II second largest subunit [Liriodendron tulipifera]	493	20	1.69525e-80	0.8865	6	F:transferase activity; F:binding; F:DNA binding; P:transcription; C:nucleolus; P:nucleobase, nucleoside, nucleotide and nucleic acid metabolic process	EC:2.7.7.6
gi165945438	calcium dependent protein kinase 24 [Populus trichocarpa]	726	20	1.65987e-18	0.708	6	F:kinase activity; C:mitochondrion; F:nucleotide binding; P:cellular amino acid and derivative metabolic process; P:metabolic process; P:cellular process	EC:2.7.11.0
gi165945442	unknown [Glycine max]	553	18	1.73259e-11	0.621667	2	F:molecular_function; P:biological_process
gi165945501	PREDICTED: hypothetical protein [Vitis vinifera]	608	20	1.24586e-54	0.813	6	C:ribosome; F:binding; F:structural molecule activity; C:nucleus; P:translation; P:cellular process	-
gi165945502	uncharacterized protein [Arabidopsis thaliana]	694	18	6.91774e-16	0.945556	4	F:RNA binding; F:nuclease activity; C:plastid; P:nucleobase, nucleoside, nucleotide and nucleic acid metabolic process	EC:3.1.26.3
gi165945539	holocarboxylase synthetase [Elaeis guineensis]	616	10	9.92623e-15	0.677	0	-
gi165945613	unnamed protein product [Vitis vinifera]	671	20	2.06345e-30	0.9	4	F:RNA binding; F:nuclease activity; C:plastid; P:nucleobase, nucleoside, nucleotide and nucleic acid metabolic process	EC:3.1.26.3
gi165945624	unnamed protein product [Vitis vinifera]	655	16	5.53442e-70	0.668125	1	C:membrane	-
gi165945637	S-adenosyl-L-methionine:delta24-sterol-C-methyltransferase [Glycine max]	651	20	2.44031e-33	0.5825	8	C:vacuole; P:reproduction; P:post-embryonic development; P:embryonic development; F:transferase activity; P:biosynthetic process; P:cellular process; P:lipid metabolic process	EC:2.1.1.41
gi165945670	lipid binding protein, putative [Ricinus communis]	522	20	2.24358e-41	0.9065	2	P:transport; C:cytoplasm	-
gi165945696	hypothetical protein VITISV_034688 [Vitis vinifera]	710	7	2.50143e-16	0.447143	0	-
gi165945702	---NA---	624	0			0	-
gi165945728	conserved hypothetical protein [Ricinus communis]	679	16	2.70452e-17	0.779375	1	C:plastid	-
gi165945753	PREDICTED: hypothetical protein [Vitis vinifera]	671	20	5.09425e-21	0.88	2	F:nuclease activity; P:nucleobase, nucleoside, nucleotide and nucleic acid metabolic process	EC:3.1.13.4
gi165945810	60S ribosomal protein L7A [Arabidopsis thaliana]	386	20	8.23093e-27	0.99	10	C:nucleolus; F:structural molecule activity; P:cellular process; C:membrane; C:vacuole; C:ribosome; C:cytosol; C:plastid; F:binding; P:translation	-
gi165945848	actin [Betula luminifera]	572	20	1.06244e-30	0.98	3	C:cytoskeleton; C:cytoplasm; F:nucleotide binding	-
gi165945855	---NA---	410	0			0	-
gi165945877	unknown [Glycine max]	576	20	3.2607e-19	0.979	5	F:structural molecule activity; C:ribosome; P:translation; F:RNA binding; P:cellular process	-
gi165945926	hypothetical protein ARALYDRAFT_918148 [Arabidopsis lyrata subsp. lyrata]	501	13	1.31015e-16	0.618462	2	C:plastid; C:mitochondrion	-
gi165946024	---NA---	684	0			0	-
gi165946065	AF479048_1ribosomal Pr 117 [Triticum aestivum]	647	20	8.75094e-76	0.9935	10	C:nucleolus; F:structural molecule activity; P:reproduction; P:post-embryonic development; P:embryonic development; C:ribosome; C:cytosol; P:translation; C:mitochondrion; P:cellular process	-
gi165946111	---NA---	665	0			0	-
gi165946118	predicted protein [Populus trichocarpa]	228	1	4.77882e-06	0.72	1	C:membrane
gi165946164	---NA---	471	0			0	-
gi165946178	QM-like protein [Elaeis guineensis]	523	20	2.46293e-27	0.9315	4	C:ribosome; F:structural molecule activity; P:translation; P:cellular process	-
gi165946228	---NA---	262	0			0	-
gi165946268	PREDICTED: similar to Al-induced protein [Vitis vinifera]	433	20	4.83071e-35	0.856	3	P:response to endogenous stimulus; C:plasma membrane; P:biological_process	-
gi165946269	predicted protein [Populus trichocarpa]	652	20	2.24694e-71	0.858	8	C:cytoplasm; P:protein modification process; P:cellular process; P:protein metabolic process; P:catabolic process; F:nucleotide binding; F:catalytic activity; C:nucleus	EC:6.3.2.19
gi165946279	PREDICTED: hypothetical protein [Vitis vinifera]	562	17	2.098e-19	0.669412	8	P:branched chain family amino acid metabolic process; F:branched-chain-amino-acid transaminase activity; P:metabolic process; F:catalytic activity; F:molecular_function; P:biological_process; C:cellular_component; P:lipid transport
gi165946291	---NA---	420	0			0	-
gi165946325	---NA---	456	0			0	-
gi165946334	---NA---	192	0			0	-
gi165946344	PREDICTED: hypothetical protein [Vitis vinifera]	530	20	4.64472e-61	0.8795	3	F:nucleotide binding; F:catalytic activity; P:protein modification process	EC:6.3.2.0
gi165946345	hypothetical protein ARALYDRAFT_918148 [Arabidopsis lyrata subsp. lyrata]	479	13	2.64381e-17	0.615385	2	C:plastid; C:mitochondrion	-
gi165946392	---NA---	369	0			0	-
gi165946411	---NA---	648	0			0	-
gi165946422	predicted protein [Populus trichocarpa]	377	20	5.78233e-20	0.914	6	C:plasma membrane; C:membrane; C:vacuole; P:transport; P:cellular process; F:protein binding	-
gi165946424	PREDICTED: similar to F2D10.18 [Vitis vinifera]	663	20	8.0951e-32	0.8425	2	C:nucleus; F:DNA binding	-
gi165946445	beta tubulin [Eukaryota sp. TKB-055]	517	20	3.284e-29	0.982	9	C:cytoskeleton; P:cellular component organization; P:cellular process; P:nucleobase, nucleoside, nucleotide and nucleic acid metabolic process; P:catabolic process; F:hydrolase activity; F:structural molecule activity; C:cytoplasm; F:nucleotide binding	-
gi165946471	PREDICTED: hypothetical protein [Vitis vinifera]	688	20	1.81018e-16	0.871	8	F:transcription factor activity; C:nucleoplasm; F:transcription regulator activity; P:cellular component organization; P:transcription; F:translation factor activity, nucleic acid binding; C:ribosome; P:translation	-
gi165946476	PREDICTED: hypothetical protein [Vitis vinifera]	661	18	5.81481e-22	0.505	5	P:cell proliferation; P:leaf development; F:protein binding; F:transcription coactivator activity; C:cellular_component
gi165946484	beta-tubulin 14 [Gossypium hirsutum]	663	20	2.66376e-67	0.995	9	C:cytoskeleton; P:cellular component organization; P:cellular process; P:nucleobase, nucleoside, nucleotide and nucleic acid metabolic process; P:catabolic process; F:hydrolase activity; F:structural molecule activity; C:cytoplasm; F:nucleotide binding	-
gi165946489	---NA---	287	0			0	-
gi165946492	chloroplast LHCII type I chlorophyll a-b binding precursor protein [Ipomoea nil]	584	20	4.16414e-78	0.97	7	F:binding; P:generation of precursor metabolites and energy; P:photosynthesis; C:membrane; C:thylakoid; P:protein modification process; C:plastid	-
gi165946523	---NA---	482	0			0	-
gi165946541	PREDICTED: hypothetical protein [Vitis vinifera]	594	2	1.96336e-09	0.49	0	-
gi165946567	---NA---	294	0			0	-
gi165946592	hypothetical protein SORBIDRAFT_03g023240 [Sorghum bicolor]	467	20	2.67912e-33	0.864	7	F:transferase activity; F:hydrolase activity; C:mitochondrion; C:plastid; P:biological_process; P:catabolic process; P:cellular process	EC:2.3.1.0; EC:3.1.1.45
gi165946599	tubulin beta-8 [Arabidopsis lyrata subsp. lyrata]	567	20	7.54184e-58	0.89	13	C:mitochondrion; P:response to stress; P:response to abiotic stimulus; C:cytoskeleton; P:cellular component organization; P:cellular process; P:nucleobase, nucleoside, nucleotide and nucleic acid metabolic process; P:catabolic process; F:protein binding; F:hydrolase activity; F:structural molecule activity; C:membrane; F:nucleotide binding	-
gi165946610	unnamed protein product [Thellungiella halophila]	692	20	2.19498e-78	0.94	16	C:cell wall; C:nucleolus; P:response to stress; P:response to abiotic stimulus; C:cytoskeleton; P:cellular component organization; P:cellular process; P:nucleobase, nucleoside, nucleotide and nucleic acid metabolic process; P:catabolic process; F:protein binding; F:hydrolase activity; F:structural molecule activity; P:biological_process; C:cytoplasm; F:nucleotide binding; C:plasma membrane	-
gi165946614	hypothetical protein VITISV_037079 [Vitis vinifera]	589	20	2.13435e-21	0.654	4	P:metabolic process; F:nucleic acid binding; P:cellular process; F:transferase activity	-
gi165946629	---NA---	168	0			0	-
gi165946641	unnamed protein product [Vitis vinifera]	638	10	2.57999e-16	0.648	1	C:cytoplasm	-
gi165946658	HSP90 co-chaperone, putative [Ricinus communis]	519	20	5.60165e-29	0.7165	3	C:endomembrane system; F:molecular_function; P:biological_process
gi165946674	---NA---	561	0			0	-
gi165946682	40S ribosomal protein S5, putative [Ricinus communis]	631	20	7.95915e-71	0.9525	11	F:structural molecule activity; C:plasma membrane; F:RNA binding; C:cell wall; C:membrane; C:vacuole; C:ribosome; C:cytosol; C:plastid; P:translation; P:cellular process	-
gi165946715	---NA---	130	0			0	-
gi165946722	---NA---	335	0			0	-
gi165946733	PREDICTED: hypothetical protein [Vitis vinifera]	561	5	3.37259e-10	0.734	2	F:nucleic acid binding; F:nucleotide binding	-
gi165946744	AF479048_1ribosomal Pr 117 [Triticum aestivum]	601	20	1.14699e-73	0.9675	10	C:nucleolus; F:structural molecule activity; P:reproduction; P:post-embryonic development; P:embryonic development; C:ribosome; C:cytosol; P:translation; C:mitochondrion; P:cellular process	-
gi165946772	---NA---	418	0			0	-
gi165946783	---NA---	195	0			0	-
gi165946805	---NA---	483	0			0	-
gi165946842	---NA---	472	0			0	-
gi165946850	PREDICTED: hypothetical protein [Vitis vinifera]	555	20	1.60655e-25	0.899	7	F:catalytic activity; F:transferase activity; F:nucleotide binding; C:cytoplasm; C:mitochondrion; P:catabolic process; P:cellular amino acid and derivative metabolic process	EC:1.4.4.2; EC:2.1.2.10
gi165946876	---NA---	536	0			0	-
gi165946932	---NA---	692	0			0	-
gi165946988	---NA---	360	0			0	-
gi165947005	actin 7b [Hevea brasiliensis]	620	20	4.87964e-78	0.96	3	C:cytoskeleton; C:cytoplasm; F:nucleotide binding	-
gi165947025	---NA---	174	0			0	-
gi165947058	predicted protein [Populus trichocarpa]	655	20	2.66141e-104	0.848	13	P:protein modification process; P:anatomical structure morphogenesis; P:cellular component organization; P:cell growth; F:kinase activity; C:mitochondrion; F:receptor activity; F:nucleotide binding; P:post-embryonic development; P:response to endogenous stimulus; P:signal transduction; C:plasma membrane; P:cellular amino acid and derivative metabolic process	EC:2.7.11.0; EC:2.7.10.2
gi165947117	---NA---	589	0			0	-
gi165947127	---NA---	208	0			0	-
gi165947135	---NA---	351	0			0	-
gi165947180	---NA---	586	0			0	-
gi165947257	unnamed protein product [Vitis vinifera]	628	20	2.64566e-26	0.569	0	-
gi165947259	heat shock protein 90-2 [Cryptocoryne ciliata]	587	20	4.00657e-36	0.7125	1	F:binding	-
gi165947319	PREDICTED: hypothetical protein [Vitis vinifera]	631	20	1.36078e-62	0.884	2	F:nuclease activity; P:nucleobase, nucleoside, nucleotide and nucleic acid metabolic process	EC:3.1.13.4
gi165947339	unnamed protein product [Vitis vinifera]	528	20	8.34242e-39	0.881	9	P:transport; P:cellular process; F:protein binding; F:transporter activity; C:membrane; C:mitochondrion; F:binding; P:cellular component organization; C:plastid	-
gi165947344	---NA---	704	0			0	-
gi165947387	predicted protein [Populus trichocarpa]	588	20	3.52625e-16	0.8475	11	C:cell wall; F:catalytic activity; C:nucleolus; P:catabolic process; P:cellular process; P:lipid metabolic process; F:binding; C:peroxisome; P:cellular amino acid and derivative metabolic process; P:biosynthetic process; P:metabolic process	EC:4.2.1.74; EC:5.1.2.3; EC:5.3.3.8; EC:1.1.1.35; EC:4.2.1.17
gi165947397	---NA---	720	0			0	-
gi165947454	hypothetical protein VITISV_035079 [Vitis vinifera]	566	20	1.25181e-36	0.6565	2	C:membrane; C:cytoplasm	-
gi165947468	---NA---	722	0			0	-
gi165947482	---NA---	269	0			0	-
gi165947499	Eukaryotic initiation factor iso-4F subunit p82-34, putative [Ricinus communis]	665	20	5.11752e-42	0.803	5	F:translation factor activity, nucleic acid binding; P:nucleobase, nucleoside, nucleotide and nucleic acid metabolic process; C:nucleus; C:ribosome; P:translation	-
gi165947531	PREDICTED: hypothetical protein [Vitis vinifera]	750	20	1.5771e-51	0.804	3	F:nucleic acid binding; F:nucleotide binding; F:hydrolase activity	-
gi165947550	---NA---	287	0			0	-
gi165947554	lactoylglutathione lyase, putative [Ricinus communis]	712	20	1.71232e-57	0.874	4	P:carbohydrate metabolic process; F:catalytic activity; P:metabolic process; P:cellular process	EC:4.4.1.5
gi165947578	unknown [Glycine max]	546	20	7.90928e-54	0.872	3	P:metabolic process; F:hydrolase activity; C:plastid	-
gi165947621	unknown [Picea sitchensis]	521	20	7.02307e-19	0.821	1	C:plastid	-
gi165947623	PREDICTED: hypothetical protein [Vitis vinifera]	391	20	1.54695e-09	0.546	3	C:membrane; C:thylakoid; C:plastid	-
gi165947704	---NA---	263	0			0	-
gi165947716	---NA---	624	0			0	-
gi165947718	ADP ribosylation factor 002 [Jatropha curcas]	519	20	1.79365e-43	0.961	11	F:nucleotide binding; F:binding; C:plasma membrane; C:Golgi apparatus; F:enzyme regulator activity; C:membrane; C:vacuole; F:hydrolase activity; P:transport; P:cellular process; P:signal transduction	-
gi165947774	unnamed protein product [Vitis vinifera]	594	20	2.62906e-38	0.819	10	P:protein metabolic process; P:catabolic process; C:intracellular; F:binding; C:cytoplasm; C:plasma membrane; P:cellular process; F:enzyme regulator activity; P:biological_process; C:nucleus	-
gi165947781	---NA---	175	0			0	-
gi165947785	PREDICTED: hypothetical protein [Vitis vinifera]	699	20	3.48323e-116	0.9815	3	C:cytoskeleton; C:cytoplasm; F:nucleotide binding	-
gi165947825	PREDICTED: hypothetical protein [Vitis vinifera]	688	20	6.54007e-75	0.976	5	F:structural molecule activity; F:RNA binding; C:ribosome; P:translation; P:cellular process	-
gi165947844	PREDICTED: hypothetical protein [Vitis vinifera]	670	20	2.5742e-73	0.886	10	F:catalytic activity; F:binding; P:biological_process; P:metabolic process; P:cellular process; F:nucleotide binding; C:mitochondrion; C:cytoplasm; P:generation of precursor metabolites and energy; P:catabolic process	EC:6.2.1.4; EC:6.2.1.5
gi165947859	---NA---	409	0			0	-
gi165947883	---NA---	429	0			0	-
gi165947905	PREDICTED: hypothetical protein [Vitis vinifera]	433	20	1.04034e-21	0.98	8	F:binding; C:membrane; C:thylakoid; C:intracellular; P:generation of precursor metabolites and energy; P:photosynthesis; P:protein modification process; C:plastid	-
gi165947909	PREDICTED: hypothetical protein [Vitis vinifera]	542	20	4.68851e-25	0.74	1	C:plastid	-
gi165947961	PREDICTED: hypothetical protein [Vitis vinifera]	674	20	4.17527e-55	0.6145	8	F:lipid binding; C:plasma membrane; C:membrane; C:cytoplasm; F:protein binding; P:transport; P:cellular component organization; P:cellular process	-
gi165947966	elongation factor 1-alpha, putative [Ricinus communis]	671	20	1.47534e-36	0.995	10	F:translation factor activity, nucleic acid binding; F:transferase activity; P:nucleobase, nucleoside, nucleotide and nucleic acid metabolic process; P:catabolic process; F:hydrolase activity; F:nucleotide binding; C:ribosome; P:translation; P:metabolic process; P:cellular process	EC:2.7.7.4
gi165947980	hypothetical protein SORBIDRAFT_01g019770 [Sorghum bicolor]	538	20	3.12403e-60	0.998	10	C:nucleolus; F:structural molecule activity; P:reproduction; P:post-embryonic development; P:embryonic development; C:ribosome; C:cytosol; P:translation; C:mitochondrion; P:cellular process	-
gi165947985	---NA---	648	0			0	-
gi165948036	---NA---	710	0			0	-
gi165948041	unnamed protein product [Vitis vinifera]	744	20	1.43062e-65	0.7295	17	P:flower development; C:cytosol; P:cellular process; F:RNA binding; C:membrane; P:protein modification process; F:hydrolase activity; P:cell differentiation; P:multicellular organismal development; F:catalytic activity; C:nucleus; P:growth; P:cellular amino acid and derivative metabolic process; P:catabolic process; P:biosynthetic process; P:lipid metabolic process; P:metabolic process	EC:3.1.3.48; EC:4.2.1.17
gi165948048	PREDICTED: similar to F2D10.18 [Vitis vinifera]	596	20	2.16071e-24	0.857	2	C:nucleus; F:DNA binding	-
gi165948057	unnamed protein product [Vitis vinifera]	720	20	4.73525e-103	0.879	7	C:intracellular; P:protein metabolic process; P:catabolic process; P:cellular process; C:nucleus; P:response to stress; P:response to abiotic stimulus	-
gi165948099	---NA---	382	0			0	-
gi165948105	AF479048_1ribosomal Pr 117 [Triticum aestivum]	513	20	4.45904e-76	0.9935	10	C:nucleolus; F:structural molecule activity; P:reproduction; P:post-embryonic development; P:embryonic development; C:ribosome; C:cytosol; P:translation; C:mitochondrion; P:cellular process	-
gi165948129	unnamed protein product [Vitis vinifera]	567	11	2.45442e-16	0.724545	6	F:hydrolase activity; C:mitochondrion; P:protein metabolic process; P:catabolic process; F:binding; C:plastid	EC:3.4.24.0
gi165948157	PREDICTED: hypothetical protein [Vitis vinifera]	499	20	1.76253e-29	0.8645	4	F:binding; F:translation factor activity, nucleic acid binding; C:ribosome; P:translation	-
gi165948184	Protein HVA22, putative [Ricinus communis]	546	20	3.16401e-39	0.795	8	P:response to stress; P:response to abiotic stimulus; P:multicellular organismal development; P:catabolic process; P:cellular process; P:response to endogenous stimulus; P:flower development; C:membrane	-
gi165948200	---NA---	434	0			0	-
gi165948246	60S ribosomal protein L13a, putative [Ricinus communis]	765	20	2.26208e-77	0.8805	8	C:nucleolus; F:structural molecule activity; C:ribosome; C:cytosol; C:plastid; C:membrane; P:translation; P:cellular process	-
gi165948252	PREDICTED: hypothetical protein [Vitis vinifera]	697	20	6.82214e-64	0.865	6	P:biosynthetic process; P:carbohydrate metabolic process; P:generation of precursor metabolites and energy; P:cellular process; F:transferase activity; C:plastid	EC:2.4.1.21
gi165948275	protein phosphatase 2c, putative [Ricinus communis]	655	20	1.5858e-48	0.7455	6	P:protein modification process; F:kinase activity; F:binding; C:cell; F:hydrolase activity; C:plasma membrane	-
gi165948279	nucleoside diphosphate kinase 1 [Camellia sinensis]	636	20	4.72669e-71	0.9425	16	P:nucleobase, nucleoside, nucleotide and nucleic acid metabolic process; F:kinase activity; P:response to external stimulus; P:signal transduction; P:response to abiotic stimulus; C:peroxisome; P:response to stress; F:binding; P:biosynthetic process; C:membrane; C:vacuole; F:nucleotide binding; C:plastid; P:biological_process; C:plasma membrane; C:extracellular region	EC:2.7.4.6
gi165948290	PREDICTED: hypothetical protein [Vitis vinifera]	640	20	1.69347e-15	0.944	10	P:transport; P:cellular process; F:binding; C:cytoplasm; C:plasma membrane; C:membrane; C:Golgi apparatus; C:vacuole; F:structural molecule activity; C:plastid	-
gi165948373	unknown [Picea sitchensis]	211	20	4.98462e-16	0.902	2	F:nucleic acid binding; F:nucleotide binding	-
gi165948377	---NA---	692	0			0	-
gi165948404	histone H2B [Arabidopsis thaliana]	651	20	5.76721e-43	0.996	7	C:nucleolus; C:intracellular; F:DNA binding; P:cellular component organization; P:cellular process; F:protein binding; C:plastid	-
gi165948406	beta-tubulin [Citrus maxima]	571	20	2.51939e-101	0.9925	9	C:cytoskeleton; P:cellular component organization; P:cellular process; P:nucleobase, nucleoside, nucleotide and nucleic acid metabolic process; P:catabolic process; F:hydrolase activity; F:structural molecule activity; C:cytoplasm; F:nucleotide binding	-
gi165948496	60S ribosomal protein L21 [Oryza sativa Japonica Group]	600	20	3.51318e-62	0.94	5	C:ribosome; F:structural molecule activity; P:translation; C:mitochondrion; P:cellular process	-
gi165948531	unnamed protein product [Vitis vinifera]	701	20	1.97175e-42	0.682	1	P:response to desiccation
gi165948545	---NA---	571	0			0	-
gi165948555	PREDICTED: hypothetical protein [Vitis vinifera]	579	20	3.65672e-26	0.921	2	C:membrane; C:endoplasmic reticulum	-
gi165948603	conserved hypothetical protein [Ricinus communis]	656	20	8.66131e-63	0.7115	1	C:plastid	-
gi165948624	superoxide dismutase [Fagus sylvatica]	644	20	3.50951e-77	0.917	5	F:binding; C:cytoplasm; P:metabolic process; P:cellular process; F:catalytic activity	EC:1.15.1.1
gi165948643	PREDICTED: hypothetical protein [Vitis vinifera]	660	20	3.98046e-63	0.7695	2	F:protein binding; C:membrane	-
gi165948660	ADP-ribosylation factor [Hyacinthus orientalis]	593	20	4.4864e-99	0.9955	12	F:nucleotide binding; F:binding; C:Golgi apparatus; C:plasma membrane; F:enzyme regulator activity; C:membrane; C:vacuole; F:hydrolase activity; P:transport; P:cellular process; C:plastid; P:signal transduction	-
gi165948674	---NA---	582	0			0	-
gi165948680	PREDICTED: hypothetical protein [Vitis vinifera]	753	20	9.56272e-81	0.605	1	C:plastid	-
gi165948713	unnamed protein product [Vitis vinifera]	472	20	1.40799e-34	0.8705	7	F:transferase activity; F:hydrolase activity; C:mitochondrion; C:plastid; P:biological_process; P:catabolic process; P:cellular process	EC:2.3.1.0; EC:3.1.1.45
gi165948794	AF479048_1ribosomal Pr 117 [Triticum aestivum]	164	20	2.85898e-19	0.9935	10	C:nucleolus; F:structural molecule activity; P:reproduction; P:post-embryonic development; P:embryonic development; C:ribosome; C:cytosol; P:translation; C:mitochondrion; P:cellular process	-
gi165948867	PREDICTED: hypothetical protein [Vitis vinifera]	694	18	4.61869e-28	0.456667	2	C:nucleus; F:DNA binding
gi165948868	hypothetical protein VITISV_023024 [Vitis vinifera]	741	20	1.02997e-54	0.7125	5	P:DNA metabolic process; F:hydrolase activity; F:nucleic acid binding; F:kinase activity; F:nucleotide binding	-
gi165948879	---NA---	771	0			0	-
gi165948880	promoter-binding protein SPL9 [Vitis vinifera]	700	20	4.5351e-47	0.517	2	C:nucleus; F:DNA binding
gi165948886	---NA---	303	0			0	-
gi165948945	Integrase core domain containing protein [Solanum demissum]	659	20	2.14863e-28	0.5955	5	F:binding; P:metabolic process; F:nucleic acid binding; F:hydrolase activity; P:cellular process	-
gi165948969	---NA---	654	0			0	-
gi165948987	5'-	616	20	8.51511e-67	0.662	13	P:catabolic process; P:nucleobase, nucleoside, nucleotide and nucleic acid metabolic process; F:nuclease activity; F:binding; P:regulation of gene expression, epigenetic; P:response to abiotic stimulus; P:tropism; P:anatomical structure morphogenesis; P:cellular component organization; P:cell growth; P:response to endogenous stimulus; C:nucleus; P:signal transduction	-
gi165949009	---NA---	582	0			0	-
gi165949012	predicted protein [Populus trichocarpa]	708	15	1.39658e-35	0.511333	5	C:nucleus; F:transcription repressor activity; P:jasmonic acid mediated signaling pathway; F:protein binding; P:response to jasmonic acid stimulus
gi165949023	---NA---	625	0			0	-
gi165949078	hypothetical protein SORBIDRAFT_10g012220 [Sorghum bicolor]	418	20	7.82521e-41	0.8025	4	P:carbohydrate metabolic process; C:cytoplasm; F:hydrolase activity; F:binding	EC:3.2.1.118; EC:3.2.1.117
gi165949118	predicted protein [Populus trichocarpa]	677	20	2.23333e-64	0.91	8	C:cytoplasm; P:protein modification process; P:cellular process; P:protein metabolic process; P:catabolic process; F:nucleotide binding; F:catalytic activity; C:nucleus	EC:6.3.2.19
gi165949131	---NA---	329	0			0	-
gi165949151	PREDICTED: hypothetical protein [Vitis vinifera]	440	20	7.64947e-17	0.956	4	P:protein metabolic process; P:cellular process; C:membrane; C:endoplasmic reticulum	-
gi165949156	GCST_SOLTURecName: Full=Aminomethyltransferase, mitochondrial; AltName: Full=Glycine cleavage system T protein; Short=GCVT; Flags: Precursor	644	20	3.64021e-66	0.8225	6	P:catabolic process; P:cellular amino acid and derivative metabolic process; F:transferase activity; P:metabolic process; P:cellular process; C:mitochondrion	EC:2.1.2.10; EC:2.6.1.0
gi165949234	putative glycerol-3-phosphate acyltransferase [Vernicia fordii]	525	20	3.19439e-51	0.9345	6	P:biosynthetic process; P:cellular process; P:lipid metabolic process; F:transferase activity; C:plasma membrane; C:endoplasmic reticulum	EC:2.3.1.15
gi165949277	thioredoxin-dependent peroxidase [Nelumbo nucifera]	653	20	3.95704e-76	0.915	7	P:biological_process; C:plasma membrane; P:cellular homeostasis; F:catalytic activity; C:plastid; P:metabolic process; P:response to stress	EC:1.11.1.7; EC:1.11.1.15
gi165949280	beta-tubulin [Solanum tuberosum]	738	20	1.2972e-74	0.9995	13	P:response to stress; P:response to abiotic stimulus; C:cytoskeleton; P:cellular component organization; P:cellular process; P:nucleobase, nucleoside, nucleotide and nucleic acid metabolic process; P:catabolic process; F:protein binding; F:hydrolase activity; F:structural molecule activity; C:cytoplasm; C:membrane; F:nucleotide binding	-
gi165949295	---NA---	736	0			0	-
gi165949310	actin [Persea americana]	710	20	7.56934e-123	0.9815	3	C:cytoskeleton; C:cytoplasm; F:nucleotide binding	-
gi165949323	---NA---	267	0			0	-
gi165949393	60S ribosomal protein L3, putative [Ricinus communis]	727	20	1.05367e-89	0.9795	4	C:ribosome; F:structural molecule activity; P:translation; P:cellular process	-
gi165949394	beta-carotene hydroxylase [Zea mays]	556	20	1.13279e-79	0.9615	7	P:biosynthetic process; P:cellular process; P:lipid metabolic process; F:catalytic activity; F:binding; C:membrane; P:metabolic process	-
gi165949403	protein phosphatase 2c, putative [Ricinus communis]	688	20	1.1104e-90	0.8965	3	F:hydrolase activity; P:protein modification process; C:cell	-
gi165949406	unnamed protein product [Vitis vinifera]	641	20	4.53749e-69	0.7075	17	P:flower development; C:cytosol; P:cellular process; F:RNA binding; C:membrane; P:protein modification process; F:hydrolase activity; P:cell differentiation; P:multicellular organismal development; F:catalytic activity; C:nucleus; P:growth; P:cellular amino acid and derivative metabolic process; P:catabolic process; P:biosynthetic process; P:lipid metabolic process; P:metabolic process	EC:3.1.3.48; EC:4.2.1.17
gi165949407	zinc finger protein, putative [Ricinus communis]	636	20	2.67776e-74	0.7915	6	F:hydrolase activity; C:cytoplasm; F:protein binding; C:extracellular region; P:catabolic process; P:lipid metabolic process	EC:3.1.1.1
gi165949427	gigantea-like protein [Liriodendron tulipifera]	462	20	3.285e-57	0.811	0	-
gi165949429	unknown [Glycine max]	390	20	5.67716e-28	0.607	4	F:molecular_function; P:biological_process; C:cellular_component; F:oxidoreductase activity, acting on single donors with incorporation of molecular oxygen, incorporation of two atoms of oxygen
gi165949456	unnamed protein product [Vitis vinifera]	608	20	1.16609e-52	0.7895	8	P:protein metabolic process; P:cellular process; F:binding; F:protein binding; P:response to stress; F:catalytic activity; F:molecular_function; P:metabolic process	-
gi165949475	mRNA decapping enzyme 2 [Zea mays]	760	20	2.28525e-98	0.874	11	P:catabolic process; P:nucleobase, nucleoside, nucleotide and nucleic acid metabolic process; P:protein modification process; F:RNA binding; F:kinase activity; F:hydrolase activity; C:mitochondrion; F:binding; C:cytoplasm; F:nucleotide binding; F:protein binding	EC:3.6.1.30
gi165949517	---NA---	636	0			0	-
gi165949545	---NA---	626	0			0	-
gi165949564	PREDICTED: hypothetical protein [Vitis vinifera]	705	20	3.88737e-38	0.828	6	P:biosynthetic process; P:cellular amino acid and derivative metabolic process; C:plastid; C:thylakoid; F:binding; C:mitochondrion	-
gi165949572	predicted protein [Populus trichocarpa]	673	13	3.40911e-25	0.704615	14	P:anatomical structure morphogenesis; P:multicellular organismal development; P:flower development; F:transporter activity; F:transferase activity; C:plastid; P:biosynthetic process; P:cellular process; P:lipid metabolic process; P:secondary metabolic process; F:protein binding; C:nuclear envelope; P:transport; P:regulation of gene expression, epigenetic	EC:2.5.1.1
gi165949574	PREDICTED: hypothetical protein [Vitis vinifera]	713	20	1.51492e-53	0.6135	1	F:binding	-
gi165949589	unnamed protein product [Vitis vinifera]	682	20	1.14358e-108	0.805	6	F:nuclease activity; F:nucleic acid binding; P:catabolic process; P:nucleobase, nucleoside, nucleotide and nucleic acid metabolic process; C:nucleus; F:binding	-
gi165949604	unnamed protein product [Vitis vinifera]	547	16	7.06506e-31	0.695625	4	F:molecular_function; P:biological_process; F:oxidoreductase activity; P:metabolic process
gi165949640	---NA---	297	0			0	-
gi165949645	thioredoxin-dependent peroxidase [Nelumbo nucifera]	701	20	4.64975e-76	0.915	7	P:biological_process; C:plasma membrane; P:cellular homeostasis; F:catalytic activity; C:plastid; P:metabolic process; P:response to stress	EC:1.11.1.7; EC:1.11.1.15
gi165949650	Os02g0814700 [Oryza sativa Japonica Group]	607	20	4.86524e-75	0.994	10	C:nucleolus; F:structural molecule activity; P:reproduction; P:post-embryonic development; P:embryonic development; C:ribosome; C:cytosol; P:translation; C:mitochondrion; P:cellular process	-
gi165949658	holocarboxylase synthetase [Elaeis guineensis]	683	20	9.08001e-21	0.672	1	C:mitochondrion	-
gi165949724	---NA---	255	0			0	-
gi165949785	---NA---	411	0			0	-
gi165949801	---NA---	689	0			0	-
gi165949838	unnamed protein product [Vitis vinifera]	450	20	7.21114e-55	0.7865	4	P:cellular process; F:nucleotide binding; F:motor activity; C:cytoskeleton	-
gi165949841	predicted protein [Hordeum vulgare subsp. vulgare]	424	20	2.55344e-76	1	4	C:membrane; C:intracellular; F:nucleotide binding; P:signal transduction	-
gi165949853	---NA---	377	0			0	-
gi165949967	---NA---	211	0			0	-
gi165949979	---NA---	295	0			0	-
gi165950030	UDP-n-acteylglucosamine pyrophosphorylase, putative [Ricinus communis]	623	20	5.68582e-58	0.821	6	P:multicellular organismal development; F:transferase activity; P:carbohydrate metabolic process; P:cellular process; P:biological_process; P:nucleobase, nucleoside, nucleotide and nucleic acid metabolic process	EC:2.7.7.11; EC:2.7.7.10; EC:2.7.7.44; EC:2.7.7.9
gi165950049	---NA---	252	0			0	-
gi165950067	PREDICTED: hypothetical protein isoform 1 [Vitis vinifera]	408	19	1.41037e-26	0.674211	5	C:cytoplasm; P:reproduction; P:post-embryonic development; P:response to abiotic stimulus; C:nucleus	-
gi165950097	FCA [Vitis vinifera]	643	20	2.35756e-25	0.758	2	F:nucleotide binding; F:RNA binding	-
gi165950100	PREDICTED: hypothetical protein [Vitis vinifera]	628	20	9.243e-40	0.7665	7	C:membrane; C:mitochondrion; F:transporter activity; P:metabolic process; F:transferase activity; C:plastid; P:transport	EC:2.4.1.0
gi165950123	ribosomal protein L14 [Liriodendron tulipifera]	734	20	1.23666e-61	0.991	6	F:structural molecule activity; C:ribosome; C:plastid; P:translation; F:RNA binding; P:cellular process	-
gi165950150	---NA---	561	0			0	-
gi165950155	unnamed protein product [Vitis vinifera]	707	20	1.96912e-94	0.808	4	C:ribosome; F:structural molecule activity; P:translation; P:cellular process	-
gi165950156	PREDICTED: hypothetical protein [Vitis vinifera]	740	20	1.9899e-59	0.7885	2	F:protein binding; C:membrane	-
gi165950170	beta-carotene hydroxylase [Ipomoea nil]	721	20	9.35042e-75	0.926	7	P:biosynthetic process; P:cellular process; P:lipid metabolic process; F:catalytic activity; F:binding; C:membrane; P:metabolic process	-
gi165950204	---NA---	279	0			0	-
gi165950242	superoxidase dismutase [Malus pumila]	673	20	1.09876e-55	0.9425	6	F:binding; P:metabolic process; P:cellular process; F:catalytic activity; C:plastid; P:response to stress	EC:1.15.1.1; EC:1.11.1.7
gi165950316	---NA---	732	0			0	-
gi165950329	predicted protein [Micromonas pusilla CCMP1545]	173	12	2.65047e-17	0.894167	0	-
gi165950359	transcription factor [Lycoris longituba]	490	20	2.57455e-36	0.7345	1	F:DNA binding	-
gi165950382	---NA---	638	0			0	-
gi165950390	60S ribosomal protein L7a-2 [Arabidopsis thaliana]	320	20	1.92522e-31	0.852	10	C:nucleolus; F:structural molecule activity; P:cellular process; C:membrane; C:vacuole; C:ribosome; C:cytosol; C:plastid; F:binding; P:translation	-
gi165950392	unnamed protein product [Vitis vinifera]	462	20	1.38291e-50	0.829	6	C:ribosome; F:structural molecule activity; F:RNA binding; P:translation; P:nucleobase, nucleoside, nucleotide and nucleic acid metabolic process; P:cellular process	-
gi165950456	AF479048_1ribosomal Pr 117 [Triticum aestivum]	484	20	4.26831e-76	0.9935	10	C:nucleolus; F:structural molecule activity; P:reproduction; P:post-embryonic development; P:embryonic development; C:ribosome; C:cytosol; P:translation; C:mitochondrion; P:cellular process	-
gi165950517	histone H2B [Arabidopsis thaliana]	695	20	6.63851e-43	0.996	7	C:nucleolus; C:intracellular; F:DNA binding; P:cellular component organization; P:cellular process; F:protein binding; C:plastid	-
gi165950535	PREDICTED: hypothetical protein [Vitis vinifera]	702	20	6.71423e-75	0.976	5	F:structural molecule activity; F:RNA binding; C:ribosome; P:translation; P:cellular process	-
gi165950563	actin [Liriodendron tulipifera]	657	20	4.49085e-67	0.9995	3	C:cytoskeleton; C:cytoplasm; F:nucleotide binding	-
gi165950570	hypothetical protein VITISV_025716 [Vitis vinifera]	572	20	1.18013e-13	0.609	1	F:nucleic acid binding	-
gi165950578	PREDICTED: hypothetical protein [Vitis vinifera]	705	20	5.38677e-64	0.7765	2	F:protein binding; C:membrane	-
gi165950590	squamosa promoter binding-like protein [Betula platyphylla]	675	20	4.85266e-35	0.7855	5	F:transcription factor activity; F:DNA binding; P:post-embryonic development; P:transcription; C:nucleoplasm	-
gi165950603	PREDICTED: hypothetical protein [Vitis vinifera]	531	10	2.58436e-11	0.694	1	F:nucleotide binding
gi165950635	unnamed protein product [Vitis vinifera]	654	20	3.32197e-30	0.6715	7	C:plastid; C:ribosome; F:structural molecule activity; C:cytosol; P:translation; F:RNA binding; P:cellular process	-
gi165950667	hypothetical protein VITISV_041154 [Vitis vinifera]	582	20	1.17351e-72	0.7745	3	P:biosynthetic process; P:cellular amino acid and derivative metabolic process; F:catalytic activity	EC:4.1.1.50; EC:4.1.1.19
gi165950674	PREDICTED: hypothetical protein [Vitis vinifera]	715	20	3.5087e-34	0.78	2	C:cytoplasm; C:plasma membrane	-
gi165950678	unknown [Picea sitchensis]	686	20	1.49533e-63	0.673	2	F:binding; C:plastid	-
gi165950682	PREDICTED: hypothetical protein isoform 1 [Vitis vinifera]	729	20	5.74161e-112	0.8965	13	P:response to abiotic stimulus; F:transcription factor activity; C:plasma membrane; F:protein binding; P:reproduction; P:post-embryonic development; P:protein modification process; F:nucleotide binding; F:kinase activity; C:plastid; C:nucleoplasm; P:transcription; P:cellular amino acid and derivative metabolic process	EC:2.7.11.0
gi165950727	transcription factor, putative [Ricinus communis]	572	20	4.32741e-32	0.832	4	F:protein binding; P:response to endogenous stimulus; P:signal transduction; C:nucleus	-
gi165950748	unknown [Glycine max]	431	20	2.48098e-31	0.5995	4	F:molecular_function; P:biological_process; C:cellular_component; F:oxidoreductase activity, acting on single donors with incorporation of molecular oxygen, incorporation of two atoms of oxygen
gi165950770	Putative methyltransferase family protein [Solanum demissum]	720	2	7.09827e-06	0.615	7	F:methyltransferase activity; F:transferase activity; P:methylation; F:DNA binding; F:RNA binding; P:RNA-dependent DNA replication; F:RNA-directed DNA polymerase activity
gi165950772	PREDICTED: hypothetical protein [Vitis vinifera]	740	20	4.06222e-125	0.8185	4	C:intracellular; P:regulation of gene expression, epigenetic; P:nucleobase, nucleoside, nucleotide and nucleic acid metabolic process; F:nucleotide binding	-
gi165950775	unnamed protein product [Vitis vinifera]	752	20	2.26153e-74	0.7215	2	F:protein binding; P:multicellular organismal development	-
gi165950819	---NA---	705	0			0	-
gi165950822	---NA---	714	0			0	-
gi165950863	tubulin beta-8 [Arabidopsis lyrata subsp. lyrata]	658	20	1.27596e-97	0.96	13	C:mitochondrion; P:response to stress; P:response to abiotic stimulus; C:cytoskeleton; P:cellular component organization; P:cellular process; P:nucleobase, nucleoside, nucleotide and nucleic acid metabolic process; P:catabolic process; F:protein binding; F:hydrolase activity; F:structural molecule activity; C:membrane; F:nucleotide binding	-
gi165950903	Os04g0281900 [Oryza sativa Japonica Group]	655	20	1.15668e-59	0.7865	2	F:protein binding; C:membrane	-
gi165950922	PREDICTED: hypothetical protein [Vitis vinifera]	732	20	5.55114e-62	0.6195	2	P:cell redox homeostasis; C:cytoplasmic membrane-bounded vesicle
gi165950964	unnamed protein product [Vitis vinifera]	678	20	1.41424e-66	0.7035	3	P:metabolic process; F:catalytic activity; F:hydrolase activity	-
gi165950971	Os09g0520200 [Oryza sativa Japonica Group]	654	20	1.40088e-89	0.918	8	F:hydrolase activity; C:cytoplasm; F:transferase activity; P:biological_process; P:catabolic process; P:cellular process; P:lipid metabolic process; P:biosynthetic process	EC:3.1.1.4
gi165950994	thioredoxin-dependent peroxidase [Nelumbo nucifera]	651	20	3.95704e-76	0.915	7	P:biological_process; C:plasma membrane; P:cellular homeostasis; F:catalytic activity; C:plastid; P:metabolic process; P:response to stress	EC:1.11.1.7; EC:1.11.1.15
gi165951012	---NA---	643	0			0	-
gi165951019	serine-threonine protein kinase, plant-type, putative [Ricinus communis]	562	20	1.23844e-12	0.7195	7	F:catalytic activity; C:cytoplasm; P:protein modification process; F:nucleotide binding; C:membrane; F:kinase activity; P:cellular amino acid and derivative metabolic process	EC:2.7.11.0
gi165951027	---NA---	323	0			0	-
gi165951032	actin [Platycodon grandiflorum]	632	20	5.23103e-101	0.93	3	C:cytoskeleton; C:cytoplasm; F:nucleotide binding	-
gi165951036	PREDICTED: hypothetical protein [Vitis vinifera]	745	20	1.03623e-111	0.837	5	F:kinase activity; P:metabolic process; P:cellular process; C:mitochondrion; C:plastid	-
gi165951047	unnamed protein product [Vitis vinifera]	677	20	5.67934e-68	0.856	6	F:structural molecule activity; C:ribosome; C:plastid; P:translation; F:RNA binding; P:cellular process	-
gi165951057	CB12_PETHYRecName: Full=Chlorophyll a-b binding protein, chloroplastic; AltName: Full=LHCI type II CAB; Flags: Precursor	432	20	9.06816e-50	0.824	7	F:binding; P:generation of precursor metabolites and energy; P:photosynthesis; C:membrane; C:thylakoid; P:protein modification process; C:plastid	-
gi165951074	Os02g0814700 [Oryza sativa Japonica Group]	672	20	5.24511e-74	0.985	10	C:nucleolus; F:structural molecule activity; P:reproduction; P:post-embryonic development; P:embryonic development; C:ribosome; C:cytosol; P:translation; C:mitochondrion; P:cellular process	-
gi165951135	AF479048_1ribosomal Pr 117 [Triticum aestivum]	674	20	1.67653e-71	0.993	10	C:nucleolus; F:structural molecule activity; P:reproduction; P:post-embryonic development; P:embryonic development; C:ribosome; C:cytosol; P:translation; C:mitochondrion; P:cellular process	-
gi165951136	AF479048_1ribosomal Pr 117 [Triticum aestivum]	627	20	2.32878e-75	0.9935	10	C:nucleolus; F:structural molecule activity; P:reproduction; P:post-embryonic development; P:embryonic development; C:ribosome; C:cytosol; P:translation; C:mitochondrion; P:cellular process	-
gi165951141	hypothetical protein [Beta vulgaris subsp. vulgaris]	665	20	1.19179e-07	0.5325	18	F:RNA binding; P:RNA-dependent DNA replication; F:RNA-directed DNA polymerase activity; F:ATP binding; F:protein kinase activity; F:nucleotide binding; P:protein amino acid phosphorylation; F:protein serine/threonine kinase activity; C:chromosome; P:chromosome organization; F:unfolded protein binding; P:response to stress; P:protein folding; F:nucleic acid binding; F:binding; P:metabolic process;…
gi165951143	PREDICTED: hypothetical protein [Vitis vinifera]	712	20	2.07023e-127	0.9675	11	C:cell; C:cytosol; F:catalytic activity; F:hydrolase activity; F:binding; P:carbohydrate metabolic process; P:generation of precursor metabolites and energy; P:catabolic process; P:biosynthetic process; P:cellular amino acid and derivative metabolic process; P:cellular process	EC:4.2.1.11
gi165951145	Os02g0814700 [Oryza sativa Japonica Group]	599	20	4.65673e-75	0.994	10	C:nucleolus; F:structural molecule activity; P:reproduction; P:post-embryonic development; P:embryonic development; C:ribosome; C:cytosol; P:translation; C:mitochondrion; P:cellular process	-
gi165951162	conserved hypothetical protein [Ricinus communis]	675	10	5.20873e-21	0.779	1	F:binding	-
gi165951167	---NA---	719	0			0	-
gi165951181	lipid binding protein, putative [Ricinus communis]	522	20	7.21734e-40	0.9305	7	F:lipid binding; C:cytoplasm; P:transport; C:extracellular region; C:membrane; C:plastid; C:thylakoid	-
gi165951187	growth-regulating factor 10 [Oryza sativa Indica Group]	547	20	4.52252e-25	0.809	3	F:nucleotide binding; C:nucleus; F:hydrolase activity	EC:3.6.1.0
gi165951195	---NA---	376	0			0	-
gi165951237	RSH2 [Nicotiana tabacum]	468	20	4.6972e-38	0.834	7	F:hydrolase activity; F:transferase activity; F:kinase activity; C:plasma membrane; P:protein modification process; C:plastid; P:nucleobase, nucleoside, nucleotide and nucleic acid metabolic process	EC:3.1.7.2; EC:2.7.6.5
gi165951248	beta-tubulin [Citrus maxima]	621	20	2.04538e-84	0.993	9	C:cytoskeleton; P:cellular component organization; P:cellular process; P:nucleobase, nucleoside, nucleotide and nucleic acid metabolic process; P:catabolic process; F:hydrolase activity; F:structural molecule activity; C:cytoplasm; F:nucleotide binding	-
gi165951283	---NA---	636	0			0	-
gi165951300	unnamed protein product [Thellungiella halophila]	713	20	1.65947e-84	0.98	16	C:cell wall; C:nucleolus; P:response to stress; P:response to abiotic stimulus; C:cytoskeleton; P:cellular component organization; P:cellular process; P:nucleobase, nucleoside, nucleotide and nucleic acid metabolic process; P:catabolic process; F:protein binding; F:hydrolase activity; F:structural molecule activity; P:biological_process; C:cytoplasm; F:nucleotide binding; C:plasma membrane	-
gi165951309	PREDICTED: hypothetical protein [Vitis vinifera]	652	20	2.17634e-66	0.7415	6	P:biosynthetic process; P:cellular process; P:lipid metabolic process; P:secondary metabolic process; F:catalytic activity; C:plastid	-
gi165951321	PREDICTED: hypothetical protein isoform 2 [Vitis vinifera]	613	16	1.37868e-32	0.844375	4	P:reproduction; P:post-embryonic development; P:embryonic development; C:plastid	-
gi165951323	predicted protein [Populus trichocarpa]	598	20	1.43385e-59	0.8305	2	C:membrane; C:plastid	-
gi165951325	---NA---	635	0			0	-
gi165951326	hypothetical protein LOC100192958 [Zea mays]	676	20	4.64599e-70	0.9495	7	F:transferase activity; C:Golgi apparatus; C:cytoplasm; P:biosynthetic process; P:carbohydrate metabolic process; P:cellular process; P:nucleobase, nucleoside, nucleotide and nucleic acid metabolic process	EC:2.4.1.43
gi165951331	f-box family protein [Populus trichocarpa]	719	19	4.53605e-21	0.521579	2	P:biological_process; C:cellular_component
gi165951332	PREDICTED: hypothetical protein [Vitis vinifera]	580	20	3.57492e-45	0.563	3	F:nucleic acid binding; C:intracellular; P:biological_process
gi165951353	hypothetical protein VITISV_006167 [Vitis vinifera]	735	20	9.32023e-86	0.734	1	C:mitochondrion	-
gi165951356	pin2-interacting protein x1, putative [Ricinus communis]	684	16	7.09835e-24	0.4975	3	F:nucleic acid binding; C:intracellular; P:biological_process
gi165951360	PREDICTED: hypothetical protein [Vitis vinifera]	674	20	4.37889e-121	0.972	11	C:cell; C:cytosol; F:catalytic activity; F:hydrolase activity; F:binding; P:carbohydrate metabolic process; P:generation of precursor metabolites and energy; P:catabolic process; P:biosynthetic process; P:cellular amino acid and derivative metabolic process; P:cellular process	EC:4.2.1.11
gi165951376	plastid isopentenyl pyrophosphate:dimethylallyl pyrophosphate isomerase isoform 1 [Catharanthus roseus]	650	20	1.15953e-67	0.938	8	F:binding; P:biosynthetic process; P:cellular process; F:hydrolase activity; P:photosynthesis; F:catalytic activity; P:lipid metabolic process; P:secondary metabolic process	EC:5.3.3.2
gi165951406	PREDICTED: hypothetical protein [Vitis vinifera]	732	20	5.87647e-64	0.7705	2	F:protein binding; C:membrane	-
gi165951417	60S ribosomal protein L13a, putative [Ricinus communis]	684	20	2.18521e-99	0.8945	8	C:nucleolus; F:structural molecule activity; C:ribosome; C:cytosol; C:plastid; C:membrane; P:translation; P:cellular process	-
gi165951435	hypothetical protein VITISV_037474 [Vitis vinifera]	662	20	7.82258e-35	0.6415	9	F:binding; P:response to endogenous stimulus; P:biological_process; F:protein binding; P:cellular process; P:lipid metabolic process; P:secondary metabolic process; P:response to stress; P:response to abiotic stimulus	-
gi165951438	PREDICTED: similar to Golgi transport complex protein-related [Vitis vinifera]	651	20	8.25215e-90	0.7505	1	C:plastid	-
gi165951463	PREDICTED: hypothetical protein [Vitis vinifera]	735	20	5.9853e-64	0.7705	2	F:protein binding; C:membrane	-
gi165951481	unnamed protein product [Vitis vinifera]	641	20	5.49548e-99	0.9945	10	P:protein modification process; F:nucleotide binding; C:Golgi apparatus; F:hydrolase activity; P:transport; P:cellular process; C:membrane; C:plastid; P:signal transduction; F:transporter activity	-
gi165951490	unknown [Solanum tuberosum]	580	20	1.25101e-98	0.9895	10	P:protein modification process; F:nucleotide binding; C:Golgi apparatus; F:hydrolase activity; P:transport; P:cellular process; C:membrane; C:plastid; P:signal transduction; F:transporter activity	-
gi165951491	PREDICTED: hypothetical protein [Vitis vinifera]	691	20	5.95654e-52	0.8175	7	C:membrane; C:Golgi apparatus; P:transport; F:DNA binding; C:plasma membrane; F:protein binding; F:transporter activity	-
gi165951524	predicted protein [Populus trichocarpa]	665	20	1.75479e-50	0.9185	4	P:biosynthetic process; P:cellular process; C:membrane; C:plastid	-
gi165951557	hypothetical protein SORBIDRAFT_04g004520 [Sorghum bicolor]	316	20	1.64348e-14	0.9905	9	C:cytoskeleton; P:cellular component organization; P:cellular process; P:nucleobase, nucleoside, nucleotide and nucleic acid metabolic process; P:catabolic process; F:hydrolase activity; F:structural molecule activity; C:cytoplasm; F:nucleotide binding	-
gi165951569	---NA---	602	0			0	-
gi165951586	unnamed protein product [Vitis vinifera]	707	20	1.62317e-92	0.8785	4	F:hydrolase activity; P:nucleobase, nucleoside, nucleotide and nucleic acid metabolic process; P:catabolic process; C:cytosol	EC:3.2.2.3; EC:3.2.2.7; EC:3.2.2.2
gi165951594	---NA---	663	0			0	-
gi165951624	PREDICTED: hypothetical protein [Vitis vinifera]	690	20	2.15706e-102	0.8675	12	P:metabolic process; P:signal transduction; P:response to stress; P:response to biotic stimulus; P:biosynthetic process; P:carbohydrate metabolic process; P:cellular process; P:lipid metabolic process; C:plastid; F:binding; P:secondary metabolic process; F:catalytic activity	EC:1.17.7.1
gi165951632	ARF_VIGUNRecName: Full=ADP-ribosylation factor	603	20	1.29306e-56	0.9905	11	F:nucleotide binding; F:binding; C:plasma membrane; C:Golgi apparatus; F:enzyme regulator activity; C:membrane; C:vacuole; F:hydrolase activity; P:transport; P:cellular process; P:signal transduction	-
gi165951705	---NA---	351	0			0	-
gi165951709	MAPKKKe [Nicotiana benthamiana]	527	20	2.82763e-87	0.9195	12	P:multicellular organismal development; C:vacuole; C:plasma membrane; P:protein modification process; F:nucleotide binding; F:kinase activity; F:signal transducer activity; C:cytosol; P:cellular component organization; P:cellular process; P:signal transduction; P:cellular amino acid and derivative metabolic process	EC:2.7.11.25
gi165951725	AC026875_2T6D22.2 [Arabidopsis thaliana]	631	20	7.24901e-48	0.94	10	F:translation factor activity, nucleic acid binding; F:transferase activity; P:nucleobase, nucleoside, nucleotide and nucleic acid metabolic process; P:catabolic process; F:hydrolase activity; F:nucleotide binding; C:ribosome; P:translation; P:metabolic process; P:cellular process	EC:2.7.7.4
gi165951726	unnamed protein product [Vitis vinifera]	727	20	7.73854e-106	0.791	7	P:biosynthetic process; P:protein modification process; P:lipid metabolic process; F:transferase activity; C:membrane; C:endoplasmic reticulum; C:Golgi apparatus	-
gi165951813	unnamed protein product [Vitis vinifera]	699	20	3.9324e-43	0.773	18	P:flower development; C:cytosol; P:cellular process; F:RNA binding; F:hydrolase activity; C:membrane; P:protein modification process; P:cell differentiation; P:multicellular organismal development; F:catalytic activity; C:nucleus; P:growth; P:protein metabolic process; P:catabolic process; P:cellular amino acid and derivative metabolic process; P:biosynthetic process; P:lipid metabolic process; P…	EC:3.1.2.15; EC:3.1.3.48; EC:4.2.1.17
gi165951822	PREDICTED: hypothetical protein [Vitis vinifera]	712	15	2.29015e-09	0.725333	2	F:molecular_function; P:biological_process
gi165951823	unnamed protein product [Vitis vinifera]	646	20	1.45926e-38	0.881	9	P:transport; P:cellular process; F:protein binding; F:transporter activity; C:membrane; C:mitochondrion; F:binding; P:cellular component organization; C:plastid	-
gi165951830	---NA---	739	0			0	-
gi165951840	PREDICTED: hypothetical protein [Vitis vinifera]	628	20	4.27367e-53	0.748	1	C:plastid	-
gi165951845	PREDICTED: hypothetical protein [Vitis vinifera]	637	20	1.12503e-72	0.6805	9	C:nucleolus; C:nucleus; P:biological_process; F:transcription regulator activity; P:response to endogenous stimulus; P:nucleobase, nucleoside, nucleotide and nucleic acid metabolic process; P:response to stress; P:response to abiotic stimulus; P:transcription	-
gi165951851	---NA---	702	0			0	-
gi165951859	PREDICTED: hypothetical protein [Vitis vinifera]	673	20	2.1691e-88	0.7965	7	F:binding; P:metabolic process; F:catalytic activity; C:plasma membrane; P:biosynthetic process; P:cellular amino acid and derivative metabolic process; P:secondary metabolic process	EC:1.1.1.219; EC:1.1.1.1
gi165951889	predicted protein [Populus trichocarpa]	552	20	5.58268e-55	0.761	3	F:binding; P:metabolic process; F:catalytic activity	EC:1.1.1.0
gi165951926	60S ribosomal protein L3, putative [Ricinus communis]	530	20	2.07047e-85	0.9145	4	C:ribosome; F:structural molecule activity; P:translation; P:cellular process	-
gi165951928	unnamed protein product [Vitis vinifera]	414	20	3.31382e-44	0.7315	17	P:flower development; C:cytosol; P:cellular process; F:RNA binding; C:membrane; P:protein modification process; F:hydrolase activity; P:cell differentiation; P:multicellular organismal development; F:catalytic activity; C:nucleus; P:growth; P:cellular amino acid and derivative metabolic process; P:catabolic process; P:biosynthetic process; P:lipid metabolic process; P:metabolic process	EC:3.1.3.48; EC:4.2.1.17
gi165951983	ubiquitin-conjugating family protein [Jatropha curcas]	654	20	9.86396e-75	0.925	6	C:intracellular; F:protein binding; F:catalytic activity; P:protein modification process; P:response to stress; P:DNA metabolic process	EC:6.3.2.19
gi165951995	PREDICTED: hypothetical protein [Vitis vinifera]	574	20	3.59677e-26	0.921	2	C:membrane; C:endoplasmic reticulum	-
gi165951997	predicted protein [Hordeum vulgare subsp. vulgare]	405	20	1.30485e-64	0.9595	5	C:ribosome; F:structural molecule activity; P:translation; C:mitochondrion; P:cellular process	-
gi165952025	predicted protein [Hordeum vulgare subsp. vulgare]	350	20	6.99719e-58	0.9495	5	C:ribosome; F:structural molecule activity; P:translation; C:mitochondrion; P:cellular process	-
gi165952115	lactoylglutathione lyase, putative [Ricinus communis]	688	20	6.55525e-67	0.857	4	P:carbohydrate metabolic process; F:catalytic activity; P:metabolic process; P:cellular process	EC:4.4.1.5
gi165952146	predicted protein [Populus trichocarpa]	684	20	8.36177e-75	0.9375	6	P:reproduction; P:post-embryonic development; P:embryonic development; P:transport; P:cellular process; P:growth	-
gi165952164	PREDICTED: hypothetical protein isoform 1 [Vitis vinifera]	650	20	7.74171e-80	0.7815	7	F:transcription factor activity; P:multicellular organismal development; F:DNA binding; F:protein binding; F:transcription regulator activity; C:nucleoplasm; P:transcription	-
gi165952167	o-methyltransferase, putative [Ricinus communis]	683	20	4.00091e-85	0.8885	7	F:transferase activity; P:biosynthetic process; P:cellular amino acid and derivative metabolic process; P:secondary metabolic process; F:protein binding; P:metabolic process; P:cellular process	EC:2.1.1.68
gi165952180	unnamed protein product [Vitis vinifera]	690	20	7.6898e-92	0.8485	3	C:cytosol; C:mitochondrion; C:plasma membrane	-
gi165952190	---NA---	672	0			0	-
gi165952200	---NA---	567	0			0	-
gi165952229	PREDICTED: hypothetical protein [Vitis vinifera]	632	20	8.85181e-56	0.794	2	F:protein binding; C:membrane	-
gi165952245	---NA---	630	0			0	-
gi165952256	---NA---	643	0			0	-
gi165952286	ubiquitin-protein ligase, putative [Ricinus communis]	660	20	1.17918e-115	0.8435	2	F:catalytic activity; C:plastid	-
gi165952305	---NA---	708	0			0	-
gi165952336	hypothetical protein OsJ_33966 [Oryza sativa Japonica Group]	618	20	4.69412e-49	0.792	8	P:response to stress; P:response to abiotic stimulus; P:multicellular organismal development; P:catabolic process; P:cellular process; P:response to endogenous stimulus; P:flower development; C:membrane	-
gi165952359	actin 7b [Hevea brasiliensis]	317	20	1.37525e-53	1	3	C:cytoskeleton; C:cytoplasm; F:nucleotide binding	-
gi165952403	---NA---	666	0			0	-
gi165952412	---NA---	300	0			0	-
gi165952418	PREDICTED: hypothetical protein [Vitis vinifera]	202	20	2.33315e-21	0.95	5	P:transport; P:cellular process; F:hydrolase activity; F:transporter activity; C:membrane	-
gi165952430	prolyl 4-hydroxylase alpha subunit, putative [Ricinus communis]	668	20	6.00223e-107	0.872	8	P:protein modification process; P:cellular amino acid and derivative metabolic process; C:Golgi apparatus; F:binding; F:catalytic activity; C:membrane; C:vacuole; P:metabolic process	EC:1.14.11.2
gi165952446	---NA---	419	0			0	-
gi165952469	PREDICTED: hypothetical protein [Vitis vinifera]	520	20	1.26515e-60	0.881	11	P:transport; P:cellular process; P:anatomical structure morphogenesis; P:cellular component organization; C:membrane; C:vacuole; F:protein binding; C:endosome; P:response to abiotic stimulus; P:tropism; C:Golgi apparatus	-
gi165952470	Xylem serine proteinase 1 precursor, putative [Ricinus communis]	641	20	1.72025e-76	0.7515	3	P:metabolic process; F:catalytic activity; F:hydrolase activity	-
gi165952473	PREDICTED: hypothetical protein [Vitis vinifera]	638	20	1.6048e-42	0.5935	4	F:hydrolase activity; F:transporter activity; C:membrane; P:transport	-
gi165952517	histone h2b, putative [Ricinus communis]	577	20	1.25098e-42	0.931	5	C:nucleolus; C:intracellular; F:DNA binding; P:cellular component organization; P:cellular process	-
gi165952584	---NA---	593	0			0	-
gi165952602	type II peroxiredoxin [Populus trichocarpa]	364	20	3.08752e-50	0.912	4	P:cellular homeostasis; F:catalytic activity; P:metabolic process; P:response to stress	EC:1.11.1.15; EC:1.11.1.7
gi165952647	hypothetical protein VITISV_041154 [Vitis vinifera]	755	20	4.56493e-99	0.801	3	P:biosynthetic process; P:cellular amino acid and derivative metabolic process; F:catalytic activity	EC:4.1.1.50; EC:4.1.1.19
gi165952666	PREDICTED: hypothetical protein [Vitis vinifera]	732	20	7.6217e-88	0.8535	8	C:vacuole; P:metabolic process; P:cellular process; F:hydrolase activity; C:plastid; C:membrane; C:nucleus; C:extracellular region	EC:3.1.3.18; EC:3.1.3.41
gi165952679	PREDICTED: similar to auxin response factor 8 [Vitis vinifera]	596	20	1.57661e-75	0.727	7	F:binding; P:transcription; C:plastid; P:flower development; P:response to endogenous stimulus; F:transcription factor activity; C:nucleoplasm	-
gi165952697	---NA---	395	0			0	-
gi165952698	AF479048_1ribosomal Pr 117 [Triticum aestivum]	726	20	1.12042e-75	0.9935	10	C:nucleolus; F:structural molecule activity; P:reproduction; P:post-embryonic development; P:embryonic development; C:ribosome; C:cytosol; P:translation; C:mitochondrion; P:cellular process	-
gi165952752	PREDICTED: hypothetical protein [Vitis vinifera]	717	20	5.97623e-106	0.8515	6	P:reproduction; P:post-embryonic development; P:embryonic development; F:nucleotide binding; P:cellular process; C:cytoskeleton	-
gi165952783	hypothetical protein VITISV_043921 [Vitis vinifera]	681	20	1.24003e-26	0.5475	9	F:RNA binding; P:RNA-dependent DNA replication; F:RNA-directed DNA polymerase activity; F:nucleic acid binding; P:DNA integration; F:DNA binding; P:DNA repair; F:endonuclease activity; C:intracellular
gi165952801	PREDICTED: hypothetical protein [Vitis vinifera]	204	15	6.80418e-13	0.745333	1	C:mitochondrion	-
gi165952817	ubiquitin-protein ligase, putative [Ricinus communis]	704	20	1.18072e-119	0.8255	2	F:catalytic activity; C:plastid	-
gi165952836	---NA---	385	0			0	-
gi165952844	PREDICTED: hypothetical protein isoform 1 [Vitis vinifera]	662	20	4.63699e-112	0.897	10	P:response to abiotic stimulus; F:transcription factor activity; P:reproduction; P:post-embryonic development; P:protein modification process; F:nucleotide binding; F:kinase activity; C:nucleoplasm; P:transcription; P:cellular amino acid and derivative metabolic process	EC:2.7.11.0
gi165952856	CuZn-superoxide dismutase 4 [Haberlea rhodopensis]	588	20	3.46966e-11	0.913	5	F:binding; C:cytoplasm; P:metabolic process; P:cellular process; F:catalytic activity	EC:1.15.1.1
gi165952866	14-3-3 protein Lil 1433-3 [Lilium longiflorum]	597	20	9.22153e-84	0.94	1	F:protein binding	-
gi165952867	type 2 histone deacetylase a [Nicotiana tabacum]	566	7	3.91855e-14	0.754286	3	F:binding; F:nucleic acid binding; C:intracellular	-
gi165952868	PREDICTED: hypothetical protein [Vitis vinifera]	699	20	1.49085e-50	0.6015	2	C:vacuole; C:cell wall	-
gi165952873	unnamed protein product [Vitis vinifera]	716	20	8.43316e-36	0.6975	3	F:nucleotide binding; C:nucleus; F:hydrolase activity	EC:3.6.1.0
gi165952883	---NA---	738	0			0	-
gi165952884	---NA---	715	0			0	-
gi165952942	---NA---	690	0			0	-
gi165952949	PREDICTED: hypothetical protein [Vitis vinifera]	644	20	8.14724e-50	0.5825	4	F:zinc ion binding; C:intracellular; F:binding; P:biological_process
gi165953019	40S ribosomal protein S4 [Elaeis guineensis]	669	20	5.88144e-62	0.8595	8	C:nucleolus; F:structural molecule activity; C:ribosome; C:cytosol; C:membrane; P:translation; F:RNA binding; P:cellular process	-
gi165953020	unnamed protein product [Vitis vinifera]	618	20	2.68377e-68	0.8605	6	C:ribosome; F:structural molecule activity; C:plastid; P:translation; F:RNA binding; P:cellular process	-
gi165953036	conserved hypothetical protein [Ricinus communis]	548	3	2.11056e-06	0.496667	1	F:metal ion binding
gi165953080	unknown [Glycine max]	560	20	3.84876e-65	0.9815	4	C:ribosome; F:structural molecule activity; P:cellular process; P:translation	-
gi165953081	PREDICTED: hypothetical protein isoform 1 [Vitis vinifera]	689	20	4.438e-31	0.735	6	C:plasma membrane; F:hydrolase activity; P:signal transduction; P:catabolic process; P:cellular process; P:lipid metabolic process	-
gi165953107	PREDICTED: similar to F2D10.18 [Vitis vinifera]	572	20	2.0783e-18	0.823	2	C:nucleus; F:DNA binding	-
gi165953113	---NA---	403	0			0	-
gi165953124	unnamed protein product [Vitis vinifera]	674	20	5.61693e-68	0.856	6	F:structural molecule activity; C:ribosome; C:plastid; P:translation; F:RNA binding; P:cellular process	-
gi165953126	unnamed protein product [Vitis vinifera]	705	20	1.03917e-99	0.997	10	P:protein modification process; F:nucleotide binding; C:Golgi apparatus; F:hydrolase activity; P:transport; P:cellular process; C:membrane; C:plastid; P:signal transduction; F:transporter activity	-
gi165953240	unnamed protein product [Vitis vinifera]	661	20	1.20127e-51	0.6625	0	-
gi165953255	---NA---	681	0			0	-
gi165953258	actin [Platycodon grandiflorum]	672	20	1.36813e-66	1	3	C:cytoskeleton; C:cytoplasm; F:nucleotide binding	-
gi165953265	14-3-3 protein Lil 1433-3 [Lilium longiflorum]	639	20	6.50669e-92	0.9435	1	F:protein binding	-
gi165953277	---NA---	744	0			0	-
gi165953279	---NA---	671	0			0	-
gi165953305	hypothetical protein SORBIDRAFT_03g037490 [Sorghum bicolor]	694	20	9.40976e-106	1	9	C:cytoskeleton; P:cellular component organization; P:cellular process; P:nucleobase, nucleoside, nucleotide and nucleic acid metabolic process; P:catabolic process; F:hydrolase activity; F:structural molecule activity; C:cytoplasm; F:nucleotide binding	-
gi165953314	AF479048_1ribosomal Pr 117 [Triticum aestivum]	653	20	8.81537e-76	0.9935	10	C:nucleolus; F:structural molecule activity; P:reproduction; P:post-embryonic development; P:embryonic development; C:ribosome; C:cytosol; P:translation; C:mitochondrion; P:cellular process	-
gi165953343	predicted protein [Populus trichocarpa]	721	20	1.47542e-96	0.934	4	F:protein binding; P:cellular component organization; P:cellular process; F:binding	-
gi165953364	AF479048_1ribosomal Pr 117 [Triticum aestivum]	722	20	1.10985e-75	0.9935	10	C:nucleolus; F:structural molecule activity; P:reproduction; P:post-embryonic development; P:embryonic development; C:ribosome; C:cytosol; P:translation; C:mitochondrion; P:cellular process	-
gi165953381	transcription factor APETALA2 [Vitis vinifera]	709	20	7.42561e-45	0.5895	1	P:metabolic process	-
gi165953388	---NA---	659	0			0	-
gi165953421	beta tubulin 1 [Arabidopsis thaliana]	577	20	2.93553e-36	0.838	9	C:cytoskeleton; P:cellular component organization; P:cellular process; P:nucleobase, nucleoside, nucleotide and nucleic acid metabolic process; P:catabolic process; F:hydrolase activity; F:structural molecule activity; C:cytoplasm; F:nucleotide binding	-
gi165953448	hypothetical protein VITISV_037761 [Vitis vinifera]	638	20	5.12666e-65	0.664	1	F:binding	-
gi165953452	---NA---	736	0			0	-
gi165953458	unknown [Glycine max]	505	20	4.74442e-51	0.9665	8	C:ribosome; P:signal transduction; C:membrane; C:vacuole; F:protein binding; F:binding; C:proteinaceous extracellular matrix; P:biological_process	-
gi165953459	PREDICTED: hypothetical protein [Vitis vinifera]	731	20	1.44743e-62	0.642	3	P:carbohydrate metabolic process; F:sugar binding; F:isomerase activity
gi165953486	---NA---	627	0			0	-
gi165953491	predicted protein [Populus trichocarpa]	683	20	2.00414e-52	0.6475	3	C:membrane; C:mitochondrion; C:plastid	-
gi165953521	cytochrome B5 isoform 1, putative [Ricinus communis]	707	20	4.3113e-61	0.9015	9	C:membrane; C:endoplasmic reticulum; C:cell; F:protein binding; F:catalytic activity; F:binding; P:transport; P:generation of precursor metabolites and energy; P:metabolic process	EC:1.7.1.1
gi165953522	---NA---	250	0			0	-
gi165953546	unknown [Glycine max]	513	20	5.5016e-42	0.614	4	F:molecular_function; P:biological_process; C:cellular_component; F:oxidoreductase activity, acting on single donors with incorporation of molecular oxygen, incorporation of two atoms of oxygen
gi165953577	unknown [Picea sitchensis]	640	20	3.76405e-57	0.7395	6	C:ribosome; F:binding; F:catalytic activity; P:metabolic process; P:cellular process; C:plastid	EC:1.15.1.1
gi165953586	conserved hypothetical protein [Ricinus communis]	726	17	3.6463e-34	0.507647	3	F:molecular_function; P:biological_process; C:cellular_component
gi165953603	PREDICTED: hypothetical protein [Vitis vinifera]	642	20	1.85937e-38	0.881	4	F:RNA binding; C:mitochondrion; F:nucleotide binding; C:plastid	-
gi165953615	unnamed protein product [Vitis vinifera]	672	20	7.98359e-83	0.721	6	F:protein binding; C:cytoskeleton; P:cellular component organization; P:cellular process; C:cytoplasm; P:cell cycle	-
gi165953635	PREDICTED: hypothetical protein [Vitis vinifera]	650	20	3.56296e-109	0.9605	7	P:protein metabolic process; P:catabolic process; F:enzyme regulator activity; C:intracellular; P:biological_process; C:nucleus; C:plastid	-
gi165953639	hypothetical protein VITISV_031500 [Vitis vinifera]	686	20	5.66899e-27	0.4225	7	F:RNA binding; P:RNA-dependent DNA replication; F:RNA-directed DNA polymerase activity; P:DNA repair; F:endonuclease activity; C:intracellular; F:DNA binding
gi165953653	PREDICTED: hypothetical protein [Vitis vinifera]	726	20	2.25259e-116	0.871	7	C:cytoplasm; C:vacuole; F:hydrolase activity; F:binding; P:cellular process; P:lipid metabolic process; P:carbohydrate metabolic process	EC:3.2.1.22
gi165953658	translational elongation factor 1 subunit Bbeta [Pisum sativum]	680	20	3.26793e-55	0.6765	3	P:biological_process; C:plasma membrane; P:translation	-
gi165953667	superoxide dismutase [Fagus sylvatica]	724	20	1.72856e-76	0.936	4	F:binding; P:metabolic process; P:cellular process; F:catalytic activity	EC:1.15.1.1
gi165953715	RNA-directed DNA polymerase ; HMG-I and HMG-Y, DNA-binding, putative [Medicago truncatula]	683	2	9.74626e-07	0.6	4	F:RNA-directed DNA polymerase activity; F:DNA binding; F:RNA binding; P:RNA-dependent DNA replication
gi165953730	AF479048_1ribosomal Pr 117 [Triticum aestivum]	665	20	9.2402e-76	0.9935	10	C:nucleolus; F:structural molecule activity; P:reproduction; P:post-embryonic development; P:embryonic development; C:ribosome; C:cytosol; P:translation; C:mitochondrion; P:cellular process	-
gi165953748	hypothetical protein VITISV_006105 [Vitis vinifera]	664	20	2.44861e-52	0.624	15	P:cell death; P:anatomical structure morphogenesis; P:post-embryonic development; P:biological_process; P:response to stress; P:response to abiotic stimulus; P:response to endogenous stimulus; P:signal transduction; F:protein binding; C:cytoplasm; P:biosynthetic process; P:cellular process; P:response to biotic stimulus; C:nucleus; P:embryonic development	-
gi165953753	hypothetical protein VITISV_033372 [Vitis vinifera]	723	20	3.03578e-09	0.579	1	F:binding	-
gi165953758	---NA---	698	0			0	-
gi165953797	unnamed protein product [Vitis vinifera]	733	2	7.87276e-08	0.43	1	F:zinc ion binding
gi165953803	cytochrome B5 isoform 1, putative [Ricinus communis]	713	20	4.39753e-61	0.9015	9	C:membrane; C:endoplasmic reticulum; C:cell; F:protein binding; F:catalytic activity; F:binding; P:transport; P:generation of precursor metabolites and energy; P:metabolic process	EC:1.7.1.1
gi165953810	hypothetical protein ARALYDRAFT_473932 [Arabidopsis lyrata subsp. lyrata]	662	7	5.28373e-07	0.624286	1	C:cytosol	-
gi165953818	---NA---	379	0			0	-
gi165953833	---NA---	703	0			0	-
gi165953835	---NA---	686	0			0	-
gi165953841	ankyrin repeat and regulator of chromosome condensation (RCC1) domain-containing protein [Arabidopsis thaliana]	712	19	2.10233e-15	0.861053	2	F:binding; C:plastid	-
gi165953858	ribosomal protein L3A [Nicotiana tabacum]	676	20	4.55251e-102	0.8325	5	C:ribosome; F:structural molecule activity; P:nucleobase, nucleoside, nucleotide and nucleic acid metabolic process; P:translation; P:cellular process	-
gi165953894	---NA---	731	0			0	-
gi165953901	---NA---	379	0			0	-
gi165953909	unnamed protein product [Vitis vinifera]	709	20	1.04967e-99	0.997	10	P:protein modification process; F:nucleotide binding; C:Golgi apparatus; F:hydrolase activity; P:transport; P:cellular process; C:membrane; C:plastid; P:signal transduction; F:transporter activity	-
gi165953919	protein phosphatase 2c, putative [Ricinus communis]	713	20	4.82833e-84	0.8955	3	F:hydrolase activity; P:protein modification process; C:cell	-
gi165953925	PREDICTED: hypothetical protein [Vitis vinifera]	702	20	2.33661e-67	0.834	6	C:ribosome; F:binding; F:structural molecule activity; C:nucleus; P:translation; P:cellular process	-
gi165953957	Shwachman-Bodian-Diamond syndrome protein, putative [Ricinus communis]	713	20	1.76479e-102	0.861	17	F:binding; P:behavior; P:transcription; P:cellular component organization; P:cell cycle; P:translation; P:cellular process; C:cytoplasm; C:nucleolus; F:protein binding; P:multicellular organismal development; F:transcription factor activity; P:nucleobase, nucleoside, nucleotide and nucleic acid metabolic process; P:response to external stimulus; C:cytoskeleton; F:RNA binding; C:nucleoplasm	-
gi165953960	unnamed protein product [Vitis vinifera]	442	20	8.93287e-37	1	5	F:structural molecule activity; F:RNA binding; C:ribosome; P:translation; P:cellular process	-
gi165953976	unnamed protein product [Vitis vinifera]	714	20	7.00562e-71	0.7535	2	F:binding; F:transferase activity	-
gi165953987	PREDICTED: hypothetical protein [Vitis vinifera]	728	20	2.58927e-96	0.8535	10	F:kinase activity; P:response to external stimulus; P:response to stress; P:metabolic process; P:cellular process; F:nucleotide binding; F:binding; C:nucleus; P:carbohydrate metabolic process; C:plastid	EC:2.7.1.134; EC:2.7.1.159
gi165953998	---NA---	415	0			0	-
gi165954020	thioredoxin-dependent peroxidase [Nelumbo nucifera]	678	20	4.38612e-76	0.915	7	P:biological_process; C:plasma membrane; P:cellular homeostasis; F:catalytic activity; C:plastid; P:metabolic process; P:response to stress	EC:1.11.1.7; EC:1.11.1.15
gi165954022	PREDICTED: hypothetical protein [Vitis vinifera]	738	20	1.70246e-26	0.606	2	F:molecular_function; P:biological_process
gi165954026	---NA---	702	0			0	-
gi165954089	unknown [Glycine max]	372	20	8.10941e-43	0.922	5	C:intracellular; P:protein metabolic process; P:catabolic process; P:cellular process; C:nucleus	-
gi165954093	---NA---	346	0			0	-
gi165954102	PREDICTED: hypothetical protein isoform 1 [Vitis vinifera]	667	20	8.45489e-37	0.6415	2	F:DNA binding; C:nucleus	-
gi165954130	ATP binding protein, putative [Ricinus communis]	655	20	1.87325e-49	0.613	9	P:regulation of gene expression, epigenetic; P:DNA metabolic process; F:nucleic acid binding; F:nuclease activity; C:intracellular; P:nucleobase, nucleoside, nucleotide and nucleic acid metabolic process; F:hydrolase activity; P:response to stress; P:response to biotic stimulus	EC:3.1.26.0
gi165954169	tubulin beta-8 [Arabidopsis lyrata subsp. lyrata]	526	20	8.76958e-97	0.99	13	C:mitochondrion; P:response to stress; P:response to abiotic stimulus; C:cytoskeleton; P:cellular component organization; P:cellular process; P:nucleobase, nucleoside, nucleotide and nucleic acid metabolic process; P:catabolic process; F:protein binding; F:hydrolase activity; F:structural molecule activity; C:membrane; F:nucleotide binding	-
gi165954185	predicted protein [Populus trichocarpa]	329	13	8.60502e-08	0.723846	1	F:nucleotide binding	-
gi165954197	predicted protein [Populus trichocarpa]	684	20	4.0298e-42	0.6275	1	F:nuclease activity	-
gi165954217	unnamed protein product [Vitis vinifera]	756	20	6.27067e-40	0.6145	2	C:nucleus; F:DNA binding
gi165954230	---NA---	362	0			0	-
gi165954251	PREDICTED: hypothetical protein isoform 1 [Vitis vinifera]	743	20	6.96958e-129	0.9075	10	P:response to abiotic stimulus; F:transcription factor activity; P:reproduction; P:post-embryonic development; P:protein modification process; F:nucleotide binding; F:kinase activity; C:nucleoplasm; P:transcription; P:cellular amino acid and derivative metabolic process	EC:2.7.11.0
gi165954268	---NA---	680	0			0	-
gi165954328	---NA---	700	0			0	-
gi165954337	ribosomal protein L14 [Liriodendron tulipifera]	728	20	4.6131e-61	0.982	6	F:structural molecule activity; C:ribosome; C:plastid; P:translation; F:RNA binding; P:cellular process	-
gi165954400	conserved hypothetical protein [Ricinus communis]	719	20	7.8597e-82	0.8725	1	C:cell wall	-
gi165954413	---NA---	358	0			0	-
gi165954434	beta tubulin [Ixodes scapularis]	303	1	5.37878e-10	0.79	9	C:cytoskeleton; P:cellular component organization; P:cellular process; P:nucleobase, nucleoside, nucleotide and nucleic acid metabolic process; P:catabolic process; F:hydrolase activity; F:structural molecule activity; C:cytoplasm; F:nucleotide binding	-
gi165954450	predicted protein [Populus trichocarpa]	671	20	4.76807e-19	0.762	17	C:cytosol; P:response to endogenous stimulus; F:kinase activity; F:receptor activity; P:cellular process; C:cytoplasm; C:cell; P:cellular amino acid and derivative metabolic process; P:anatomical structure morphogenesis; P:post-embryonic development; P:multicellular organismal development; F:binding; F:protein binding; C:plasma membrane; P:reproduction; P:embryonic development; P:signal transduct…	-
gi165954457	---NA---	356	0			0	-
gi165954459	---NA---	675	0			0	-
gi165954471	---NA---	272	0			0	-
gi165954475	---NA---	474	0			0	-
gi165954539	ribosomal protein L24 [Cucumis melo var. cantalupensis]	694	20	1.01707e-67	0.809	4	F:structural molecule activity; C:ribosome; P:translation; P:cellular process	-
gi165954562	hypothetical protein Coch_0177 [Capnocytophaga ochracea DSM 7271]	707	1	1.77902e-06	0.52	0	-
gi165954596	unnamed protein product [Vitis vinifera]	633	20	1.39195e-99	0.88	4	F:hydrolase activity; P:nucleobase, nucleoside, nucleotide and nucleic acid metabolic process; P:catabolic process; C:cytosol	EC:3.2.2.3; EC:3.2.2.7; EC:3.2.2.2
gi165954613	PREDICTED: hypothetical protein [Vitis vinifera]	691	20	3.99093e-88	0.9015	16	P:transport; P:cellular process; P:metabolic process; P:signal transduction; P:transcription; P:post-embryonic development; C:Golgi apparatus; F:DNA binding; P:response to endogenous stimulus; P:cell differentiation; F:protein binding; F:transcription factor activity; P:biological_process; F:nucleotide binding; C:plasma membrane; C:nucleoplasm	-
gi165954621	Fbox protein [Malus x domestica]	645	20	4.90849e-71	0.893	2	F:molecular_function; P:biological_process
gi165954630	unnamed protein product [Vitis vinifera]	710	20	1.50704e-37	0.9635	2	F:nucleic acid binding; F:nucleotide binding	-
gi165954645	hypothetical protein SORBIDRAFT_07g025980 [Sorghum bicolor]	708	20	2.23517e-96	0.859	8	C:cytoplasm; F:binding; F:hydrolase activity; C:cell wall; P:protein modification process; C:cell; P:metabolic process; P:cellular process	EC:3.1.3.2
gi165954664	bHLH transcriptional factor [Coptis japonica]	765	7	1.8505e-79	0.584286	3	C:nucleus; F:transcription regulator activity; P:transcription	-
gi165954671	---NA---	696	0			0	-
gi165954684	---NA---	640	0			0	-
gi165954709	---NA---	723	0			0	-
gi165954736	conserved hypothetical protein [Ricinus communis]	697	20	3.60458e-113	0.874	2	C:intracellular; C:plasma membrane	-
gi165954743	unnamed protein product [Vitis vinifera]	729	18	8.74059e-76	0.675	3	C:mitochondrion; F:protein binding; C:plastid	-
gi165954756	PREDICTED: hypothetical protein [Vitis vinifera]	749	20	1.28477e-37	0.833	4	F:hydrolase activity; P:carbohydrate metabolic process; C:cytoplasm; F:binding	EC:3.2.1.0
gi165954798	unnamed protein product [Vitis vinifera]	679	20	1.83268e-70	0.985	10	P:protein modification process; F:nucleotide binding; C:Golgi apparatus; F:hydrolase activity; P:transport; P:cellular process; C:membrane; C:plastid; P:signal transduction; F:transporter activity	-
gi165954824	PREDICTED: hypothetical protein [Vitis vinifera]	705	20	5.68891e-106	0.8515	6	P:reproduction; P:post-embryonic development; P:embryonic development; F:nucleotide binding; P:cellular process; C:cytoskeleton	-
gi165954894	PREDICTED: hypothetical protein [Vitis vinifera]	692	20	6.60891e-75	0.9755	5	F:structural molecule activity; F:RNA binding; C:ribosome; P:translation; P:cellular process	-
gi165954903	S-adenosylmethionine decarboxylase proenzyme [Vitis vinifera]	676	20	6.38203e-88	0.7995	3	P:biosynthetic process; P:cellular amino acid and derivative metabolic process; F:catalytic activity	EC:4.1.1.50; EC:4.1.1.19
gi165954906	Os10g0465800 [Oryza sativa Japonica Group]	695	20	6.34106e-86	0.9605	5	C:ribosome; F:structural molecule activity; P:translation; C:mitochondrion; P:cellular process	-
gi165954909	---NA---	702	0			0	-
gi165954910	tubulin beta chain, putative [Ricinus communis]	614	20	2.07824e-113	0.99	13	C:mitochondrion; P:response to stress; P:response to abiotic stimulus; C:cytoskeleton; P:cellular component organization; P:cellular process; P:nucleobase, nucleoside, nucleotide and nucleic acid metabolic process; P:catabolic process; F:protein binding; F:hydrolase activity; F:structural molecule activity; C:membrane; F:nucleotide binding	-
gi165954913	hypothetical protein OsJ_03983 [Oryza sativa Japonica Group]	666	20	1.57614e-75	0.982	4	F:structural molecule activity; C:ribosome; P:translation; P:cellular process	-
gi165954940	---NA---	659	0			0	-
gi165955003	unnamed protein product [Vitis vinifera]	688	2	6.23595e-09	0.52	0	-
gi165955007	unnamed protein product [Vitis vinifera]	726	20	4.8493e-119	0.8235	7	F:nucleic acid binding; F:hydrolase activity; F:nucleotide binding; P:nucleobase, nucleoside, nucleotide and nucleic acid metabolic process; P:flower development; P:anatomical structure morphogenesis; C:nucleus	-
gi165955021	predicted protein [Hordeum vulgare subsp. vulgare]	750	20	9.34856e-129	0.9895	10	P:transport; P:biosynthetic process; P:generation of precursor metabolites and energy; P:nucleobase, nucleoside, nucleotide and nucleic acid metabolic process; F:transporter activity; F:nucleotide binding; F:hydrolase activity; P:cellular process; C:membrane; C:intracellular	-
gi165955043	sur2 hydroxylase/desaturase, putative [Ricinus communis]	719	20	1.93591e-80	0.849	15	P:biosynthetic process; P:cellular process; P:lipid metabolic process; P:metabolic process; C:membrane; P:post-embryonic development; P:response to abiotic stimulus; F:hydrolase activity; F:transporter activity; P:nucleobase, nucleoside, nucleotide and nucleic acid metabolic process; F:catalytic activity; P:transport; F:binding; C:endoplasmic reticulum; C:Golgi apparatus	EC:1.14.13.72
gi165955050	unnamed protein product [Vitis vinifera]	706	20	4.18553e-48	0.66	1	P:multicellular organismal development	-
gi165955061	---NA---	717	0			0	-
gi165955073	predicted protein [Populus trichocarpa]	636	20	1.83187e-46	0.7675	2	C:nucleus; F:DNA binding	-
gi165955087	predicted protein [Populus trichocarpa]	714	20	3.15629e-71	0.683	2	C:cytoplasm; F:hydrolase activity	-
gi165955097	PREDICTED: hypothetical protein [Vitis vinifera]	706	20	8.03703e-100	0.9505	5	F:structural molecule activity; F:RNA binding; C:ribosome; P:translation; P:cellular process	-
gi165955100	---NA---	396	0			0	-
gi165955102	unnamed protein product [Vitis vinifera]	663	11	5.8688e-30	0.473636	0	-
gi165955113	---NA---	689	0			0	-
gi165955121	predicted protein [Populus trichocarpa]	314	20	1.33536e-45	0.87	4	F:nucleotide binding; P:protein modification process; F:kinase activity; P:cellular amino acid and derivative metabolic process	EC:2.7.11.0
gi165955133	---NA---	709	0			0	-
gi165955135	B-type cyclin [Catharanthus roseus]	657	20	2.75628e-24	0.447	4	P:cell cycle; P:cell division; C:nucleus; P:mitosis
gi165955154	---NA---	604	0			0	-
gi165955156	unnamed protein product [Vitis vinifera]	718	20	1.02611e-49	0.669	3	F:ATP binding; F:hydrolase activity, acting on acid anhydrides, in phosphorus-containing anhydrides; C:nucleus
gi165955166	---NA---	694	0			0	-
gi165955186	predicted protein [Populus trichocarpa]	720	20	8.58973e-121	0.8825	8	F:binding; F:hydrolase activity; C:cell wall; C:plastid; P:protein modification process; C:cell; P:metabolic process; P:cellular process	EC:3.1.3.2
gi165955191	unnamed protein product [Vitis vinifera]	701	20	2.35712e-77	0.9945	3	F:nucleotide binding; F:catalytic activity; P:protein modification process	EC:6.3.2.0
gi165955198	---NA---	720	0			0	-
gi165955217	PREDICTED: hypothetical protein [Vitis vinifera]	736	16	1.09078e-65	0.7725	1	C:mitochondrion	-
gi165955233	unnamed protein product [Vitis vinifera]	138	20	4.66386e-14	0.908	9	F:hydrolase activity; C:Golgi apparatus; F:carbohydrate binding; P:carbohydrate metabolic process; P:cellular process; F:binding; C:plastid; P:biosynthetic process; P:protein modification process	EC:3.2.1.24; EC:3.2.1.114
gi165955278	PREDICTED: hypothetical protein [Vitis vinifera]	687	20	6.47123e-75	0.976	5	F:structural molecule activity; F:RNA binding; C:ribosome; P:translation; P:cellular process	-
gi165955300	60S ribosomal protein L13a, putative [Ricinus communis]	755	20	7.04268e-100	0.899	8	C:nucleolus; F:structural molecule activity; C:ribosome; C:cytosol; C:plastid; C:membrane; P:translation; P:cellular process	-
gi165955325	multidrug resistance pump, putative [Ricinus communis]	497	17	9.45467e-07	0.786471	4	P:transport; P:cellular process; C:membrane; F:transporter activity	-
gi165955336	unknown [Picea sitchensis]	691	20	2.95288e-91	0.871	1	F:binding	-
gi165955349	---NA---	336	0			0	-
gi165955352	---NA---	727	0			0	-
gi165955365	conserved hypothetical protein [Ricinus communis]	667	20	9.07376e-63	0.7135	1	C:plastid	-
gi165955406	PREDICTED: similar to OSJNBa0064D20.9 [Vitis vinifera]	722	20	2.47822e-67	0.8835	3	C:membrane; C:endoplasmic reticulum; C:mitochondrion	-
gi165955422	unnamed protein product [Vitis vinifera]	676	20	2.223e-80	0.751	17	P:flower development; C:cytosol; P:cellular process; F:RNA binding; C:membrane; P:protein modification process; F:hydrolase activity; P:cell differentiation; P:multicellular organismal development; F:catalytic activity; C:nucleus; P:growth; P:cellular amino acid and derivative metabolic process; P:catabolic process; P:biosynthetic process; P:lipid metabolic process; P:metabolic process	EC:3.1.3.48; EC:4.2.1.17
gi165955424	PREDICTED: hypothetical protein isoform 1 [Vitis vinifera]	664	20	4.68021e-80	0.8035	8	F:transferase activity; P:biological_process; P:carbohydrate metabolic process; P:nucleobase, nucleoside, nucleotide and nucleic acid metabolic process; P:catabolic process; P:secondary metabolic process; C:plastid; C:mitochondrion	EC:2.2.1.2
gi165955469	PREDICTED: hypothetical protein [Vitis vinifera]	711	20	2.25198e-33	0.549	0	-
gi165955493	actin [Persea americana]	715	20	1.81361e-123	0.9915	3	C:cytoskeleton; C:cytoplasm; F:nucleotide binding	-
gi165955502	---NA---	599	0			0	-
gi165955538	transcription factor [Lycoris longituba]	544	20	3.21004e-36	0.7975	1	F:DNA binding	-
gi165955548	PREDICTED: hypothetical protein isoform 1 [Vitis vinifera]	759	20	1.13679e-89	0.7335	17	P:flower development; C:cytosol; P:cellular process; F:RNA binding; C:membrane; P:protein modification process; F:hydrolase activity; P:cell differentiation; P:multicellular organismal development; F:catalytic activity; C:nucleus; P:growth; P:cellular amino acid and derivative metabolic process; P:catabolic process; P:biosynthetic process; P:lipid metabolic process; P:metabolic process	EC:3.1.3.48; EC:4.2.1.17
gi165955549	hypothetical protein SORBIDRAFT_03g046160 [Sorghum bicolor]	564	20	2.16586e-41	0.63	1	F:binding	-
gi165955570	PREDICTED: hypothetical protein isoform 2 [Vitis vinifera]	694	20	1.74323e-67	0.9395	7	F:binding; C:intracellular; P:biological_process; P:protein metabolic process; P:catabolic process; P:cellular process; C:nucleus	-
gi165955578	phosphoethanolamine n-methyltransferase, putative [Ricinus communis]	735	20	5.91629e-104	0.8925	18	F:transferase activity; P:biosynthetic process; P:cellular amino acid and derivative metabolic process; P:lipid metabolic process; P:metabolic process; P:cellular process; P:protein modification process; P:pollination; P:anatomical structure morphogenesis; P:cellular component organization; P:cell differentiation; P:cell growth; P:multicellular organismal development; P:behavior; P:response to ex…	EC:2.1.1.103; EC:2.3.1.97
gi165955605	predicted protein [Populus trichocarpa]	585	20	1.92537e-91	0.7855	13	P:protein modification process; P:anatomical structure morphogenesis; P:cellular component organization; P:cell growth; F:kinase activity; C:mitochondrion; F:receptor activity; F:nucleotide binding; P:post-embryonic development; P:response to endogenous stimulus; P:signal transduction; C:plasma membrane; P:cellular amino acid and derivative metabolic process	EC:2.7.11.0
gi165955614	CBL-interacting protein kinase 19 [Populus euphratica]	607	20	1.6521e-67	0.6805	2	F:protein binding; F:kinase activity	-
gi165955616	PREDICTED: hypothetical protein [Vitis vinifera]	647	20	1.7358e-15	0.7845	2	P:transport; F:transporter activity	-
gi165955617	predicted protein [Populus trichocarpa]	734	20	2.90953e-103	0.808	9	F:kinase activity; C:intracellular; P:anatomical structure morphogenesis; P:post-embryonic development; F:nucleotide binding; P:cellular amino acid and derivative metabolic process; P:metabolic process; P:cellular process; C:cytoskeleton	EC:2.7.11.7
gi165955650	3-hydroxyacyl-CoA dehyrogenase, putative [Ricinus communis]	602	20	9.83196e-81	0.7975	13	C:cell wall; P:post-embryonic development; C:peroxisome; F:catalytic activity; P:biosynthetic process; P:cellular process; P:lipid metabolic process; P:flower development; P:catabolic process; F:binding; C:plastid; P:cellular amino acid and derivative metabolic process; P:metabolic process	EC:5.1.2.3; EC:1.1.1.35; EC:4.2.1.17
gi165955655	unnamed protein product [Vitis vinifera]	561	20	3.68585e-49	0.9845	5	C:nucleolus; C:membrane; C:vacuole; F:nucleic acid binding; C:intracellular	-
gi165955667	PREDICTED: hypothetical protein [Vitis vinifera]	669	20	3.45259e-104	0.876	6	C:plastid; P:flower development; F:transcription regulator activity; F:protein binding; P:transcription; C:nucleoplasm	-
gi165955690	AF196966_1hexokinase [Citrus sinensis]	689	20	2.10387e-73	0.816	18	P:cell death; F:binding; P:biological_process; C:mitochondrion; C:membrane; C:vacuole; F:nucleotide binding; P:signal transduction; F:protein binding; P:carbohydrate metabolic process; P:generation of precursor metabolites and energy; P:catabolic process; P:metabolic process; P:cellular process; F:kinase activity; C:plastid; C:nucleus; P:biosynthetic process	EC:2.7.1.2; EC:2.7.1.4
gi165955694	hypothetical protein [Zea mays]	660	20	2.02522e-51	0.725	9	P:response to stress; P:response to biotic stimulus; F:binding; P:biological_process; P:metabolic process; P:cellular process; F:catalytic activity; C:cytosol; P:response to abiotic stimulus	EC:1.15.1.1
gi165955723	hypothetical protein VITISV_019647 [Vitis vinifera]	702	20	5.40438e-11	0.5585	2	P:metabolic process; F:catalytic activity	-
gi165955872	predicted protein [Populus trichocarpa]	578	20	1.78558e-81	0.982	7	C:plasma membrane; P:protein modification process; P:protein metabolic process; P:catabolic process; P:cellular process; F:nucleotide binding; F:catalytic activity	EC:6.3.2.19
gi165955909	PREDICTED: hypothetical protein [Vitis vinifera]	692	20	5.38141e-93	0.862	9	C:nucleolus; C:nucleus; P:biological_process; F:transcription regulator activity; P:response to endogenous stimulus; P:nucleobase, nucleoside, nucleotide and nucleic acid metabolic process; P:response to stress; P:response to abiotic stimulus; P:transcription	-
gi165955921	Os10g0465800 [Oryza sativa Japonica Group]	722	20	6.93553e-86	0.9605	5	C:ribosome; F:structural molecule activity; P:translation; C:mitochondrion; P:cellular process	-
gi165955925	Os10g0465800 [Oryza sativa Japonica Group]	699	20	6.47316e-86	0.9605	5	C:ribosome; F:structural molecule activity; P:translation; C:mitochondrion; P:cellular process	-
gi165955983	---NA---	683	0			0	-
gi165956006	unnamed protein product [Vitis vinifera]	693	20	1.01489e-91	0.8905	7	F:transferase activity; F:hydrolase activity; C:mitochondrion; C:plastid; P:biological_process; P:catabolic process; P:cellular process	EC:2.3.1.0; EC:3.1.1.45
gi165956022	NAD-dependent malate dehydrogenase [Prunus armeniaca]	722	20	2.01326e-93	0.958	10	C:cytoplasm; P:carbohydrate metabolic process; P:cellular process; F:transferase activity; F:binding; F:catalytic activity; P:metabolic process; P:biosynthetic process; P:generation of precursor metabolites and energy; P:catabolic process	EC:1.1.1.37
gi165956032	guanosine-3',5'-bis(diphosphate) 3'-pyrophosphohydrolase, putative [Ricinus communis]	695	20	5.08292e-43	0.79	8	P:lipid metabolic process; F:binding; F:transferase activity; P:response to external stimulus; P:response to stress; F:hydrolase activity; C:plastid; P:nucleobase, nucleoside, nucleotide and nucleic acid metabolic process	EC:2.7.6.5
gi165956048	---NA---	736	0			0	-
gi165956054	hypothetical protein OsJ_30905 [Oryza sativa Japonica Group]	641	20	5.53417e-71	0.7845	15	P:response to stress; P:response to abiotic stimulus; P:cellular process; F:transporter activity; C:membrane; C:mitochondrion; P:response to extracellular stimulus; P:cell communication; P:transport; P:generation of precursor metabolites and energy; P:nucleobase, nucleoside, nucleotide and nucleic acid metabolic process; P:biosynthetic process; C:vacuole; F:hydrolase activity; C:plastid	EC:3.6.1.3
gi165956058	F-box domain containing protein [Zea mays]	692	20	5.50768e-13	0.519	4	F:molecular_function; C:cellular_component; P:biological_process; F:ligase activity
gi165956080	Os02g0814700 [Oryza sativa Japonica Group]	696	20	6.64572e-75	0.994	10	C:nucleolus; F:structural molecule activity; P:reproduction; P:post-embryonic development; P:embryonic development; C:ribosome; C:cytosol; P:translation; C:mitochondrion; P:cellular process	-
gi165956102	APETALA3-like protein AP3-2 [Eupomatia bennettii]	641	20	3.34173e-88	0.796	4	F:transcription factor activity; F:DNA binding; P:transcription; C:nucleoplasm	-
gi165956105	predicted protein [Populus trichocarpa]	682	20	2.59331e-84	0.9125	5	F:binding; C:plastid; P:biosynthetic process; P:cellular amino acid and derivative metabolic process; F:catalytic activity	EC:4.1.1.48
gi165956106	secretory carrier membrane protein [Lilium longiflorum]	542	20	1.03744e-18	0.9425	7	C:endosome; F:transporter activity; C:plasma membrane; C:membrane; P:transport; P:cellular component organization; P:cellular process	-
gi165956117	PREDICTED: hypothetical protein [Vitis vinifera]	708	20	8.94802e-75	0.6915	2	F:phosphatase activity; P:dephosphorylation
gi165956143	unknown [Picea sitchensis]	593	14	6.77019e-10	0.746429	0	-
gi165956165	unnamed protein product [Vitis vinifera]	572	20	3.8833e-49	0.9845	5	C:nucleolus; C:membrane; C:vacuole; F:nucleic acid binding; C:intracellular	-
gi165956198	thioredoxin-dependent peroxidase [Nelumbo nucifera]	696	20	4.55486e-76	0.915	7	P:biological_process; C:plasma membrane; P:cellular homeostasis; F:catalytic activity; C:plastid; P:metabolic process; P:response to stress	EC:1.11.1.7; EC:1.11.1.15
gi165956208	unnamed protein product [Vitis vinifera]	742	20	1.15951e-99	0.997	10	P:protein modification process; F:nucleotide binding; C:Golgi apparatus; F:hydrolase activity; P:transport; P:cellular process; C:membrane; C:plastid; P:signal transduction; F:transporter activity	-
gi165956258	---NA---	586	0			0	-
gi165956271	unnamed protein product [Vitis vinifera]	746	20	1.48344e-86	0.7475	17	P:flower development; C:cytosol; P:cellular process; F:RNA binding; C:membrane; P:protein modification process; F:hydrolase activity; P:cell differentiation; P:multicellular organismal development; F:catalytic activity; C:nucleus; P:growth; P:cellular amino acid and derivative metabolic process; P:catabolic process; P:biosynthetic process; P:lipid metabolic process; P:metabolic process	EC:3.1.3.48; EC:4.2.1.17
gi165956283	gigantea-like protein [Liriodendron tulipifera]	681	20	4.402e-93	0.789	0	-
gi165956287	PREDICTED: hypothetical protein isoform 1 [Vitis vinifera]	663	20	2.05858e-35	0.734	1	F:DNA binding	-
gi165956289	unnamed protein product [Vitis vinifera]	617	20	7.56413e-15	0.509	6	P:defense response; P:apoptosis; F:ATP binding; F:nucleotide binding; F:nucleoside-triphosphatase activity; F:DNA binding
gi165956311	unnamed protein product [Vitis vinifera]	734	20	2.46353e-53	0.73	1	F:binding	-
gi165956333	APETALA3-like protein AP3-2 [Eupomatia bennettii]	676	20	1.75323e-93	0.7695	4	F:transcription factor activity; F:DNA binding; P:transcription; C:nucleoplasm	-
gi165956342	---NA---	412	0			0	-
gi165956378	unnamed protein product [Vitis vinifera]	692	20	9.28636e-53	0.8725	6	F:molecular_function; P:cellular homeostasis; F:catalytic activity; P:transport; C:plastid; F:transporter activity	-
gi165956399	PREDICTED: hypothetical protein isoform 1 [Vitis vinifera]	696	20	6.32003e-113	0.932	1	F:transferase activity	-
gi165956409	PREDICTED: hypothetical protein [Vitis vinifera]	716	20	3.09124e-22	0.6325	2	F:molecular_function; P:biological_process
gi165956437	hypothetical protein VITISV_021886 [Vitis vinifera]	703	20	6.56387e-38	0.814	3	C:mitochondrion; F:binding; F:protein binding	-
gi165956452	---NA---	651	0			0	-
gi165956459	unnamed protein product [Vitis vinifera]	768	20	2.45432e-55	0.89	5	P:biosynthetic process; P:cellular process; F:binding; C:cytoplasm; C:endoplasmic reticulum	-
gi165956466	PREDICTED: hypothetical protein [Vitis vinifera]	508	20	1.37127e-29	0.813	4	P:metabolic process; P:cellular process; C:plastid; F:transferase activity	EC:2.1.1.0
gi165956475	PREDICTED: hypothetical protein [Vitis vinifera]	704	20	1.31761e-86	0.7425	7	P:biological_process; F:hydrolase activity; C:membrane; C:vacuole; P:protein metabolic process; P:catabolic process; F:binding	EC:3.4.11.0
gi165956485	predicted protein [Populus trichocarpa]	688	20	6.15392e-37	0.662	1	C:plastid	-
gi165956494	---NA---	607	0			0	-
gi165956504	actin [Gossypium herbaceum subsp. africanum]	504	20	1.99794e-41	1	3	C:cytoskeleton; C:cytoplasm; F:nucleotide binding	-
gi165956515	PREDICTED: hypothetical protein isoform 1 [Vitis vinifera]	674	20	3.3006e-60	0.8765	1	C:cell	-
gi165956517	unnamed protein product [Vitis vinifera]	764	20	2.045e-107	0.7565	7	F:protein binding; C:cytoskeleton; P:cellular component organization; P:cellular process; C:cytoplasm; P:transport; P:cell cycle	-
gi165956519	---NA---	726	0			0	-
gi165956522	hypothetical protein VITISV_037247 [Vitis vinifera]	621	20	5.78117e-15	0.5775	2	F:binding; F:catalytic activity	-
gi165956551	---NA---	358	0			0	-
gi165956560	metal tolerance protein [Populus trichocarpa]	647	20	3.83126e-47	0.8485	5	C:membrane; F:transporter activity; C:mitochondrion; P:transport; P:cellular process	-
gi165956571	---NA---	701	0			0	-
gi165956595	PREDICTED: hypothetical protein [Vitis vinifera]	439	18	2.70809e-30	0.636111	4	F:molecular_function; P:biological_process; C:cellular_component; F:oxidoreductase activity, acting on single donors with incorporation of molecular oxygen, incorporation of two atoms of oxygen
gi165956612	---NA---	255	0			0	-
gi165956613	PREDICTED: hypothetical protein [Vitis vinifera]	565	20	2.5801e-74	0.976	5	F:structural molecule activity; F:RNA binding; C:ribosome; P:translation; P:cellular process	-
gi165956680	predicted protein [Physcomitrella patens subsp. patens]	565	20	7.58708e-41	0.751	1	C:mitochondrion	-
gi165956720	endo-1,4-beta-glucanase [Populus trichocarpa]	724	20	2.68963e-130	0.9445	4	F:transferase activity; F:hydrolase activity; P:carbohydrate metabolic process; P:cellular process	EC:3.2.1.4
gi165956737	hypothetical protein VITISV_023155 [Vitis vinifera]	729	20	1.06349e-57	0.768	3	C:intracellular; P:nucleobase, nucleoside, nucleotide and nucleic acid metabolic process; P:multicellular organismal development	-
gi165956748	unnamed protein product [Vitis vinifera]	727	16	9.25206e-78	0.58625	8	F:RNA binding; F:protein binding; P:transport; P:multicellular organismal development; P:response to endogenous stimulus; P:signal transduction; C:nucleus; P:nucleobase, nucleoside, nucleotide and nucleic acid metabolic process	-
gi165956789	Os02g0814700 [Oryza sativa Japonica Group]	655	20	5.7828e-75	0.994	10	C:nucleolus; F:structural molecule activity; P:reproduction; P:post-embryonic development; P:embryonic development; C:ribosome; C:cytosol; P:translation; C:mitochondrion; P:cellular process	-
gi165956809	putative auxin response factor 8 [Illicium parviflorum]	716	20	1.2093e-58	0.7685	7	F:DNA binding; F:protein binding; P:response to endogenous stimulus; P:signal transduction; C:nucleus; C:plastid; P:transcription	-
gi165956816	---NA---	530	0			0	-
gi165956823	unnamed protein product [Vitis vinifera]	697	20	4.7406e-89	0.7665	7	P:nucleobase, nucleoside, nucleotide and nucleic acid metabolic process; P:cellular amino acid and derivative metabolic process; F:binding; F:transferase activity; P:biosynthetic process; P:metabolic process; P:cellular process	EC:2.1.1.12
gi165956825	---NA---	654	0			0	-
gi165956880	unnamed protein product [Vitis vinifera]	300	20	1.19708e-25	0.803	2	F:nucleic acid binding; F:nucleotide binding	-
gi165956890	unknown [Picea sitchensis]	407	20	1.15644e-20	0.603	1	C:membrane	-
gi165956891	---NA---	508	0			0	-
gi165956931	PREDICTED: similar to pyruvate kinase family protein [Vitis vinifera]	647	20	5.29671e-81	0.6785	9	F:kinase activity; P:metabolic process; P:cellular process; F:binding; P:carbohydrate metabolic process; P:generation of precursor metabolites and energy; P:catabolic process; P:biosynthetic process; P:nucleobase, nucleoside, nucleotide and nucleic acid metabolic process	EC:2.7.1.40
gi165956974	---NA---	701	0			0	-
gi165956981	predicted protein [Populus trichocarpa]	744	20	5.66907e-43	0.8315	7	P:biosynthetic process; P:carbohydrate metabolic process; P:generation of precursor metabolites and energy; C:plastid; F:nucleotide binding; P:cellular process; F:transferase activity	EC:2.7.7.27
gi165956999	PREDICTED: hypothetical protein [Vitis vinifera]	385	20	1.2271e-30	0.7555	2	C:cytoplasm; C:plasma membrane	-
gi165957047	phosphoethanolamine n-methyltransferase, putative [Ricinus communis]	670	20	5.13893e-106	0.8995	18	F:transferase activity; P:biosynthetic process; P:cellular amino acid and derivative metabolic process; P:lipid metabolic process; P:metabolic process; P:cellular process; P:protein modification process; P:pollination; P:anatomical structure morphogenesis; P:cellular component organization; P:cell differentiation; P:cell growth; P:multicellular organismal development; P:behavior; P:response to ex…	EC:2.1.1.103; EC:2.3.1.97
gi165957085	PREDICTED: hypothetical protein [Vitis vinifera]	727	20	7.85052e-69	0.6445	1	C:mitochondrion	-
gi165957088	tubulin beta chain, putative [Ricinus communis]	589	20	1.28228e-106	1	13	P:response to stress; P:response to abiotic stimulus; C:cytoskeleton; P:cellular component organization; P:cellular process; P:nucleobase, nucleoside, nucleotide and nucleic acid metabolic process; P:catabolic process; F:protein binding; F:hydrolase activity; F:structural molecule activity; C:cytoplasm; C:membrane; F:nucleotide binding	-
gi165957094	unnamed protein product [Vitis vinifera]	730	20	1.79729e-89	0.792	5	C:cytoplasm; C:membrane; C:vacuole; C:plastid; C:plasma membrane	-
gi165957100	PREDICTED: hypothetical protein isoform 1 [Vitis vinifera]	665	20	3.73411e-93	0.8815	11	P:response to abiotic stimulus; F:transcription factor activity; P:reproduction; P:post-embryonic development; P:protein modification process; F:nucleotide binding; F:kinase activity; C:plastid; C:nucleoplasm; P:transcription; P:cellular amino acid and derivative metabolic process	EC:2.7.11.0
gi165957104	unnamed protein product [Vitis vinifera]	654	20	1.11515e-70	0.8095	4	F:catalytic activity; F:RNA binding; P:nucleobase, nucleoside, nucleotide and nucleic acid metabolic process; C:mitochondrion	EC:5.4.99.12
gi165957111	---NA---	694	0			0	-
gi165957158	unnamed protein product [Vitis vinifera]	744	20	1.97325e-107	0.8425	14	P:anatomical structure morphogenesis; P:cellular component organization; P:cell differentiation; P:cell growth; P:multicellular organismal development; P:cellular process; C:cytoskeleton; P:reproduction; F:nucleotide binding; F:motor activity; F:protein binding; P:post-embryonic development; C:cell; P:transport	-
gi165957161	metallothionein-like protein [Quercus suber]	539	20	7.04078e-20	0.8135	1	F:binding	-
gi165957163	---NA---	687	0			0	-
gi165957167	PREDICTED: hypothetical protein [Vitis vinifera]	632	20	3.84376e-49	0.6645	2	P:carbohydrate metabolic process; F:carbohydrate binding	-
gi165957175	unnamed protein product [Vitis vinifera]	694	20	1.43244e-37	0.9635	2	F:nucleic acid binding; F:nucleotide binding	-
gi165957178	---NA---	695	0			0	-
gi165957191	PREDICTED: hypothetical protein [Vitis vinifera]	692	20	2.27673e-67	0.834	6	C:ribosome; F:binding; F:structural molecule activity; C:nucleus; P:translation; P:cellular process	-
gi165957209	actin [Nelumbo nucifera]	715	20	1.07366e-123	0.989	3	C:cytoskeleton; C:cytoplasm; F:nucleotide binding	-
gi165957210	predicted protein [Populus trichocarpa]	690	20	1.27934e-62	0.81	6	F:catalytic activity; F:molecular_function; P:cellular homeostasis; P:metabolic process; C:membrane; C:plastid	EC:1.8.4.0
gi165957211	hypothetical protein VITISV_029103 [Vitis vinifera]	618	2	4.98257e-06	0.725	5	F:RNA binding; F:nucleic acid binding; P:RNA-dependent DNA replication; C:intracellular; F:RNA-directed DNA polymerase activity
gi165957220	unnamed protein product [Vitis vinifera]	669	16	2.30745e-66	0.6075	8	F:RNA binding; F:protein binding; P:transport; P:multicellular organismal development; P:response to endogenous stimulus; P:signal transduction; C:nucleus; P:nucleobase, nucleoside, nucleotide and nucleic acid metabolic process	-
gi165957243	PREDICTED: hypothetical protein [Vitis vinifera]	690	12	3.49206e-52	0.566667	0	-
gi165957252	FCA [Vitis vinifera]	700	20	2.86044e-25	0.758	2	F:nucleotide binding; F:RNA binding	-
gi165957298	transporter, putative [Ricinus communis]	730	20	3.29831e-67	0.833	6	C:membrane; C:vacuole; C:cytoplasm; C:cell wall; C:Golgi apparatus; P:transport	-
gi165957325	PREDICTED: hypothetical protein [Vitis vinifera]	554	20	4.65474e-47	0.749	1	C:mitochondrion	-
gi165957326	PREDICTED: hypothetical protein [Vitis vinifera]	698	20	1.56655e-23	0.448	7	F:nucleotidyltransferase activity; F:transferase activity; P:transcription, DNA-dependent; F:DNA-directed RNA polymerase activity; F:zinc ion binding; C:nucleus; F:DNA binding
gi165957347	unnamed protein product [Vitis vinifera]	500	20	1.10911e-15	0.8585	4	C:membrane; C:vacuole; C:cytoplasm; C:endoplasmic reticulum	-
gi165957356	unnamed protein product [Vitis vinifera]	717	20	2.34464e-110	0.822	2	P:biological_process; C:vacuole	-
gi165957364	PREDICTED: hypothetical protein [Vitis vinifera]	711	20	2.20546e-105	0.896	14	C:membrane; C:endoplasmic reticulum; C:cell; F:carbohydrate binding; P:protein metabolic process; P:cellular process; C:cell wall; C:cytoplasm; C:plasma membrane; C:vacuole; F:binding; F:protein binding; C:plastid; C:mitochondrion	-
gi165957402	actin [Persea americana]	728	20	1.11277e-131	0.989	3	C:cytoskeleton; C:cytoplasm; F:nucleotide binding	-
gi165957433	---NA---	651	0			0	-
gi165957447	---NA---	709	0			0	-
gi165957473	conserved hypothetical protein [Ricinus communis]	695	20	1.04764e-80	0.754	1	C:plasma membrane	-
gi165957492	---NA---	503	0			0	-
gi165957496	tubulin beta-2 chain [Zea mays]	660	20	4.9542e-114	0.92	16	C:cell wall; C:nucleolus; P:response to stress; P:response to abiotic stimulus; C:cytoskeleton; P:cellular component organization; P:cellular process; P:nucleobase, nucleoside, nucleotide and nucleic acid metabolic process; P:catabolic process; F:protein binding; F:hydrolase activity; F:structural molecule activity; P:biological_process; C:cytoplasm; F:nucleotide binding; C:plasma membrane	-
gi165957513	hypothetical protein ARALYDRAFT_480985 [Arabidopsis lyrata subsp. lyrata]	666	20	4.5242e-46	0.898	6	P:biological_process; C:membrane; C:cytoplasm; P:metabolic process; F:catalytic activity; C:plastid	EC:1.1.1.200
gi165957518	alpha-soluble NSF attachment protein [Elaeis guineensis]	710	20	7.07828e-112	0.8745	4	C:membrane; P:transport; P:cellular process; F:binding	-
gi165957524	PREDICTED: hypothetical protein [Vitis vinifera]	715	20	7.05679e-75	0.976	5	F:structural molecule activity; F:RNA binding; C:ribosome; P:translation; P:cellular process	-
gi165957530	---NA---	646	0			0	-
gi165957543	---NA---	147	0			0	-
gi165957548	unnamed protein product [Vitis vinifera]	511	9	6.78793e-08	0.953333	5	P:transport; P:cellular process; F:nucleotide binding; C:membrane; C:plastid	-
gi165957559	predicted protein [Populus trichocarpa]	679	20	4.16281e-26	0.7065	3	P:carbohydrate metabolic process; F:hydrolase activity; F:binding	EC:3.2.1.117
gi165957567	unnamed protein product [Vitis vinifera]	701	20	3.56846e-68	0.8605	6	C:ribosome; F:structural molecule activity; C:plastid; P:translation; F:RNA binding; P:cellular process	-
gi165957568	aldehyde dehydrogenase, putative [Ricinus communis]	730	20	3.28432e-98	0.8645	5	F:catalytic activity; P:metabolic process; P:cellular process; P:lipid metabolic process; P:secondary metabolic process	EC:1.2.1.36
gi165957583	hypothetical protein ARALYDRAFT_910514 [Arabidopsis lyrata subsp. lyrata]	435	20	1.00066e-40	0.877	3	C:mitochondrion; C:membrane; C:plastid	-
gi165957632	actin [Persea americana]	694	20	2.17831e-115	0.9885	3	C:cytoskeleton; C:cytoplasm; F:nucleotide binding	-
gi165957655	unnamed protein product [Vitis vinifera]	608	20	3.31683e-15	0.521	9	P:regulation of transcription, DNA-dependent; P:transcription, DNA-dependent; F:sequence-specific DNA binding; C:nucleus; F:transcription factor activity; F:DNA binding; P:response to stress; F:transcription repressor activity; P:response to heat
gi165957659	PREDICTED: hypothetical protein [Vitis vinifera]	663	20	1.45115e-75	0.934	8	F:binding; P:biosynthetic process; P:cellular process; F:hydrolase activity; P:photosynthesis; F:catalytic activity; P:lipid metabolic process; P:secondary metabolic process	EC:5.3.3.2
gi165957676	Os04g0281900 [Oryza sativa Japonica Group]	635	20	1.74374e-57	0.7675	2	F:protein binding; C:membrane	-
gi165957681	60S ribosomal protein L3, putative [Ricinus communis]	722	20	1.03398e-89	0.9795	4	C:ribosome; F:structural molecule activity; P:translation; P:cellular process	-
gi165957709	---NA---	672	0			0	-
gi165957716	unnamed protein product [Vitis vinifera]	651	20	1.04632e-76	0.698	3	F:binding; F:nucleic acid binding; C:membrane	-
gi165957736	---NA---	682	0			0	-
gi165957746	conserved hypothetical protein [Ricinus communis]	726	20	7.84321e-58	0.5105	3	F:ATP binding; F:hydrolase activity, acting on acid anhydrides, in phosphorus-containing anhydrides; C:nucleus
gi165957751	predicted protein [Populus trichocarpa]	698	20	4.16261e-77	0.846	8	C:cytoplasm; P:protein modification process; P:cellular process; P:protein metabolic process; P:catabolic process; F:nucleotide binding; F:catalytic activity; C:nucleus	EC:6.3.2.19
gi165957788	Os02g0814700 [Oryza sativa Japonica Group]	647	20	3.67661e-74	0.985	10	C:nucleolus; F:structural molecule activity; P:reproduction; P:post-embryonic development; P:embryonic development; C:ribosome; C:cytosol; P:translation; C:mitochondrion; P:cellular process	-
gi165957813	---NA---	561	0			0	-
gi165957834	PREDICTED: hypothetical protein [Vitis vinifera]	674	20	2.97145e-77	0.7605	4	C:cytoplasm; C:membrane; P:biological_process; C:plasma membrane	-
gi165957835	predicted protein [Populus trichocarpa]	669	20	3.26489e-20	0.981	8	C:cytoplasm; F:binding; P:protein metabolic process; P:cellular process; F:protein binding; F:nucleotide binding; P:response to stress; P:response to abiotic stimulus	-
gi165957837	Os02g0814700 [Oryza sativa Japonica Group]	634	20	1.01755e-73	0.9755	10	C:nucleolus; F:structural molecule activity; P:reproduction; P:post-embryonic development; P:embryonic development; C:ribosome; C:cytosol; P:translation; C:mitochondrion; P:cellular process	-
gi165957845	ADP-ribosylation factor [Oryza sativa Japonica Group]	558	20	8.51693e-91	0.993	5	F:nucleotide binding; F:hydrolase activity; C:membrane; P:signal transduction; C:mitochondrion	-
gi165957866	PREDICTED: hypothetical protein [Vitis vinifera]	641	20	1.16734e-32	0.5455	0	-
gi165957869	PREDICTED: hypothetical protein [Vitis vinifera]	726	20	6.39169e-55	0.8785	4	C:nucleolus; C:ribosome; F:RNA binding; P:cellular process	-
gi165957872	PREDICTED: hypothetical protein [Vitis vinifera]	633	20	1.75185e-41	0.641	0	-
gi165957965	PREDICTED: hypothetical protein isoform 1 [Vitis vinifera]	665	20	3.73411e-93	0.8815	11	P:response to abiotic stimulus; F:transcription factor activity; P:reproduction; P:post-embryonic development; P:protein modification process; F:nucleotide binding; F:kinase activity; C:plastid; C:nucleoplasm; P:transcription; P:cellular amino acid and derivative metabolic process	EC:2.7.11.0
gi165957975	endo-1,4-beta-glucanase, putative [Ricinus communis]	739	20	1.97003e-101	0.8165	7	F:hydrolase activity; P:cellular component organization; P:cell growth; P:abscission; P:cellular process; C:plastid; P:carbohydrate metabolic process	EC:3.2.1.4
gi165958007	PREDICTED: hypothetical protein [Vitis vinifera]	581	20	2.17891e-26	0.8475	7	C:endosome; P:response to stress; F:binding; P:transport; P:cellular process; F:catalytic activity; P:metabolic process	EC:1.11.1.7
gi165958010	---NA---	731	0			0	-
gi165958015	---NA---	654	0			0	-
gi165958024	predicted protein [Populus trichocarpa]	737	20	5.43864e-49	0.843	4	P:protein metabolic process; P:cellular process; F:protein binding; P:response to stress	-
gi165958028	predicted protein [Populus trichocarpa]	754	20	1.19362e-91	0.7375	3	F:molecular_function; P:biological_process; C:cellular_component
gi165958033	hypothetical protein VITISV_039936 [Vitis vinifera]	710	6	1.91972e-08	0.441667	10	F:ATP binding; F:protein kinase activity; F:nucleotide binding; P:protein amino acid phosphorylation; F:protein serine/threonine kinase activity; F:catalytic activity; F:transferase activity; F:kinase activity; F:cyclin-dependent protein kinase activity; P:cell cycle
gi165958039	PREDICTED: hypothetical protein [Vitis vinifera]	581	20	2.17891e-26	0.8475	7	C:endosome; P:response to stress; F:binding; P:transport; P:cellular process; F:catalytic activity; P:metabolic process	EC:1.11.1.7
gi165958062	predicted protein [Hordeum vulgare subsp. vulgare]	689	20	1.68253e-38	0.7555	2	C:membrane; C:mitochondrion	-
gi165958090	---NA---	661	0			0	-
gi165958099	metallothionein-like protein [Quercus suber]	561	20	8.00873e-20	0.8135	1	F:binding	-
gi165958104	PREDICTED: hypothetical protein isoform 2 [Vitis vinifera]	747	20	4.87007e-130	0.883	7	F:enzyme regulator activity; C:cell; P:nucleobase, nucleoside, nucleotide and nucleic acid metabolic process; P:catabolic process; F:RNA binding; F:nuclease activity; P:biological_process	EC:3.1.13.1
gi165958137	hypothetical protein VITISV_021551 [Vitis vinifera]	769	18	1.23116e-46	0.5	2	C:membrane; C:plasma membrane
gi165958197	unnamed protein product [Vitis vinifera]	529	20	2.84737e-63	0.798	4	C:plasma membrane; F:hydrolase activity; P:protein modification process; C:cell	-
gi165958204	PREDICTED: hypothetical protein [Vitis vinifera]	743	20	6.01059e-64	0.7705	2	F:protein binding; C:membrane	-
gi165958214	40S ribosomal protein S25, putative [Ricinus communis]	521	20	1.36429e-30	0.972	5	F:structural molecule activity; C:ribosome; C:cytosol; P:translation; P:cellular process	-
gi165958216	S-adenosyl-L-methionine:delta24-sterol-C-methyltransferase [Glycine max]	742	20	1.80548e-99	0.9235	9	C:vacuole; P:reproduction; P:post-embryonic development; P:embryonic development; P:metabolic process; P:cellular process; F:transferase activity; P:biosynthetic process; P:lipid metabolic process	EC:2.1.1.41
gi165958239	NAC domain protein NAC4 [Gossypium hirsutum]	748	20	6.70276e-95	0.8275	9	P:response to stress; P:response to abiotic stimulus; P:transcription; F:transcription factor activity; F:DNA binding; P:multicellular organismal development; F:transcription regulator activity; P:response to endogenous stimulus; C:nucleoplasm	-
gi165958311	hypothetical protein SORBIDRAFT_0285s002020 [Sorghum bicolor]	458	12	2.15791e-27	0.81	0	-
gi165958326	beta-tubulin [Prunus salicina var. cordata]	618	20	2.44895e-106	0.92	14	C:cell wall; P:response to stress; P:response to abiotic stimulus; C:cytoskeleton; P:cellular component organization; P:cellular process; P:nucleobase, nucleoside, nucleotide and nucleic acid metabolic process; P:catabolic process; F:hydrolase activity; F:structural molecule activity; C:vacuole; P:biological_process; F:nucleotide binding; C:plasma membrane	-
gi165958393	---NA---	724	0			0	-
gi165958396	PREDICTED: hypothetical protein [Vitis vinifera]	766	20	1.35299e-37	0.833	4	F:hydrolase activity; P:carbohydrate metabolic process; C:cytoplasm; F:binding	EC:3.2.1.0
gi165958399	ubiquitin-conjugating family protein [Jatropha curcas]	669	20	1.03337e-74	0.925	6	C:intracellular; F:protein binding; F:catalytic activity; P:protein modification process; P:response to stress; P:DNA metabolic process	EC:6.3.2.19
gi165958427	PREDICTED: hypothetical protein [Vitis vinifera]	700	20	8.65947e-83	0.8625	11	P:transport; P:cellular process; P:anatomical structure morphogenesis; P:cellular component organization; C:membrane; C:vacuole; F:protein binding; C:endosome; P:response to abiotic stimulus; P:tropism; C:Golgi apparatus	-
gi165958452	---NA---	316	0			0	-
gi165958458	predicted protein [Hordeum vulgare subsp. vulgare]	292	20	3.08061e-13	1	5	F:structural molecule activity; F:RNA binding; C:ribosome; P:translation; P:cellular process	-
gi165958482	small nuclear ribonucleoprotein sm d1, putative [Ricinus communis]	439	20	6.24317e-27	0.991	3	F:nucleic acid binding; C:intracellular; C:membrane	-
gi165958522	beta tubulin [Capsicum annuum]	692	20	1.7708e-128	0.9895	13	P:response to stress; P:response to abiotic stimulus; C:cytoskeleton; P:cellular component organization; P:cellular process; P:nucleobase, nucleoside, nucleotide and nucleic acid metabolic process; P:catabolic process; F:protein binding; F:hydrolase activity; F:structural molecule activity; C:cytoplasm; C:membrane; F:nucleotide binding	-
gi165958524	predicted protein [Populus trichocarpa]	387	20	1.9591e-28	0.9295	1	F:transferase activity	-
gi165958534	PREDICTED: hypothetical protein [Vitis vinifera]	736	20	1.28551e-74	0.68	7	C:cytoplasm; P:reproduction; F:translation factor activity, nucleic acid binding; C:nucleus; P:response to biotic stimulus; C:ribosome; P:translation	-
gi165958554	---NA---	682	0			0	-
gi165958557	casein kinase, putative [Ricinus communis]	712	20	1.43952e-80	0.8905	4	F:nucleotide binding; P:protein modification process; F:kinase activity; P:cellular amino acid and derivative metabolic process	EC:2.7.11.0
gi165958599	hypothetical protein Coch_0177 [Capnocytophaga ochracea DSM 7271]	691	1	1.00607e-06	0.52	0	-
gi165958608	---NA---	457	0			0	-
gi165958638	acyl:coa ligase [Populus trichocarpa]	552	20	6.92095e-69	0.731	10	C:cytoplasm; P:biosynthetic process; P:cellular process; P:lipid metabolic process; F:catalytic activity; P:anatomical structure morphogenesis; P:cellular component organization; P:multicellular organismal development; P:cellular amino acid and derivative metabolic process; P:secondary metabolic process	EC:6.2.1.3; EC:6.2.1.12
gi165958648	gigantea-like protein [Liriodendron tulipifera]	680	20	1.83425e-90	0.772	0	-
gi165958651	PREDICTED: hypothetical protein [Vitis vinifera]	223	20	2.7528e-22	0.9625	9	P:transcription; P:post-embryonic development; F:DNA binding; P:cell differentiation; F:protein binding; F:transcription factor activity; P:response to endogenous stimulus; P:signal transduction; C:nucleoplasm	-
gi165958654	unknown [Glycine max]	721	17	8.93777e-17	0.81	1	P:cellular homeostasis	-
gi165958671	amino acid transporter, putative [Ricinus communis]	699	20	8.18056e-49	0.765	5	C:cytoplasm; F:transporter activity; C:membrane; C:vacuole; P:transport	-
gi165958678	unnamed protein product [Vitis vinifera]	695	20	1.93599e-34	0.66	3	F:nucleotide binding; C:nucleus; F:hydrolase activity	EC:3.6.1.0
gi165958686	actin [Platycodon grandiflorum]	732	20	9.35964e-102	0.985	3	C:cytoskeleton; C:cytoplasm; F:nucleotide binding	-
gi165958708	PREDICTED: hypothetical protein [Vitis vinifera]	659	20	9.75786e-38	0.833	4	F:hydrolase activity; P:carbohydrate metabolic process; C:cytoplasm; F:binding	EC:3.2.1.0
gi165958716	unnamed protein product [Vitis vinifera]	671	20	8.50997e-93	0.8195	4	C:ribosome; F:structural molecule activity; P:translation; P:cellular process	-
gi165958731	60S ribosomal protein L3, putative [Ricinus communis]	651	20	8.25093e-74	0.976	4	C:ribosome; F:structural molecule activity; P:translation; P:cellular process	-
gi165958739	---NA---	730	0			0	-
gi165958761	---NA---	743	0			0	-
gi165958768	---NA---	717	0			0	-
gi165958820	PREDICTED: hypothetical protein [Vitis vinifera]	723	20	2.03202e-61	0.787	2	F:protein binding; C:membrane	-
gi165958841	PREDICTED: hypothetical protein [Vitis vinifera]	653	20	7.60241e-11	0.573	2	F:binding; F:kinase activity	-
gi165958847	PREDICTED: hypothetical protein [Vitis vinifera]	760	20	2.53389e-81	0.9615	12	P:embryonic development; C:plastid; C:ribosome; P:cellular component organization; P:cellular process; F:nucleotide binding; F:protein binding; P:protein metabolic process; C:thylakoid; C:membrane; C:extracellular region; C:mitochondrion	-
gi165958865	---NA---	649	0			0	-
gi165958868	PREDICTED: hypothetical protein [Vitis vinifera]	704	20	1.26149e-121	0.8305	4	P:regulation of gene expression, epigenetic; P:nucleobase, nucleoside, nucleotide and nucleic acid metabolic process; C:intracellular; F:nucleotide binding	-
gi165958900	---NA---	654	0			0	-
gi165958907	PREDICTED: hypothetical protein [Vitis vinifera]	713	20	1.16533e-37	0.833	4	F:hydrolase activity; P:carbohydrate metabolic process; C:cytoplasm; F:binding	EC:3.2.1.0
gi165958912	PREDICTED: hypothetical protein [Vitis vinifera]	661	20	1.95724e-94	0.749	2	F:RNA binding; P:nucleobase, nucleoside, nucleotide and nucleic acid metabolic process	-
gi165958934	actin [Nelumbo nucifera]	715	20	7.67655e-130	0.992	3	C:cytoskeleton; C:cytoplasm; F:nucleotide binding	-
gi165958943	predicted protein [Populus trichocarpa]	672	20	1.27702e-112	0.877	8	F:binding; F:hydrolase activity; C:cell wall; C:plastid; P:protein modification process; C:cell; P:metabolic process; P:cellular process	EC:3.1.3.2
gi165958950	PREDICTED: hypothetical protein [Vitis vinifera]	695	20	2.44337e-37	0.8375	1	C:intracellular	-
gi165958971	histone deacetylase [Populus trichocarpa]	620	20	3.09924e-32	0.748	3	F:nucleic acid binding; C:intracellular; F:binding	-
gi165958975	hypothetical protein VITISV_007701 [Vitis vinifera]	726	8	1.94693e-11	0.4375	0	-
gi165958989	hypothetical protein VITISV_035517 [Vitis vinifera]	554	20	8.08151e-18	0.5265	1	F:binding	-
gi165959045	predicted protein [Populus trichocarpa]	686	20	1.27555e-104	0.884	3	F:nucleic acid binding; F:nucleotide binding; F:hydrolase activity	-
gi165959056	unnamed protein product [Vitis vinifera]	448	20	1.42046e-18	0.722	2	F:protein binding; C:membrane	-
gi165959076	40S ribosomal protein S25, putative [Ricinus communis]	664	20	2.6041e-30	0.972	5	F:structural molecule activity; C:ribosome; C:cytosol; P:translation; P:cellular process	-
gi165959079	PREDICTED: hypothetical protein [Vitis vinifera]	693	20	5.06147e-68	0.5955	2	C:nucleus; F:DNA binding
gi165959088	PREDICTED: hypothetical protein [Vitis vinifera]	738	20	1.12355e-78	0.683	4	F:nucleic acid binding; C:plastid; F:nuclease activity; P:nucleobase, nucleoside, nucleotide and nucleic acid metabolic process	EC:3.1.13.1
gi165959116	predicted protein [Populus trichocarpa]	649	20	2.18678e-66	0.6875	8	P:response to stress; P:response to biotic stimulus; C:plastid; P:generation of precursor metabolites and energy; P:photosynthesis; F:protein binding; C:membrane; C:thylakoid	-
gi165959133	predicted protein [Populus trichocarpa]	693	20	4.1197e-77	0.846	8	C:cytoplasm; P:protein modification process; P:cellular process; P:protein metabolic process; P:catabolic process; F:nucleotide binding; F:catalytic activity; C:nucleus	EC:6.3.2.19
gi165959137	unnamed protein product [Vitis vinifera]	655	20	3.41863e-120	0.9415	13	P:biosynthetic process; P:carbohydrate metabolic process; P:cellular process; P:response to stress; P:response to biotic stimulus; F:hydrolase activity; P:anatomical structure morphogenesis; P:cellular component organization; P:cell growth; C:plastid; P:biological_process; F:carbohydrate binding; C:endoplasmic reticulum	EC:3.2.1.20; EC:3.2.1.84
gi165959138	26S proteasome subunit, putative [Ricinus communis]	719	20	2.35554e-94	0.9035	5	C:intracellular; P:protein metabolic process; P:catabolic process; P:cellular process; C:nucleus	-
gi165959148	nitrilase 4A [Lupinus angustifolius]	610	20	1.14998e-100	0.9035	3	C:plasma membrane; F:hydrolase activity; P:metabolic process	EC:3.5.5.4
gi165959201	conserved hypothetical protein [Ricinus communis]	759	20	1.13416e-90	0.731	1	F:binding
gi165959212	---NA---	751	0			0	-
gi165959243	hypothetical protein VITISV_015618 [Vitis vinifera]	699	4	8.18544e-07	0.6275	3	F:nucleic acid binding; F:protein dimerization activity; F:DNA binding
gi165959244	unknown [Picea sitchensis]	689	20	1.5858e-12	0.9685	3	F:nucleotide binding; F:catalytic activity; P:protein modification process	EC:6.3.2.0
gi165959253	SecY protein [Arachis diogoi]	697	20	6.44485e-30	0.98	6	F:protein binding; F:transporter activity; P:transport; C:membrane; C:mitochondrion; C:plastid	-
gi165959296	LIM2 transcription factor [Pinus pinaster]	650	20	1.42099e-23	0.598	1	F:binding	-
gi165959302	PREDICTED: hypothetical protein [Vitis vinifera]	683	20	1.84935e-70	0.866	6	P:flower development; F:transcription regulator activity; F:protein binding; F:DNA binding; P:transcription; C:nucleoplasm	-
gi165959304	transcription factor [Lycoris longituba]	626	20	4.74706e-36	0.7905	1	F:DNA binding	-
gi165959309	predicted protein [Populus trichocarpa]	739	20	3.15899e-81	0.982	7	C:plasma membrane; P:protein modification process; P:protein metabolic process; P:catabolic process; P:cellular process; F:nucleotide binding; F:catalytic activity	EC:6.3.2.19
gi165959319	unnamed protein product [Vitis vinifera]	434	20	1.07658e-18	0.5285	4	F:nucleic acid binding; F:exonuclease activity; F:zinc ion binding; C:intracellular
gi165959337	unnamed protein product [Vitis vinifera]	582	12	5.31675e-41	0.711667	9	C:mitochondrion; F:catalytic activity; F:nucleotide binding; P:biosynthetic process; P:carbohydrate metabolic process; P:cellular process; P:generation of precursor metabolites and energy; P:catabolic process; P:metabolic process	EC:4.1.1.49
gi165959343	predicted protein [Populus trichocarpa]	732	20	1.32741e-47	0.781	6	F:catalytic activity; F:molecular_function; P:cellular homeostasis; P:metabolic process; C:membrane; C:plastid	EC:1.8.4.0
gi165959352	predicted protein [Populus trichocarpa]	545	20	1.91509e-44	0.6685	1	C:cytoplasm	-
gi165959357	hypothetical protein SORBIDRAFT_01g047640 [Sorghum bicolor]	402	20	1.57586e-17	0.766	3	C:cytoplasm; F:catalytic activity; F:binding	-
gi165959368	unknown [Picea sitchensis]	741	2	5.71782e-06	0.53	2	F:nucleic acid binding; F:nucleotide binding
gi165959372	hypothetical protein VITISV_035181 [Vitis vinifera]	763	20	7.70423e-13	0.672	1	F:nucleic acid binding	-
gi165959399	En/Spm transposon protein-like [Arabidopsis thaliana]	652	3	1.49082e-06	0.456667	0	-
gi165959407	tubulin beta chain, putative [Ricinus communis]	688	20	5.79621e-31	0.987	9	C:cytoskeleton; P:cellular component organization; P:cellular process; P:nucleobase, nucleoside, nucleotide and nucleic acid metabolic process; P:catabolic process; F:hydrolase activity; F:structural molecule activity; C:cytoplasm; F:nucleotide binding	-
gi165959432	AF506028_23CTV.22 [Citrus trifoliata]	732	20	2.48617e-38	0.62	2	P:regulation of transcription, DNA-dependent; F:transcription cofactor activity
gi165959450	60S ribosomal protein L21 [Oryza sativa Japonica Group]	677	20	8.44738e-80	0.9595	5	C:ribosome; F:structural molecule activity; P:translation; C:mitochondrion; P:cellular process	-
gi165959460	predicted protein [Populus trichocarpa]	667	20	2.53938e-81	0.982	7	C:plasma membrane; P:protein modification process; P:protein metabolic process; P:catabolic process; P:cellular process; F:nucleotide binding; F:catalytic activity	EC:6.3.2.19
gi42633799	hypothetical protein RCOM_0656430 [Ricinus communis]	566	4	5.29608e-11	0.6	0	-
gi42633891	---NA---	496	0			0	-
gi42633938	predicted protein [Hordeum vulgare subsp. vulgare]	347	20	1.30496e-46	0.9735	5	C:ribosome; F:structural molecule activity; P:translation; C:mitochondrion; P:cellular process	-
gi42634439	PREDICTED: hypothetical protein [Vitis vinifera]	467	11	6.40639e-19	0.703636	3	F:molecular_function; C:chloroplast; P:biological_process
gi42634446	unnamed protein product [Vitis vinifera]	409	20	3.24555e-15	0.6485	5	P:biosynthetic process; P:cellular process; P:lipid metabolic process; F:transferase activity; C:nucleus	-
gi42634542	f-box family protein [Populus trichocarpa]	436	20	3.82158e-08	0.7575	0	-
gi42634715	---NA---	329	0			0	-
gi42635138	hypothetical protein VITISV_038170 [Vitis vinifera]	578	20	2.62029e-25	0.5185	4	C:cytoplasm; P:biological_process; F:hydrolase activity; C:intracellular	-
gi42635150	PREDICTED: hypothetical protein [Vitis vinifera]	483	20	5.78801e-36	0.625	2	F:zinc ion binding; F:nucleic acid binding
gi42635309	unknown [Glycine max]	451	20	1.56323e-33	0.6145	4	F:molecular_function; P:biological_process; C:cellular_component; F:oxidoreductase activity, acting on single donors with incorporation of molecular oxygen, incorporation of two atoms of oxygen
gi42635476	unnamed protein product [Vitis vinifera]	515	20	1.09734e-45	0.7945	3	F:nucleotide binding; C:nucleus; F:hydrolase activity	EC:3.6.1.0
gi42635748	AF286906_1putative glucose translocator [Mesembryanthemum crystallinum]	479	20	5.25349e-66	0.8695	5	C:plastid; P:transport; P:cellular process; F:transporter activity; C:membrane	-
gi42635797	hypothetical protein VITISV_006105 [Vitis vinifera]	467	20	2.67291e-41	0.594	6	P:embryonic development; P:response to stress; P:reproduction; P:post-embryonic development; P:response to abiotic stimulus; P:anatomical structure morphogenesis	-
gi42635878	PREDICTED: similar to Os02g0583300 [Vitis vinifera]	597	20	1.04731e-31	0.6855	0	-
gi42635973	---NA---	443	0			0	-
gi42636420	PREDICTED: hypothetical protein [Vitis vinifera]	338	20	1.63745e-51	0.936	5	F:hydrolase activity; C:plasma membrane; P:protein metabolic process; P:cellular process; C:endoplasmic reticulum	-
gi42636472	unnamed protein product [Vitis vinifera]	435	20	2.45901e-47	0.6845	7	F:hydrolase activity; F:protein binding; F:transcription regulator activity; F:nucleotide binding; P:multicellular organismal development; C:nucleus; P:transcription	EC:3.6.1.0
gi42636631	hypothetical protein SORBIDRAFT_09g027960 [Sorghum bicolor]	329	20	8.25768e-35	0.8265	23	C:membrane; C:vacuole; F:protein binding; P:reproduction; P:post-embryonic development; P:embryonic development; F:nucleotide binding; C:cytoplasm; P:nucleobase, nucleoside, nucleotide and nucleic acid metabolic process; P:catabolic process; C:cytoskeleton; P:multicellular organismal development; F:motor activity; F:hydrolase activity; C:plastid; C:thylakoid; C:plasma membrane; P:cellular compone…	-
gi42636735	unnamed protein product [Vitis vinifera]	399	20	9.27639e-18	0.5495	6	F:zinc ion binding; F:RNA binding; P:RNA-dependent DNA replication; F:RNA-directed DNA polymerase activity; P:response to red or far red light; C:cellular_component
gi42636787	unnamed protein product [Vitis vinifera]	498	5	3.82078e-24	0.53	2	C:nucleus; F:DNA binding
gi42636836	unnamed protein product [Vitis vinifera]	603	20	2.9969e-85	0.8435	5	P:DNA metabolic process; P:biosynthetic process; F:DNA binding; F:catalytic activity; C:intracellular	EC:5.99.1.2; EC:5.99.1.3
gi42637275	ADP-ribosylation factor [Oryza sativa Japonica Group]	561	20	3.08164e-85	0.997	9	P:protein modification process; F:nucleotide binding; C:Golgi apparatus; F:hydrolase activity; P:transport; P:cellular process; C:membrane; P:signal transduction; F:transporter activity	-
gi42637405	hypothetical protein SORBIDRAFT_07g025540 [Sorghum bicolor]	443	20	1.92751e-31	0.7815	4	C:cytoplasm; P:nucleobase, nucleoside, nucleotide and nucleic acid metabolic process; F:transferase activity; P:protein modification process	EC:2.1.1.33
gi42637454	unknown [Glycine max]	459	20	3.54128e-30	0.953	8	C:thylakoid; C:plastid; P:generation of precursor metabolites and energy; P:photosynthesis; P:response to abiotic stimulus; F:binding; C:membrane; C:mitochondrion	-
gi42637494	unknown [Glycine max]	358	4	1.91732e-07	0.695	0	-
gi42637603	---NA---	513	0			0	-
gi42637668	---NA---	610	0			0	-
gi42637693	PREDICTED: hypothetical protein [Vitis vinifera]	538	20	5.40189e-57	0.8735	11	P:transport; P:cellular process; P:anatomical structure morphogenesis; P:cellular component organization; C:membrane; C:vacuole; F:protein binding; C:endosome; P:response to abiotic stimulus; P:tropism; C:Golgi apparatus	-
gi42637705	predicted protein [Hordeum vulgare subsp. vulgare]	459	20	1.42744e-71	0.957	5	C:ribosome; F:structural molecule activity; P:translation; C:mitochondrion; P:cellular process	-
gi42638209	growth-regulating factor 10 [Oryza sativa Indica Group]	580	20	5.28029e-25	0.809	3	F:nucleotide binding; C:nucleus; F:hydrolase activity	EC:3.6.1.0
gi42638401	PREDICTED: hypothetical protein [Vitis vinifera]	456	20	2.83728e-19	0.8525	6	F:transcription factor activity; F:transcription regulator activity; F:DNA binding; P:reproduction; P:transcription; C:nucleoplasm	-
gi42638409	PREDICTED: hypothetical protein [Vitis vinifera]	548	20	2.44729e-71	0.8055	22	P:translation; C:ribosome; P:transport; P:cellular process; P:response to stress; P:response to abiotic stimulus; C:mitochondrion; P:protein metabolic process; P:multicellular organismal development; P:growth; F:structural molecule activity; C:membrane; C:vacuole; C:cytoplasm; F:nucleotide binding; C:endoplasmic reticulum; P:anatomical structure morphogenesis; F:protein binding; C:plastid; P:biol…	-
gi42638586	Os04g0463400 [Oryza sativa Japonica Group]	546	20	2.21862e-64	0.799	6	P:cellular homeostasis; F:transporter activity; P:transport; P:cellular process; C:membrane; C:vacuole	-
gi42638681	unnamed protein product [Vitis vinifera]	441	20	5.63363e-36	0.551	3	F:nucleotide binding; C:nucleus; F:hydrolase activity	EC:3.6.1.0
gi42638864	hypothetical protein VITISV_042270 [Vitis vinifera]	483	20	3.90555e-37	0.7805	1	C:plastid	-
gi42639147	PREDICTED: hypothetical protein [Vitis vinifera]	555	12	2.48431e-18	0.556667	0	-
gi42639212	PREDICTED: hypothetical protein [Vitis vinifera]	423	20	6.82658e-37	0.6685	3	P:negative regulation of endopeptidase activity; F:endopeptidase inhibitor activity; F:peptidase activity
gi42639375	unknown [Glycine max]	600	20	1.70207e-93	0.967	5	F:hydrolase activity; C:plasma membrane; P:protein metabolic process; P:cellular process; C:endoplasmic reticulum	-
gi42639443	PREDICTED: hypothetical protein [Vitis vinifera]	363	20	1.70205e-32	0.5945	4	F:molecular_function; P:biological_process; C:cellular_component; F:oxidoreductase activity, acting on single donors with incorporation of molecular oxygen, incorporation of two atoms of oxygen
gi42639448	---NA---	460	0			0	-
gi42639670	LOC100282180 [Zea mays]	514	20	7.9443e-41	0.7525	3	F:DNA binding; F:binding; C:plastid	-
gi42640183	hypothetical protein VITISV_034016 [Vitis vinifera]	647	4	4.28536e-06	0.505	6	F:RNA binding; P:RNA-dependent DNA replication; F:RNA-directed DNA polymerase activity; F:nucleic acid binding; P:DNA integration; F:DNA binding
gi42640368	---NA---	514	0			0	-
gi42640372	---NA---	380	0			0	-
gi42640460	unnamed protein product [Vitis vinifera]	570	20	4.62346e-79	0.814	5	C:ribosome; F:structural molecule activity; P:nucleobase, nucleoside, nucleotide and nucleic acid metabolic process; P:translation; P:cellular process	-
gi42640462	predicted protein [Populus trichocarpa]	553	20	9.85436e-52	0.6895	1	F:catalytic activity	-
gi42640479	---NA---	535	0			0	-
gi42640540	Elongation factor P family protein, expressed [Oryza sativa Japonica Group]	188	20	1.6996e-19	0.799	6	F:translation factor activity, nucleic acid binding; P:biosynthetic process; P:cellular process; C:mitochondrion; C:ribosome; P:translation	-
gi42640567	unnamed protein product [Vitis vinifera]	362	18	4.9948e-16	0.602778	3	P:response to endogenous stimulus; C:membrane; F:hydrolase activity	-
gi42640639	60S ribosomal protein L3, putative [Ricinus communis]	508	20	4.38081e-68	0.791	5	C:ribosome; F:structural molecule activity; P:nucleobase, nucleoside, nucleotide and nucleic acid metabolic process; P:translation; P:cellular process	-
gi42641024	unnamed protein product [Vitis vinifera]	649	20	5.15684e-100	0.9055	5	C:cell; C:cytoplasm; C:membrane; F:transferase activity; P:biosynthetic process	-
gi42641201	PREDICTED: hypothetical protein [Vitis vinifera]	520	20	1.00011e-65	0.8365	8	F:binding; C:membrane; C:thylakoid; C:intracellular; P:generation of precursor metabolites and energy; P:photosynthesis; P:protein modification process; C:plastid	-
gi42641209	---NA---	584	0			0	-
gi42641212	PREDICTED: hypothetical protein [Vitis vinifera]	445	16	2.70839e-09	0.77125	3	F:molecular_function; C:endoplasmic reticulum; P:embryonic development ending in seed dormancy
gi42641227	unknown [Glycine max]	461	20	3.41414e-41	0.5955	4	F:molecular_function; P:biological_process; C:cellular_component; F:oxidoreductase activity, acting on single donors with incorporation of molecular oxygen, incorporation of two atoms of oxygen
gi42641237	---NA---	248	0			0	-
gi42641325	unknown [Glycine max]	471	20	3.45996e-41	0.6245	4	F:molecular_function; P:biological_process; C:cellular_component; F:oxidoreductase activity, acting on single donors with incorporation of molecular oxygen, incorporation of two atoms of oxygen
gi42641336	conserved hypothetical protein [Ricinus communis]	609	8	2.62808e-12	0.815	3	C:endomembrane system; F:molecular_function; P:biological_process
gi42641358	---NA---	345	0			0	-
gi42641376	---NA---	502	0			0	-
gi42641434	hypothetical protein VITISV_031077 [Vitis vinifera]	352	20	5.46283e-15	0.6395	5	F:transferase activity; P:metabolic process; F:nucleic acid binding; P:cellular process; P:biosynthetic process	-
gi42641459	PREDICTED: hypothetical protein [Vitis vinifera]	546	20	4.11321e-55	0.8445	11	P:transport; P:cellular process; P:anatomical structure morphogenesis; P:cellular component organization; C:membrane; C:vacuole; F:protein binding; C:endosome; P:response to abiotic stimulus; P:tropism; C:Golgi apparatus	-
gi42641552	PREDICTED: hypothetical protein [Vitis vinifera]	566	20	2.19943e-49	0.82	6	P:embryonic development; F:nucleotide binding; F:hydrolase activity; P:signal transduction; P:cellular process; C:cytoskeleton	EC:3.6.1.15
gi42641649	---NA---	587	0			0	-
gi42641670	---NA---	474	0			0	-
gi42641891	conserved hypothetical protein [Ricinus communis]	365	20	5.45898e-15	0.6565	0	-
gi42641936	---NA---	322	0			0	-
gi42642134	---NA---	677	0			0	-
gi42642351	predicted protein [Populus trichocarpa]	488	8	4.75734e-06	0.49375	6	P:cell redox homeostasis; F:electron carrier activity; P:glycerol ether metabolic process; F:protein disulfide oxidoreductase activity; C:plastid; C:mitochondrion
gi42642383	PREDICTED: hypothetical protein [Vitis vinifera]	581	1	8.60815e-07	0.7	0	-
gi42642924	---NA---	359	0			0	-
gi42642959	unnamed protein product [Vitis vinifera]	434	20	1.45504e-15	0.8695	1	C:mitochondrion	-
gi42642990	60S ribosomal protein L13a, putative [Ricinus communis]	596	20	1.37798e-79	0.885	8	C:nucleolus; F:structural molecule activity; C:ribosome; C:cytosol; C:plastid; C:membrane; P:translation; P:cellular process	-
gi42642995	---NA---	393	0			0	-
gi42643189	unnamed protein product [Vitis vinifera]	371	20	2.66642e-37	0.932	5	F:nucleotide binding; C:nucleus; F:hydrolase activity; C:plastid; F:protein binding	EC:3.6.1.0
gi42643275	PREDICTED: hypothetical protein [Vitis vinifera]	471	1	5.60035e-07	0.7	0	-
gi42643352	unnamed protein product [Vitis vinifera]	445	20	8.30294e-59	0.8805	3	C:cytosol; C:mitochondrion; C:plasma membrane	-
gi42643460	---NA---	342	0			0	-
gi42643539	ADP-ribosylation factor [Brassica napus]	281	20	1.2122e-46	0.98	4	C:membrane; C:intracellular; F:nucleotide binding; P:signal transduction	-
gi42643587	unnamed protein product [Vitis vinifera]	542	20	4.28848e-73	0.8565	5	F:transporter activity; P:transport; P:cellular process; C:membrane; C:mitochondrion	-
gi42643637	26S proteasome regulatory subunit rpn1, putative [Ricinus communis]	521	20	6.46754e-73	0.8305	11	P:protein metabolic process; P:catabolic process; C:intracellular; C:cytoplasm; C:plasma membrane; P:cellular process; P:cell cycle; F:protein binding; F:enzyme regulator activity; P:biological_process; C:nucleus	-
gi42643964	PREDICTED: hypothetical protein [Vitis vinifera]	401	2	2.78812e-06	0.48	0	-
gi42644073	unknown [Zea mays]	301	20	4.22251e-39	0.8815	8	P:biosynthetic process; P:cellular process; P:lipid metabolic process; F:binding; F:catalytic activity; C:membrane; C:endoplasmic reticulum; P:metabolic process	EC:1.14.21.6
gi42644153	---NA---	324	0			0	-
gi42644174	unnamed protein product [Vitis vinifera]	456	1	9.46713e-07	0.73	0	-
gi42644579	PREDICTED: hypothetical protein [Vitis vinifera]	637	14	3.04765e-17	0.724286	4	C:membrane; P:cellular component organization; P:cellular process; C:plastid	-
gi42644621	unnamed protein product [Vitis vinifera]	251	20	6.90011e-26	0.9745	5	F:structural molecule activity; P:cellular process; C:ribosome; C:cytosol; P:translation	-
gi42644767	60S ribosomal protein L7a-2 [Arabidopsis thaliana]	402	20	2.68179e-25	0.8245	10	C:nucleolus; F:binding; F:structural molecule activity; P:cellular process; C:membrane; C:vacuole; C:ribosome; C:cytosol; C:plastid; P:translation	-
gi42644781	calcium ion binding protein, putative [Ricinus communis]	424	20	1.61428e-46	0.782	1	F:binding	-
gi42644829	unknown [Glycine max]	436	20	3.03395e-13	0.6065	2	F:molecular_function; P:biological_process
gi42644943	PREDICTED: hypothetical protein [Vitis vinifera]	587	20	2.5149e-56	0.745	0	-
gi42645158	unnamed protein product [Vitis vinifera]	572	20	3.8833e-49	0.9845	5	C:nucleolus; C:membrane; C:vacuole; F:nucleic acid binding; C:intracellular	-
gi42645180	transcription factor [Lycoris longituba]	551	20	1.293e-35	0.791	1	F:DNA binding	-
gi42645871	---NA---	357	0			0	-
gi42645901	unnamed protein product [Vitis vinifera]	619	20	1.97652e-87	0.7585	2	P:nucleobase, nucleoside, nucleotide and nucleic acid metabolic process; F:nucleotide binding	-
gi42646119	unnamed protein product [Vitis vinifera]	545	20	9.69971e-89	0.9965	5	F:nucleotide binding; F:hydrolase activity; C:membrane; P:signal transduction; C:mitochondrion	-
gi42646322	---NA---	525	0			0	-
gi42646353	---NA---	513	0			0	-
gi42646371	ADP-ribosylation factor [Oryza sativa Japonica Group]	463	20	1.2003e-78	0.999	8	F:nucleotide binding; F:hydrolase activity; P:transport; P:cellular process; C:membrane; P:signal transduction; C:mitochondrion; F:transporter activity	-
gi42646379	unnamed protein product [Vitis vinifera]	197	20	2.27473e-16	0.8325	8	C:nucleolus; F:transferase activity; F:RNA binding; P:transport; P:cellular process; P:nucleobase, nucleoside, nucleotide and nucleic acid metabolic process; P:metabolic process; C:plastid	-
gi42646425	hypothetical protein VITISV_006303 [Vitis vinifera]	474	20	1.33881e-52	0.823	15	P:transport; P:cellular process; C:mitochondrion; P:signal transduction; P:transcription; F:DNA binding; P:protein modification process; F:protein binding; F:transporter activity; F:hydrolase activity; P:response to endogenous stimulus; C:membrane; C:Golgi apparatus; C:nucleus; F:nucleotide binding	-
gi42646520	predicted protein [Hordeum vulgare subsp. vulgare]	458	20	1.02645e-55	0.9	1	F:catalytic activity	-
gi42646635	1-aminocyclopropane-1-carboxylate oxidase [Musa ABB Group]	494	20	1.76656e-53	0.799	6	F:binding; P:biosynthetic process; P:cellular amino acid and derivative metabolic process; P:ripening; F:catalytic activity; P:metabolic process	EC:1.14.17.4
gi42646688	unknown [Glycine max]	429	20	2.18267e-27	0.6065	4	F:molecular_function; P:biological_process; C:cellular_component; F:oxidoreductase activity, acting on single donors with incorporation of molecular oxygen, incorporation of two atoms of oxygen
gi42647144	---NA---	370	0			0	-
gi42647296	PREDICTED: hypothetical protein [Vitis vinifera]	466	20	1.85105e-42	0.6785	1	C:mitochondrion	-
gi42647303	hypothetical protein OsI_02956 [Oryza sativa Indica Group]	384	19	1.28089e-11	0.865789	3	P:carbohydrate metabolic process; F:hydrolase activity; F:binding	EC:3.2.1.0
gi42647658	predicted protein [Populus trichocarpa]	537	20	3.23286e-57	0.694	4	C:nucleus; F:molecular_function; P:biological_process; C:cellular_component
gi42647911	unknown [Picea sitchensis]	498	20	1.39977e-34	0.8525	4	C:ribosome; F:structural molecule activity; P:translation; P:cellular process	-
gi42648162	---NA---	451	0			0	-
gi42648232	alpha-soluble NSF attachment protein [Elaeis guineensis]	343	20	3.29825e-31	0.9135	4	C:membrane; P:transport; P:cellular process; F:binding	-
gi42648288	unnamed protein product [Vitis vinifera]	471	20	1.96013e-44	0.855	7	F:protein binding; P:cell cycle; P:cellular component organization; P:cellular process; C:cytoskeleton; C:cytoplasm; C:nucleus	-
gi42648438	PREDICTED: hypothetical protein [Vitis vinifera]	658	20	2.70869e-49	0.7395	2	C:cytoplasm; C:plasma membrane	-
gi42648762	PREDICTED: hypothetical protein [Vitis vinifera]	571	20	1.61882e-15	0.678	1	F:DNA binding	-
gi42648932	putative ATP-dependent Clp protease ATP-binding subunit ClpX1 (CLPX) [Oryza sativa Japonica Group]	258	20	4.02048e-37	0.9665	6	P:protein metabolic process; P:cellular process; F:hydrolase activity; C:mitochondrion; F:nucleotide binding; F:protein binding	EC:3.6.1.3
gi42649232	hypothetical protein OsI_21603 [Oryza sativa Indica Group]	622	4	1.26435e-09	0.72	1	C:intracellular
gi42649495	unnamed protein product [Vitis vinifera]	389	20	1.25597e-51	0.8625	12	C:intracellular; P:cellular component organization; P:cellular process; F:chromatin binding; C:plasma membrane; F:catalytic activity; F:binding; C:nucleus; P:metabolic process; P:biosynthetic process; P:cellular amino acid and derivative metabolic process; P:secondary metabolic process	EC:1.1.1.219; EC:1.1.1.1
gi42649748	PREDICTED: hypothetical protein [Vitis vinifera]	638	20	3.65701e-79	0.8495	11	P:transport; P:cellular process; P:anatomical structure morphogenesis; P:cellular component organization; C:membrane; C:vacuole; F:protein binding; C:endosome; P:response to abiotic stimulus; P:tropism; C:Golgi apparatus	-
gi42649775	---NA---	332	0			0	-
gi42649776	predicted protein [Populus trichocarpa]	488	20	8.28145e-51	0.7345	4	F:translation factor activity, nucleic acid binding; C:nucleus; C:ribosome; P:translation	-
gi42649847	PREDICTED: hypothetical protein [Vitis vinifera]	443	20	5.30326e-30	0.8405	3	C:mitochondrion; C:membrane; C:plastid	-
gi42649904	unnamed protein product [Vitis vinifera]	478	20	1.9336e-60	0.7765	5	P:carbohydrate metabolic process; P:cellular process; P:catabolic process; F:hydrolase activity; C:plasma membrane	EC:3.2.1.28
gi42650010	hypothetical protein SORBIDRAFT_01g003770 [Sorghum bicolor]	456	20	2.59539e-81	0.9995	8	F:nucleotide binding; F:hydrolase activity; P:transport; P:cellular process; C:membrane; P:signal transduction; C:mitochondrion; F:transporter activity	-
gi42650134	unnamed protein product [Vitis vinifera]	539	17	5.19739e-31	0.592941	3	F:molecular_function; P:biological_process; C:cellular_component
gi42650395	ADP-ribosylation factor [Oryza sativa Japonica Group]	481	20	8.87934e-82	0.999	8	F:nucleotide binding; F:hydrolase activity; P:transport; P:cellular process; C:membrane; P:signal transduction; C:mitochondrion; F:transporter activity	-
gi42650536	Splicing factor, arginine/serine-rich, putative [Ricinus communis]	603	17	2.6622e-33	0.532941	6	F:molecular_function; P:biological_process; C:nucleosome; P:spermatogenesis; C:nucleus; F:DNA binding
gi42650599	---NA---	491	0			0	-
gi42650610	Beta-glucosidase, GBA2 type family protein [Arabidopsis thaliana]	272	20	4.24042e-23	0.7575	8	P:catabolic process; P:cellular process; P:lipid metabolic process; C:plasma membrane; F:hydrolase activity; C:membrane; P:carbohydrate metabolic process; P:metabolic process	EC:3.2.1.45
gi42650641	Aspartic proteinase nepenthesin-1 precursor, putative [Ricinus communis]	606	20	4.63429e-78	0.757	5	C:plasma membrane; C:cytoplasm; F:hydrolase activity; P:protein metabolic process; P:catabolic process	EC:3.4.23.0
gi42651051	metallothionein-like protein [Quercus suber]	421	20	5.80592e-20	0.8135	1	F:binding	-
gi42651120	---NA---	407	0			0	-
gi42651299	PREDICTED: hypothetical protein [Vitis vinifera]	611	20	5.64607e-71	0.738	2	F:binding; C:proteasome complex
gi42651389	---NA---	193	0			0	-
gi42651394	unnamed protein product [Vitis vinifera]	185	20	1.07049e-13	0.931	2	F:binding; F:protein binding	-
gi42651424	unknown [Glycine max]	375	15	4.42738e-20	0.593333	1	F:oxidoreductase activity, acting on single donors with incorporation of molecular oxygen, incorporation of two atoms of oxygen
gi42651504	---NA---	578	0			0	-
gi42651743	---NA---	342	0			0	-
gi42652074	unnamed protein product [Vitis vinifera]	419	20	7.11051e-26	0.711	7	C:plastid; C:ribosome; F:structural molecule activity; C:cytosol; P:translation; F:RNA binding; P:cellular process	-
gi42652223	metallothionein-like protein [Quercus suber]	553	20	7.61554e-20	0.8135	1	F:binding	-
gi42652603	Os04g0281900 [Oryza sativa Japonica Group]	405	20	2.74614e-30	0.802	2	F:protein binding; C:membrane	-
gi42652700	---NA---	457	0			0	-
gi42652858	---NA---	297	0			0	-
gi42652884	predicted protein [Physcomitrella patens subsp. patens]	385	20	1.91186e-41	0.765	19	P:biological_process; P:protein metabolic process; P:cellular process; F:transferase activity; P:flower development; P:transcription; P:response to stress; P:response to abiotic stimulus; C:cell wall; C:cytoplasm; C:nucleolus; F:protein binding; F:binding; F:DNA binding; P:metabolic process; F:transcription factor activity; C:plasma membrane; F:nucleotide binding; C:nucleoplasm	EC:2.1.1.0
gi42652950	---NA---	520	0			0	-
gi42652953	---NA---	272	0			0	-
gi42652972	unknown [Solanum tuberosum]	569	20	1.1703e-98	0.9895	10	P:protein modification process; F:nucleotide binding; C:Golgi apparatus; F:hydrolase activity; P:transport; P:cellular process; C:membrane; C:plastid; P:signal transduction; F:transporter activity	-
gi42652977	---NA---	303	0			0	-
gi42653047	---NA---	348	0			0	-
gi42653409	PREDICTED: hypothetical protein [Vitis vinifera]	404	13	1.97613e-28	0.673077	3	F:molecular_function; P:biological_process; C:cellular_component
gi42653415	unknown [Glycine max]	230	12	1.86853e-10	0.7825	1	C:membrane	-
gi42653595	AP-1 complex subunit gamma-2, putative [Ricinus communis]	225	20	7.96775e-13	0.8875	7	C:Golgi apparatus; F:protein binding; F:transporter activity; P:transport; P:cellular process; C:membrane; C:cytoplasm	-
gi42653600	predicted protein [Populus trichocarpa]	527	20	1.91609e-46	0.8635	1	C:membrane	-
gi42653669	predicted protein [Populus trichocarpa]	284	20	1.21348e-30	0.7535	1	F:RNA binding	-
gi42653692	PREDICTED: hypothetical protein [Vitis vinifera]	240	3	3.25362e-07	0.606667	2	C:nucleus; F:DNA binding
gi42653750	---NA---	370	0			0	-
gi42653941	---NA---	635	0			0	-
gi42653984	predicted protein [Populus trichocarpa]	676	20	2.69859e-102	0.853	8	P:biosynthetic process; P:cellular amino acid and derivative metabolic process; F:nucleotide binding; F:catalytic activity; F:protein binding; C:plastid; C:mitochondrion; P:metabolic process	EC:1.2.1.11
gi42654065	unknown [Glycine max]	404	20	2.85353e-27	0.6075	4	F:molecular_function; P:biological_process; C:cellular_component; F:oxidoreductase activity, acting on single donors with incorporation of molecular oxygen, incorporation of two atoms of oxygen
gi42654128	metallothionein-like protein [Quercus suber]	565	20	8.15175e-20	0.8135	1	F:binding	-
gi42654154	ACC oxidase [Brassica rapa subsp. rapa]	533	20	5.3983e-26	0.604	15	P:response to stress; F:binding; C:cell wall; P:cellular process; C:mitochondrion; P:response to abiotic stimulus; F:protein binding; F:catalytic activity; P:response to endogenous stimulus; P:metabolic process; C:plastid; P:biological_process; C:plasma membrane; P:generation of precursor metabolites and energy; P:catabolic process	EC:4.2.1.3
gi42654186	---NA---	551	0			0	-
gi42654346	predicted protein [Hordeum vulgare subsp. vulgare]	562	20	5.73944e-18	0.712	4	C:nucleus; F:RNA binding; C:nucleoplasm; P:nucleobase, nucleoside, nucleotide and nucleic acid metabolic process	-
gi42654555	hypothetical protein VITISV_040742 [Vitis vinifera]	512	20	3.13852e-21	0.552	3	F:binding; P:metabolic process; P:cellular process	-
gi42654653	unnamed protein product [Vitis vinifera]	609	8	4.32188e-23	0.4625	3	F:ATP binding; F:nucleotide binding; F:nucleoside-triphosphatase activity
gi42654706	predicted protein [Populus trichocarpa]	503	20	2.27173e-55	0.7525	1	C:nucleus	-
gi42654722	sur2 hydroxylase/desaturase, putative [Ricinus communis]	553	20	1.549e-52	0.7915	15	P:biosynthetic process; P:cellular process; P:lipid metabolic process; P:metabolic process; C:membrane; P:post-embryonic development; P:response to abiotic stimulus; F:hydrolase activity; F:transporter activity; P:nucleobase, nucleoside, nucleotide and nucleic acid metabolic process; F:catalytic activity; P:transport; F:binding; C:endoplasmic reticulum; C:Golgi apparatus	EC:1.14.13.72
gi42654762	---NA---	409	0			0	-
gi42654774	PREDICTED: hypothetical protein [Vitis vinifera]	619	20	2.4333e-13	0.5225	1	F:binding	-
gi42654856	PREDICTED: hypothetical protein [Vitis vinifera]	557	20	1.57337e-97	0.8775	7	P:protein metabolic process; P:cellular process; C:endoplasmic reticulum; C:cytoplasm; C:plasma membrane; P:response to stress; F:protein binding	-
gi42654924	---NA---	373	0			0	-
gi42655004	PREDICTED: hypothetical protein [Vitis vinifera]	619	20	3.90241e-43	0.593	1	C:mitochondrion	-
gi42655034	---NA---	318	0			0	-
gi42655040	---NA---	475	0			0	-
gi42655297	PREDICTED: hypothetical protein [Vitis vinifera]	526	20	1.46916e-43	0.8605	3	F:molecular_function; P:biological_process; C:cellular_component
gi42719006	---NA---	316	0			0	-
gi42719143	---NA---	501	0			0	-
gi42719197	phospholipase D alpha [Citrus sinensis]	480	20	1.59283e-38	0.8805	19	P:signal transduction; P:response to endogenous stimulus; P:cellular process; P:lipid metabolic process; P:post-embryonic development; F:binding; C:mitochondrion; P:cellular amino acid and derivative metabolic process; C:cytoplasm; F:lipid binding; F:hydrolase activity; F:protein binding; C:plastid; C:vacuole; P:biological_process; C:endoplasmic reticulum; C:nucleus; C:plasma membrane; P:cataboli…	EC:3.1.4.4
gi42719220	predicted protein [Populus trichocarpa]	606	8	4.31187e-31	0.57125	1	F:binding	-
gi42719253	PREDICTED: hypothetical protein [Vitis vinifera]	603	20	1.38152e-58	0.647	3	F:catalytic activity; P:biosynthetic process; P:cellular amino acid and derivative metabolic process	EC:5.4.99.5
gi42719269	vacuolar ATP synthase subunit G plant, putative [Ricinus communis]	570	20	3.64893e-28	0.7095	6	F:binding; C:membrane; F:transporter activity; C:plasma membrane; C:vacuole; P:transport	-
gi42719329	predicted protein [Hordeum vulgare subsp. vulgare]	560	20	1.02254e-35	0.826	6	F:catalytic activity; C:mitochondrion; F:binding; P:metabolic process; C:membrane; C:intracellular	EC:1.6.5.0; EC:1.6.99.3
gi42719359	protein binding protein, putative [Ricinus communis]	438	20	2.71344e-38	0.595	3	C:cytosol; P:transport; P:cellular process	-
gi42719361	---NA---	484	0			0	-
gi42719363	unknown [Solanum tuberosum]	588	20	1.28526e-98	0.9895	10	P:protein modification process; F:nucleotide binding; C:Golgi apparatus; F:hydrolase activity; P:transport; P:cellular process; C:membrane; C:plastid; P:signal transduction; F:transporter activity	-
gi42719389	unnamed protein product [Vitis vinifera]	568	20	2.818e-60	0.8715	1	C:mitochondrion	-
gi42719457	ubiquitin-protein ligase, putative [Ricinus communis]	455	20	1.55687e-17	0.6145	3	F:ligase activity; F:molecular_function; P:biological_process
gi42719491	unnamed protein product [Vitis vinifera]	354	20	7.48737e-28	0.952	4	P:transport; F:binding; C:plasma membrane; P:cellular homeostasis	-
gi42719635	unnamed protein product [Vitis vinifera]	347	20	5.42834e-26	0.9815	5	F:structural molecule activity; P:cellular process; C:ribosome; C:cytosol; P:translation	-
gi42719660	unnamed protein product [Vitis vinifera]	524	20	2.60108e-69	0.9085	9	P:carbohydrate metabolic process; P:generation of precursor metabolites and energy; P:catabolic process; F:catalytic activity; P:cellular process; P:biosynthetic process; P:nucleobase, nucleoside, nucleotide and nucleic acid metabolic process; P:secondary metabolic process; P:metabolic process	EC:4.1.2.13
gi42719720	---NA---	535	0			0	-
gi42720133	unnamed protein product [Vitis vinifera]	607	20	1.2679e-59	0.7785	8	P:protein metabolic process; P:cellular process; F:binding; F:protein binding; P:response to stress; F:catalytic activity; F:molecular_function; P:metabolic process	-
gi42720714	unnamed protein product [Vitis vinifera]	477	13	6.54135e-16	0.609231	6	F:ATP binding; F:nucleoside diphosphate kinase activity; P:GTP biosynthetic process; P:CTP biosynthetic process; P:UTP biosynthetic process; C:cellular_component
gi42720721	unnamed protein product [Vitis vinifera]	515	20	3.3797e-79	0.899	9	C:vacuole; P:reproduction; P:post-embryonic development; P:embryonic development; P:metabolic process; P:cellular process; F:transferase activity; P:biosynthetic process; P:lipid metabolic process	EC:2.1.1.41
gi42720735	PREDICTED: hypothetical protein [Vitis vinifera]	550	20	6.35497e-29	0.5625	4	C:nucleoplasm; F:transcription regulator activity; P:cellular component organization; P:transcription	-
gi42721099	---NA---	478	0			0	-
gi42721106	unnamed protein product [Vitis vinifera]	572	20	3.87431e-57	0.7005	4	C:cytoplasm; C:membrane; F:transporter activity; P:transport	-
gi42721519	---NA---	406	0			0	-
gi42721527	Os10g0465800 [Oryza sativa Japonica Group]	536	20	3.24695e-86	0.9605	5	C:ribosome; F:structural molecule activity; P:translation; C:mitochondrion; P:cellular process	-
gi42721710	PREDICTED: hypothetical protein [Vitis vinifera]	505	20	5.54174e-63	0.861	14	C:membrane; C:endoplasmic reticulum; C:cell; F:carbohydrate binding; P:protein metabolic process; P:cellular process; C:cell wall; C:cytoplasm; C:plasma membrane; C:vacuole; F:binding; F:protein binding; C:plastid; C:mitochondrion	-
gi42721712	predicted protein [Populus trichocarpa]	496	20	6.29786e-27	0.731	5	P:translation; F:translation factor activity, nucleic acid binding; P:nucleobase, nucleoside, nucleotide and nucleic acid metabolic process; C:nucleus; C:ribosome	-
gi42721716	transcription factor [Lycoris longituba]	474	20	6.54035e-32	0.824	2	C:nucleus; F:DNA binding	-
gi42721730	---NA---	428	0			0	-
gi42722332	pin2-interacting protein x1, putative [Ricinus communis]	293	4	2.98382e-08	0.5075	2	F:nucleic acid binding; C:intracellular
gi42722335	---NA---	530	0			0	-
gi51354429	JHL06P13.3 [Jatropha curcas]	485	20	1.5091e-68	0.8765	3	F:nucleic acid binding; F:nucleotide binding; F:hydrolase activity	-
gi51354527	actin 7b [Hevea brasiliensis]	296	20	8.55044e-48	0.97	3	C:cytoskeleton; C:cytoplasm; F:nucleotide binding	-
gi51354603	60S ribosomal protein L3, putative [Ricinus communis]	322	20	4.39117e-52	0.954	5	C:ribosome; F:structural molecule activity; P:nucleobase, nucleoside, nucleotide and nucleic acid metabolic process; P:translation; P:cellular process	-
gi51354666	---NA---	279	0			0	-
gi51354667	hypothetical protein SORBIDRAFT_07g028300 [Sorghum bicolor]	252	20	2.08651e-09	0.6675	4	C:plasma membrane; F:hydrolase activity; P:protein modification process; C:cell	-
gi51354742	cinnamoyl-CoA reductase [Hevea brasiliensis]	290	20	2.43841e-26	0.9075	31	F:transferase activity; P:cellular process; P:lipid metabolic process; P:secondary metabolic process; P:flower development; P:response to stress; P:cell death; P:response to abiotic stimulus; P:cellular component organization; P:protein modification process; P:biosynthetic process; P:cellular amino acid and derivative metabolic process; C:plastid; C:cell wall; C:peroxisome; C:nucleolus; P:biologi…	EC:1.2.1.44; EC:2.7.11.0
gi51355028	PREDICTED: hypothetical protein [Vitis vinifera]	364	20	1.72067e-08	0.463	5	F:metal ion binding; P:regulation of transcription, DNA-dependent; F:nucleic acid binding; F:zinc ion binding; F:DNA binding
gi51355035	BTub-1 [Cleome spinosa]	537	20	1.52867e-86	0.97	16	C:cell wall; C:nucleolus; P:response to stress; P:response to abiotic stimulus; C:cytoskeleton; C:plastid; P:cellular component organization; P:cellular process; P:nucleobase, nucleoside, nucleotide and nucleic acid metabolic process; P:catabolic process; F:protein binding; F:hydrolase activity; F:structural molecule activity; P:biological_process; F:nucleotide binding; C:plasma membrane	-
gi51355055	JHL06P13.3 [Jatropha curcas]	445	20	5.46083e-31	0.6885	3	C:cell wall; F:binding; F:hydrolase activity	-
gi51355130	Ocs element-binding factor, putative [Ricinus communis]	652	20	4.59156e-40	0.737	5	F:transcription factor activity; F:DNA binding; F:protein binding; P:transcription; C:nucleoplasm	-
gi51355212	---NA---	196	0			0	-
gi51355213	succinyl-CoA ligase beta subunit [Arabidopsis thaliana]	429	20	1.8391e-48	0.8675	10	F:catalytic activity; F:binding; P:biological_process; P:metabolic process; P:cellular process; F:nucleotide binding; C:mitochondrion; C:cytoplasm; P:generation of precursor metabolites and energy; P:catabolic process	EC:6.2.1.4; EC:6.2.1.5
gi51355339	---NA---	296	0			0	-
gi51355413	60S ribosomal protein L3, putative [Ricinus communis]	322	20	4.39117e-52	0.954	5	C:ribosome; F:structural molecule activity; P:nucleobase, nucleoside, nucleotide and nucleic acid metabolic process; P:translation; P:cellular process	-
gi51355415	---NA---	386	0			0	-
gi51355440	---NA---	239	0			0	-
gi51355461	JHL20J20.6 [Jatropha curcas]	354	20	1.62188e-22	0.939	15	P:protein modification process; P:protein metabolic process; P:catabolic process; P:cellular process; F:kinase activity; P:response to stress; P:response to abiotic stimulus; C:intracellular; F:catalytic activity; F:protein binding; C:cytoplasm; C:nucleus; P:reproduction; P:post-embryonic development; P:embryonic development	EC:6.3.2.19
gi51355646	unnamed protein product [Vitis vinifera]	400	20	4.69837e-62	0.89	9	C:cytoskeleton; P:cellular component organization; P:cellular process; P:nucleobase, nucleoside, nucleotide and nucleic acid metabolic process; P:catabolic process; F:hydrolase activity; F:structural molecule activity; C:cytoplasm; F:nucleotide binding	-
gi51355823	unnamed protein product [Vitis vinifera]	518	20	3.26123e-53	0.739	17	P:flower development; C:cytosol; P:cellular process; F:RNA binding; C:membrane; P:protein modification process; F:hydrolase activity; P:cell differentiation; P:multicellular organismal development; F:catalytic activity; C:nucleus; P:growth; P:cellular amino acid and derivative metabolic process; P:catabolic process; P:biosynthetic process; P:lipid metabolic process; P:metabolic process	EC:3.1.3.48; EC:4.2.1.17
gi51356132	---NA---	413	0			0	-
gi51356232	---NA---	451	0			0	-
gi51356401	protein dicer-like 2 [Arabidopsis thaliana]	381	20	7.49189e-20	0.5655	7	P:regulation of gene expression, epigenetic; P:DNA metabolic process; F:nucleic acid binding; P:nucleobase, nucleoside, nucleotide and nucleic acid metabolic process; F:hydrolase activity; P:response to stress; P:response to biotic stimulus	-
gi51356646	actin [Liriodendron tulipifera]	548	20	1.02344e-85	0.997	3	C:cytoskeleton; C:cytoplasm; F:nucleotide binding	-
gi51356713	APETALA3-like protein AP3-2 [Eupomatia bennettii]	615	20	5.33353e-69	0.7885	4	F:transcription factor activity; F:DNA binding; P:transcription; C:nucleoplasm	-
gi51356823	unnamed protein product [Vitis vinifera]	452	20	1.90705e-23	0.881	12	F:binding; P:signal transduction; C:membrane; C:vacuole; F:enzyme regulator activity; F:transporter activity; P:transport; P:cellular process; F:hydrolase activity; C:Golgi apparatus; F:nucleotide binding; C:plasma membrane	-
gi51357227	60s ribosomal protein L21 [Lycoris radiata]	294	20	2.76057e-46	0.93	5	C:ribosome; F:structural molecule activity; P:translation; C:mitochondrion; P:cellular process	-
gi51357373	predicted protein [Populus trichocarpa]	484	20	1.4092e-74	0.8365	10	C:cytoplasm; C:nucleolus; F:molecular_function; F:catalytic activity; F:protein binding; F:binding; P:protein modification process; F:nucleotide binding; F:kinase activity; P:cellular amino acid and derivative metabolic process	EC:2.7.11.0
gi51358049	predicted protein [Populus trichocarpa]	549	20	3.35562e-84	0.8835	4	F:nucleotide binding; P:protein modification process; F:kinase activity; P:cellular amino acid and derivative metabolic process	EC:2.7.11.0
gi51358194	predicted protein [Populus trichocarpa]	407	20	1.14576e-52	0.9855	3	F:nucleotide binding; F:catalytic activity; P:protein modification process	EC:6.3.2.0
gi51358216	---NA---	290	0			0	-
gi51358244	unnamed protein product [Vitis vinifera]	313	20	6.687e-45	0.98	3	C:cytoskeleton; C:cytoplasm; F:nucleotide binding	-
gi51358257	PREDICTED: hypothetical protein [Vitis vinifera]	495	20	1.19045e-33	0.741	8	C:cytoplasm; C:nucleus; F:kinase activity; P:cell cycle; F:protein binding; P:cellular amino acid and derivative metabolic process; P:metabolic process; P:cellular process	EC:2.7.11.22
gi51358384	actin [Nelumbo nucifera]	476	20	4.02192e-82	0.9865	3	C:cytoskeleton; C:cytoplasm; F:nucleotide binding	-
gi51358928	---NA---	433	0			0	-
gi51358930	---NA---	226	0			0	-
gi51358965	hypothetical protein SORBIDRAFT_01g038620 [Sorghum bicolor]	416	20	2.28535e-45	0.8475	2	C:cytoplasm; F:hydrolase activity	-
gi51358969	predicted protein [Hordeum vulgare subsp. vulgare]	541	20	2.41826e-92	0.976	12	P:transport; P:biosynthetic process; P:generation of precursor metabolites and energy; P:nucleobase, nucleoside, nucleotide and nucleic acid metabolic process; F:transporter activity; C:plastid; C:membrane; C:vacuole; F:nucleotide binding; F:hydrolase activity; P:cellular process; C:intracellular	-
gi51359034	unknown [Glycine max]	458	20	2.81179e-35	0.615	4	F:molecular_function; P:biological_process; C:cellular_component; F:oxidoreductase activity, acting on single donors with incorporation of molecular oxygen, incorporation of two atoms of oxygen
gi51359695	---NA---	350	0			0	-
gi51359817	hypothetical protein VITISV_004143 [Vitis vinifera]	383	17	1.2536e-08	0.507059	7	F:RNA binding; P:RNA-dependent DNA replication; F:RNA-directed DNA polymerase activity; P:transcription initiation from RNA polymerase II promoter; F:RNA polymerase II transcription factor activity; P:trehalose biosynthetic process; F:catalytic activity
gi51360483	tubulin beta-7 chain [Arabidopsis lyrata subsp. lyrata]	321	20	8.30063e-43	0.85	16	C:cell wall; P:response to stress; P:response to abiotic stimulus; C:cytoskeleton; P:cellular component organization; P:cellular process; C:membrane; C:vacuole; P:nucleobase, nucleoside, nucleotide and nucleic acid metabolic process; P:catabolic process; F:hydrolase activity; F:structural molecule activity; C:plastid; P:biological_process; F:nucleotide binding; C:plasma membrane	-
gi51360631	PREDICTED: hypothetical protein isoform 1 [Vitis vinifera]	585	20	2.44125e-78	0.861	11	P:response to abiotic stimulus; F:transcription factor activity; P:reproduction; P:post-embryonic development; P:protein modification process; F:nucleotide binding; F:kinase activity; C:plastid; C:nucleoplasm; P:transcription; P:cellular amino acid and derivative metabolic process	EC:2.7.11.0
gi51361048	PREDICTED: hypothetical protein [Vitis vinifera]	189	20	1.64238e-22	0.8575	7	P:protein metabolic process; P:cellular process; C:endoplasmic reticulum; C:cytoplasm; C:plasma membrane; P:response to stress; F:protein binding	-
gi51361133	60S ribosomal protein L13E [Elaeis guineensis]	331	20	2.09687e-30	0.9155	4	C:ribosome; F:structural molecule activity; P:translation; P:cellular process	-
gi51361170	---NA---	237	0			0	-
gi51361327	unnamed protein product [Vitis vinifera]	419	20	2.60498e-36	0.852	8	C:cytoplasm; F:hydrolase activity; C:plasma membrane; P:protein metabolic process; P:catabolic process; F:nucleotide binding; C:intracellular; C:nucleus	EC:3.6.4.3
gi51361387	hypothetical protein OsI_06722 [Oryza sativa Indica Group]	316	20	3.87563e-48	0.926	4	P:cellular process; P:lipid metabolic process; F:catalytic activity; F:binding	EC:5.1.2.3
gi51361406	PREDICTED: hypothetical protein isoform 2 [Vitis vinifera]	442	20	1.21279e-38	0.7965	7	F:transcription factor activity; P:multicellular organismal development; F:DNA binding; F:protein binding; F:transcription regulator activity; C:nucleoplasm; P:transcription	-
gi51361465	---NA---	311	0			0	-
gi51361554	phospholipid-transporting ATPase [Cucumis melo subsp. melo]	477	20	2.34727e-82	0.965	9	F:binding; C:mitochondrion; C:membrane; F:hydrolase activity; F:transporter activity; P:biosynthetic process; P:nucleobase, nucleoside, nucleotide and nucleic acid metabolic process; F:nucleotide binding; P:transport	EC:3.6.3.1
gi51361558	unnamed protein product [Vitis vinifera]	550	12	1.89568e-31	0.5125	1	C:plastid
gi51361999	---NA---	215	0			0	-
gi51362292	PREDICTED: hypothetical protein [Vitis vinifera]	494	20	1.19045e-33	0.6375	4	P:cellular process; P:metabolic process; F:catalytic activity; C:mitochondrion	-
gi51362296	PREDICTED: hypothetical protein [Vitis vinifera]	433	20	2.90474e-48	0.7905	8	P:signal transduction; F:kinase activity; F:signal transducer activity; F:protein binding; P:transcription; C:cellular_component; P:metabolic process; P:cellular process	-
gi51362359	---NA---	312	0			0	-
gi51362360	seed ripening regulated protein [Camellia oleifera]	478	20	1.76511e-42	0.929	6	F:translation factor activity, nucleic acid binding; C:cytoplasm; P:biological_process; C:plasma membrane; C:ribosome; P:translation	-
gi51362419	beta-tubulin [Prunus salicina var. cordata]	491	20	5.85329e-81	0.91	9	C:cytoskeleton; P:cellular component organization; P:cellular process; P:nucleobase, nucleoside, nucleotide and nucleic acid metabolic process; P:catabolic process; F:hydrolase activity; F:structural molecule activity; C:cytoplasm; F:nucleotide binding	-
gi51362542	ADP-ribosylation factor [Cucumis melo subsp. melo]	467	20	5.78091e-28	1	12	P:protein modification process; C:vacuole; F:nucleotide binding; C:Golgi apparatus; F:protein binding; F:enzyme regulator activity; P:transport; P:cellular process; C:membrane; C:plastid; P:signal transduction; F:transporter activity	-
gi51362543	actin 7b [Hevea brasiliensis]	315	20	1.473e-52	1	3	C:cytoskeleton; C:cytoplasm; F:nucleotide binding	-
gi51362705	unknown [Glycine max]	333	13	4.50744e-25	0.626154	4	F:molecular_function; P:biological_process; C:cellular_component; F:oxidoreductase activity, acting on single donors with incorporation of molecular oxygen, incorporation of two atoms of oxygen
gi51362935	unknown [Glycine max]	567	20	8.83155e-92	0.92	9	C:cytoskeleton; P:cellular component organization; P:cellular process; P:nucleobase, nucleoside, nucleotide and nucleic acid metabolic process; P:catabolic process; F:hydrolase activity; F:structural molecule activity; C:cytoplasm; F:nucleotide binding	-
gi51362956	unnamed protein product [Vitis vinifera]	398	20	3.87933e-32	0.983	5	F:structural molecule activity; P:cellular process; C:ribosome; C:cytosol; P:translation	-
gi51363331	unknown [Picea sitchensis]	392	20	9.93444e-41	0.8445	7	C:plasma membrane; P:protein modification process; F:nucleotide binding; F:kinase activity; C:plastid; C:mitochondrion; P:cellular amino acid and derivative metabolic process	EC:2.7.11.0
gi51363405	unnamed protein product [Vitis vinifera]	420	20	6.20028e-38	0.9635	2	F:nucleic acid binding; F:nucleotide binding	-
gi51363441	actin [Liriodendron tulipifera]	515	20	3.94054e-77	0.9895	3	C:cytoskeleton; C:cytoplasm; F:nucleotide binding	-
gi51363553	unknown [Picea sitchensis]	478	20	7.83212e-70	0.855	12	P:protein modification process; P:biological_process; F:kinase activity; P:response to stress; P:response to abiotic stimulus; P:response to external stimulus; P:transport; F:nucleotide binding; P:response to extracellular stimulus; P:cell communication; P:signal transduction; P:cellular amino acid and derivative metabolic process	EC:2.7.11.0
gi51363657	unnamed protein product [Vitis vinifera]	288	20	7.01237e-20	0.8725	15	P:translation; P:multicellular organismal development; F:binding; C:nucleolus; F:structural molecule activity; P:anatomical structure morphogenesis; P:transport; P:cellular process; P:cellular component organization; C:plastid; C:vacuole; C:ribosome; C:cytosol; C:plasma membrane; F:RNA binding	-
gi51363864	PREDICTED: hypothetical protein [Vitis vinifera]	460	20	2.12307e-65	0.8545	3	F:transcription factor activity; P:transcription; C:nucleoplasm	-
gi51364128	PREDICTED: hypothetical protein [Vitis vinifera]	326	18	2.10783e-38	0.790556	2	C:intracellular; F:nucleotide binding	-
gi51364150	PREDICTED: hypothetical protein [Vitis vinifera]	254	20	9.00873e-29	0.909	5	P:cellular component organization; P:cellular process; F:protein binding; C:cytoskeleton; C:plastid	-
gi51364280	actin [Liriodendron tulipifera]	626	20	2.75091e-76	0.999	3	C:cytoskeleton; C:cytoplasm; F:nucleotide binding	-
gi51364394	cytochrome B5 isoform 1, putative [Ricinus communis]	266	20	6.16651e-22	0.894	10	C:membrane; C:endoplasmic reticulum; C:cell; P:response to stress; P:response to biotic stimulus; F:catalytic activity; F:binding; P:transport; P:generation of precursor metabolites and energy; P:metabolic process	EC:1.7.1.1
gi51364415	PREDICTED: hypothetical protein [Vitis vinifera]	526	17	1.09462e-22	0.554706	1	P:cellular homeostasis	-
gi51364422	Os02g0814700 [Oryza sativa Japonica Group]	419	20	9.47733e-71	0.9945	10	C:nucleolus; F:structural molecule activity; P:reproduction; P:post-embryonic development; P:embryonic development; C:ribosome; C:cytosol; P:translation; C:mitochondrion; P:cellular process	-
gi51364811	beta-tubulin [Amphidinium carterae]	389	20	2.73535e-14	1	0	-
gi51364824	---NA---	458	0			0	-
gi51364839	---NA---	331	0			0	-
gi51364927	unknown [Picea sitchensis]	470	20	2.12486e-59	0.822	21	F:protein binding; F:transferase activity; P:reproduction; P:post-embryonic development; P:embryonic development; C:nucleus; P:anatomical structure morphogenesis; P:cell differentiation; P:multicellular organismal development; P:transcription; C:nucleoplasm; P:cellular process; C:plastid; C:intracellular; P:cellular component organization; P:flower development; P:regulation of gene expression, ep…	EC:2.3.1.48
gi51364997	hypothetical protein VITISV_026465 [Vitis vinifera]	376	12	4.42738e-20	0.525	6	F:ATP binding; F:nucleotide binding; F:microtubule motor activity; P:microtubule-based movement; F:motor activity; C:microtubule
gi51365119	---NA---	329	0			0	-
gi51365278	PREDICTED: hypothetical protein [Vitis vinifera]	335	20	3.00943e-37	0.7195	1	C:plasma membrane	-
gi51365309	unnamed protein product [Vitis vinifera]	460	20	1.04908e-82	0.997	12	P:transport; P:biosynthetic process; P:generation of precursor metabolites and energy; P:nucleobase, nucleoside, nucleotide and nucleic acid metabolic process; F:transporter activity; C:plastid; C:membrane; C:vacuole; F:nucleotide binding; F:hydrolase activity; P:cellular process; C:intracellular	-
gi52026517	PREDICTED: hypothetical protein [Vitis vinifera]	468	11	1.16927e-19	0.556364	6	F:ATP binding; F:nucleotide binding; F:microtubule motor activity; P:microtubule-based movement; F:motor activity; C:microtubule
gi52027734	unknown [Medicago truncatula]	455	20	1.64039e-67	0.84	5	P:protein modification process; F:nucleotide binding; F:kinase activity; C:plastid; P:cellular amino acid and derivative metabolic process	EC:2.7.11.0
gi74064565	actin [Platycodon grandiflorum]	557	20	5.40758e-98	0.9945	3	C:cytoskeleton; C:cytoplasm; F:nucleotide binding	-
gi74064598	predicted protein [Populus trichocarpa]	606	20	6.09482e-54	0.8735	8	C:cytoplasm; P:protein modification process; P:cellular process; P:protein metabolic process; P:catabolic process; F:nucleotide binding; F:catalytic activity; C:nucleus	EC:6.3.2.19
gi74064626	1-aminocyclopropane-1-carboxylate [Populus trichocarpa]	557	20	3.02281e-32	0.629	15	P:response to stress; F:binding; C:cell wall; P:cellular process; C:mitochondrion; P:response to abiotic stimulus; F:protein binding; F:catalytic activity; P:response to endogenous stimulus; P:metabolic process; C:plastid; P:biological_process; C:plasma membrane; P:generation of precursor metabolites and energy; P:catabolic process	EC:4.2.1.3
gi74064650	---NA---	627	0			0	-
gi74064827	predicted protein [Populus trichocarpa]	524	11	9.70768e-16	0.619091	3	P:response to endogenous stimulus; P:biological_process; P:response to stress	-
gi74064828	---NA---	589	0			0	-
gi74064862	predicted protein [Populus trichocarpa]	591	20	1.08531e-44	0.701	2	P:cellular process; P:response to endogenous stimulus	-
gi74064933	PREDICTED: hypothetical protein [Vitis vinifera]	542	20	1.25065e-64	0.9495	4	F:hydrolase activity; F:binding; C:cytoplasm; P:protein modification process	EC:3.1.3.16
gi74064993	unnamed protein product [Vitis vinifera]	585	20	1.80209e-89	0.809	4	P:carbohydrate metabolic process; F:hydrolase activity; F:carbohydrate binding; C:plastid	EC:3.2.1.20
gi74065019	chromodomain protein [Populus trichocarpa]	606	20	5.03235e-24	0.4915	7	C:intracellular; P:multicellular organismal development; P:biological_process; P:response to abiotic stimulus; F:binding; P:cellular component organization; P:cellular process	-
gi74065047	---NA---	544	0			0	-
gi74065049	PREDICTED: hypothetical protein [Vitis vinifera]	603	20	1.14068e-28	0.5825	2	F:molecular_function; P:biological_process
gi74065266	hypothetical protein VITISV_039325 [Vitis vinifera]	630	20	1.7623e-46	0.653	2	F:nucleic acid binding; P:cellular process	-
gi74065283	PREDICTED: hypothetical protein isoform 1 [Vitis vinifera]	640	20	5.49924e-95	0.915	10	P:response to abiotic stimulus; F:transcription factor activity; F:kinase activity; P:reproduction; P:post-embryonic development; P:protein modification process; F:nucleotide binding; C:nucleoplasm; P:transcription; P:cellular amino acid and derivative metabolic process	EC:2.7.11.23
gi74065454	beta-tubulin [Solanum tuberosum]	601	20	8.53368e-109	0.992	9	C:cytoskeleton; P:cellular component organization; P:cellular process; P:nucleobase, nucleoside, nucleotide and nucleic acid metabolic process; P:catabolic process; F:hydrolase activity; F:structural molecule activity; C:cytoplasm; F:nucleotide binding	-
gi74065662	lipid binding protein, putative [Ricinus communis]	635	20	9.01813e-30	0.7805	7	F:lipid binding; C:cytoplasm; P:transport; C:extracellular region; C:membrane; C:plastid; C:thylakoid	-
gi74065679	PREDICTED: hypothetical protein [Vitis vinifera]	576	20	2.14197e-87	0.8655	15	P:translation; P:multicellular organismal development; F:binding; C:nucleolus; F:structural molecule activity; P:anatomical structure morphogenesis; P:transport; P:cellular process; P:cellular component organization; C:plastid; C:vacuole; C:ribosome; C:cytosol; C:plasma membrane; F:RNA binding	-
gi74065708	---NA---	627	0			0	-
gi74065709	---NA---	479	0			0	-
gi74065772	40S ribosomal protein S9, putative [Ricinus communis]	494	20	1.21772e-70	0.975	7	F:structural molecule activity; C:ribosome; C:cytosol; C:membrane; P:translation; F:RNA binding; P:cellular process	-
gi74065792	PREDICTED: hypothetical protein [Vitis vinifera]	614	20	4.37378e-79	0.7355	1	C:mitochondrion	-
gi74065797	predicted protein [Populus trichocarpa]	469	20	1.61815e-30	0.805	5	C:ribosome; F:RNA binding; F:structural molecule activity; P:translation; P:cellular process	-
gi74065833	unnamed protein product [Vitis vinifera]	571	20	4.62346e-79	0.864	4	F:binding; F:catalytic activity; P:metabolic process; F:molecular_function	-
gi74065851	---NA---	619	0			0	-
gi74065868	Os10g0465800 [Oryza sativa Japonica Group]	646	20	2.37759e-81	0.96	5	C:ribosome; F:structural molecule activity; P:translation; C:mitochondrion; P:cellular process	-
gi74066052	promoter-binding protein SPL9 [Vitis vinifera]	608	20	7.85807e-33	0.5415	2	C:nucleus; F:DNA binding
gi74066073	ARF_VIGUNRecName: Full=ADP-ribosylation factor	481	20	5.66582e-20	0.973	12	P:transport; P:cellular process; F:binding; P:signal transduction; C:membrane; C:vacuole; F:enzyme regulator activity; F:transporter activity; F:hydrolase activity; C:Golgi apparatus; F:nucleotide binding; C:plasma membrane	-
gi74066106	---NA---	564	0			0	-
gi74066118	PREDICTED: hypothetical protein [Vitis vinifera]	513	20	1.7494e-80	0.893	8	C:nucleolus; F:structural molecule activity; C:ribosome; C:cytosol; C:plastid; C:membrane; P:translation; P:cellular process	-
gi74066119	---NA---	574	0			0	-
gi74066148	tubulin beta-8 [Arabidopsis lyrata subsp. lyrata]	615	20	1.0798e-69	0.9795	13	C:mitochondrion; P:response to stress; P:response to abiotic stimulus; C:cytoskeleton; P:cellular component organization; P:cellular process; P:nucleobase, nucleoside, nucleotide and nucleic acid metabolic process; P:catabolic process; F:protein binding; F:hydrolase activity; F:structural molecule activity; C:membrane; F:nucleotide binding	-
gi74066195	AF031487_1bZIP transcription factor [Nicotiana tabacum]	684	20	3.58397e-41	0.87	6	F:transcription factor activity; F:DNA binding; C:cytoplasm; F:protein binding; P:transcription; C:nucleoplasm	-
gi74066209	---NA---	559	0			0	-
gi74066376	hypothetical protein OsI_32701 [Oryza sativa Indica Group]	586	20	7.21751e-78	0.851	3	C:cytosol; C:mitochondrion; C:plasma membrane	-
gi74066382	predicted protein [Populus trichocarpa]	563	20	4.79159e-65	0.803	4	P:carbohydrate metabolic process; F:hydrolase activity; F:carbohydrate binding; C:plastid	EC:3.2.1.20
gi74066476	growth-regulating factor 10 [Oryza sativa Indica Group]	475	20	3.47604e-25	0.817	3	F:nucleotide binding; C:nucleus; F:hydrolase activity	EC:3.6.1.0
gi74066479	CB21_GOSHIRecName: Full=Chlorophyll a-b binding protein 151, chloroplastic; AltName: Full=LHCII type II CAB-151; Short=LHCP; Flags: Precursor	610	20	3.90097e-80	0.972	9	C:membrane; C:thylakoid; P:response to abiotic stimulus; F:binding; C:intracellular; P:protein modification process; C:plastid; P:generation of precursor metabolites and energy; P:photosynthesis	-
gi74066484	---NA---	668	0			0	-
gi74066564	predicted protein [Hordeum vulgare subsp. vulgare]	641	20	2.32498e-73	0.89	1	C:plastid	-
gi74066779	promoter-binding protein SPL9 [Vitis vinifera]	582	20	3.12421e-33	0.523	2	C:nucleus; F:DNA binding
gi74066786	unnamed protein product [Vitis vinifera]	547	20	8.78539e-37	0.54	1	C:intracellular	-
gi74066806	unknown [Glycine max]	470	20	1.15696e-36	0.623	4	F:molecular_function; P:biological_process; C:cellular_component; F:oxidoreductase activity, acting on single donors with incorporation of molecular oxygen, incorporation of two atoms of oxygen
gi74066822	predicted protein [Populus trichocarpa]	539	20	7.67692e-67	0.794	1	C:plastid	-
gi74066873	Os10g0465800 [Oryza sativa Japonica Group]	589	20	4.28851e-86	0.9605	5	C:ribosome; F:structural molecule activity; P:translation; C:mitochondrion; P:cellular process	-
gi74066930	PREDICTED: hypothetical protein [Vitis vinifera]	513	20	7.11184e-48	0.843	11	P:transport; P:cellular process; F:binding; C:membrane; F:receptor activity; F:DNA binding; C:cytoplasm; P:signal transduction; P:response to stress; C:endoplasmic reticulum; C:Golgi apparatus	-
gi74067244	conserved hypothetical protein [Ricinus communis]	577	20	1.57231e-58	0.816	1	F:binding	-
gi74067255	unnamed protein product [Vitis vinifera]	577	20	6.23218e-87	0.8415	14	F:protein binding; P:protein metabolic process; P:cellular process; F:binding; P:transcription; P:protein modification process; P:response to stress; P:response to abiotic stimulus; F:DNA binding; F:nucleotide binding; F:transcription factor activity; C:cytoplasm; F:transferase activity; C:nucleoplasm	-
gi74067298	hypothetical protein [Strawberry vein banding virus]	653	20	3.75558e-26	0.5705	1	F:hydrolase activity	-
gi74067323	PREDICTED: hypothetical protein [Vitis vinifera]	606	20	4.96281e-72	0.7075	3	F:nucleic acid binding; C:intracellular; F:nucleotide binding	-
gi74067327	promoter-binding protein SPL9 [Vitis vinifera]	619	20	1.2131e-44	0.51	2	C:nucleus; F:DNA binding
gi74067334	unnamed protein product [Vitis vinifera]	657	20	6.22301e-93	0.7995	6	F:kinase activity; C:membrane; C:Golgi apparatus; P:metabolic process; P:cellular process; F:transferase activity	EC:2.1.1.0
gi74067379	PREDICTED: hypothetical protein [Vitis vinifera]	530	20	2.41328e-17	0.905	4	C:membrane; C:cytoplasm; P:transport; P:cellular process	-
gi74067475	hypothetical protein VITISV_037474 [Vitis vinifera]	626	20	3.77006e-25	0.6165	9	F:binding; P:response to endogenous stimulus; P:biological_process; F:protein binding; P:cellular process; P:lipid metabolic process; P:secondary metabolic process; P:response to stress; P:response to abiotic stimulus	-
gi74067546	PREDICTED: hypothetical protein [Vitis vinifera]	619	20	6.82562e-24	0.9365	10	P:response to stress; P:response to biotic stimulus; C:cell; F:binding; F:hydrolase activity; C:cytoplasm; C:plasma membrane; P:protein modification process; C:mitochondrion; P:biological_process	-
gi74067580	---NA---	641	0			0	-
gi74067659	unnamed protein product [Vitis vinifera]	615	20	3.84943e-59	0.6185	2	C:nucleus; F:DNA binding
gi74067691	PREDICTED: hypothetical protein [Vitis vinifera]	581	20	5.45172e-86	0.866	7	F:binding; P:generation of precursor metabolites and energy; P:photosynthesis; C:membrane; C:thylakoid; P:protein modification process; C:plastid	-
gi74067737	Os10g0465800 [Oryza sativa Japonica Group]	574	20	4.03958e-86	0.9605	5	C:ribosome; F:structural molecule activity; P:translation; C:mitochondrion; P:cellular process	-
gi74067738	---NA---	536	0			0	-
gi74067762	---NA---	581	0			0	-
gi74067763	N-methyltransferase 1 [Arabidopsis lyrata subsp. lyrata]	561	20	6.46102e-70	0.893	18	F:transferase activity; P:biosynthetic process; P:cellular amino acid and derivative metabolic process; P:lipid metabolic process; P:metabolic process; P:cellular process; P:protein modification process; P:pollination; P:anatomical structure morphogenesis; P:cellular component organization; P:cell differentiation; P:cell growth; P:multicellular organismal development; P:behavior; P:response to ex…	EC:2.1.1.103; EC:2.3.1.97
gi74067765	unknown [Glycine max]	368	20	2.61557e-33	0.626	4	F:molecular_function; P:biological_process; C:cellular_component; F:oxidoreductase activity, acting on single donors with incorporation of molecular oxygen, incorporation of two atoms of oxygen
gi74067767	---NA---	606	0			0	-
gi74067770	tubulin beta chain, putative [Ricinus communis]	624	20	1.24916e-105	0.989	9	C:cytoskeleton; P:cellular component organization; P:cellular process; P:nucleobase, nucleoside, nucleotide and nucleic acid metabolic process; P:catabolic process; F:hydrolase activity; F:structural molecule activity; C:cytoplasm; F:nucleotide binding	-
gi74067802	VARIANT IN METHYLATION-like protein [Liriodendron tulipifera]	639	20	8.32698e-47	0.6875	13	F:protein binding; F:nucleotide binding; P:cellular component organization; P:cellular process; P:regulation of gene expression, epigenetic; P:DNA metabolic process; C:intracellular; F:binding; F:catalytic activity; P:protein modification process; F:DNA binding; F:chromatin binding; C:nucleus	EC:6.3.2.19
gi74067814	Mob1 [Elaeis guineensis]	584	20	5.67273e-89	0.971	4	F:kinase activity; P:metabolic process; P:cellular process; C:nucleus	-
gi74067818	hypothetical protein OsI_33519 [Oryza sativa Indica Group]	514	20	4.05766e-24	0.7145	1	C:mitochondrion	-
gi74067888	PALY_PERAERecName: Full=Phenylalanine ammonia-lyase	523	20	8.06697e-79	0.9065	6	C:cytoplasm; P:cellular amino acid and derivative metabolic process; P:secondary metabolic process; P:biosynthetic process; F:catalytic activity; P:catabolic process	EC:4.3.1.0
gi74067894	---NA---	640	0			0	-
gi74067928	---NA---	558	0			0	-
gi74068007	small heat shock protein [Mangifera indica]	623	20	5.89756e-47	0.752	4	P:biological_process; C:plastid; P:response to stress; P:response to abiotic stimulus	-
gi74068059	---NA---	583	0			0	-
gi74068064	---NA---	568	0			0	-
gi74068104	PREDICTED: hypothetical protein [Vitis vinifera]	580	20	1.42803e-102	0.972	11	C:cell; C:cytosol; F:catalytic activity; F:hydrolase activity; F:binding; P:carbohydrate metabolic process; P:generation of precursor metabolites and energy; P:catabolic process; P:biosynthetic process; P:cellular amino acid and derivative metabolic process; P:cellular process	EC:4.2.1.11
gi74068189	predicted protein [Populus trichocarpa]	590	20	1.44428e-41	0.6145	5	P:protein metabolic process; P:catabolic process; P:cellular process; F:hydrolase activity; P:protein modification process	EC:3.1.2.15
gi74068191	PREDICTED: hypothetical protein [Vitis vinifera]	640	20	5.2637e-53	0.734	4	P:reproduction; P:post-embryonic development; P:embryonic development; C:cytoplasm	-
gi74068229	predicted protein [Populus trichocarpa]	596	20	3.71661e-32	0.5695	1	C:plastid	-
gi74068310	unnamed protein product [Vitis vinifera]	500	20	6.0437e-38	0.9635	2	F:nucleic acid binding; F:nucleotide binding	-
gi74068756	thioredoxin-dependent peroxidase [Nelumbo nucifera]	583	20	2.99841e-76	0.915	7	P:biological_process; C:plasma membrane; P:cellular homeostasis; F:catalytic activity; C:plastid; P:metabolic process; P:response to stress	EC:1.11.1.7; EC:1.11.1.15
gi74068810	predicted protein [Populus trichocarpa]	605	20	4.4679e-89	0.807	4	P:carbohydrate metabolic process; F:hydrolase activity; F:carbohydrate binding; C:plastid	EC:3.2.1.20
gi74068908	---NA---	642	0			0	-
gi74068911	predicted protein [Populus trichocarpa]	584	20	1.20139e-13	0.632	2	C:nucleus; F:DNA binding
gi74069113	---NA---	605	0			0	-
gi74069256	predicted protein [Populus trichocarpa]	646	20	4.09335e-49	0.7985	2	C:nucleus; F:DNA binding	-
gi74069311	unnamed protein product [Vitis vinifera]	627	20	2.6091e-74	0.751	7	F:kinase activity; C:cytoskeleton; C:plastid; F:motor activity; F:nucleotide binding; P:transport; P:cellular process	-
gi74069414	PREDICTED: hypothetical protein [Vitis vinifera]	630	20	1.13443e-58	0.7425	4	F:hydrolase activity; P:response to stress; P:response to biotic stimulus; F:nucleotide binding	-
gi74069767	unnamed protein product [Vitis vinifera]	442	20	6.59425e-25	0.6755	1	C:cytoplasm	-
gi74069865	actin [Liriodendron tulipifera]	589	20	2.86326e-98	0.9965	3	C:cytoskeleton; C:cytoplasm; F:nucleotide binding	-
gi74069870	---NA---	522	0			0	-
gi74069957	60S ribosomal protein L6, putative [Ricinus communis]	531	20	6.0518e-53	0.8275	8	F:structural molecule activity; C:plasma membrane; C:ribosome; C:cytosol; C:plastid; P:translation; C:endoplasmic reticulum; P:cellular process	-
gi74070374	---NA---	492	0			0	-
gi74070462	---NA---	452	0			0	-
gi74070631	unnamed protein product [Vitis vinifera]	557	13	2.74036e-25	0.559231	3	C:nuclear chromosome; F:molecular_function; P:sister chromatid cohesion
gi74071005	---NA---	584	0			0	-
gi74071032	DNA binding protein, putative [Ricinus communis]	667	20	2.06928e-95	0.865	8	P:anatomical structure morphogenesis; P:multicellular organismal development; P:transcription; F:lipid binding; F:DNA binding; P:cell differentiation; F:transcription factor activity; C:nucleoplasm	-
gi74071147	unnamed protein product [Vitis vinifera]	550	20	9.18072e-66	0.8845	8	P:transcription; P:flower development; F:DNA binding; F:protein binding; F:transcription factor activity; P:response to endogenous stimulus; P:signal transduction; C:nucleoplasm	-
gi74071158	histone H2B [Arabidopsis thaliana]	526	20	3.27296e-43	0.996	7	C:nucleolus; C:intracellular; F:DNA binding; P:cellular component organization; P:cellular process; F:protein binding; C:plastid	-
gi74071219	actin [Liriodendron tulipifera]	650	20	3.86004e-63	0.99	3	C:cytoskeleton; C:cytoplasm; F:nucleotide binding	-
gi74071783	PREDICTED: hypothetical protein [Vitis vinifera]	631	20	1.19311e-85	0.8465	7	F:binding; P:generation of precursor metabolites and energy; P:photosynthesis; C:membrane; C:thylakoid; P:protein modification process; C:plastid	-
gi74071813	predicted protein [Populus trichocarpa]	637	20	4.89003e-73	0.7555	12	F:catalytic activity; P:nucleobase, nucleoside, nucleotide and nucleic acid metabolic process; P:translation; P:cellular amino acid and derivative metabolic process; F:nucleic acid binding; C:mitochondrion; F:nucleotide binding; C:plastid; P:biological_process; P:reproduction; P:post-embryonic development; P:embryonic development	EC:6.1.1.22; EC:6.1.1.12
gi74071845	Os02g0814700 [Oryza sativa Japonica Group]	678	20	6.33354e-75	0.994	10	C:nucleolus; F:structural molecule activity; P:reproduction; P:post-embryonic development; P:embryonic development; C:ribosome; C:cytosol; P:translation; C:mitochondrion; P:cellular process	-
gi74071893	---NA---	607	0			0	-
gi74106135	PREDICTED: hypothetical protein [Vitis vinifera]	525	20	2.10676e-66	0.856	11	P:transport; P:cellular process; P:anatomical structure morphogenesis; P:cellular component organization; C:membrane; C:vacuole; F:protein binding; C:endosome; P:response to abiotic stimulus; P:tropism; C:Golgi apparatus	-
gi74106156	PREDICTED: hypothetical protein [Vitis vinifera]	705	20	1.13105e-37	0.8325	4	F:hydrolase activity; P:carbohydrate metabolic process; C:cytoplasm; F:binding	EC:3.2.1.0
gi74106161	unnamed protein product [Vitis vinifera]	537	20	1.56126e-35	1	5	F:structural molecule activity; F:RNA binding; C:ribosome; P:translation; P:cellular process	-
gi74106170	---NA---	546	0			0	-
gi74106243	actin-like protein [Vanilla planifolia]	495	20	2.6582e-25	0.96	3	C:cytoskeleton; C:cytoplasm; F:nucleotide binding	-
gi74106275	chloroplast biotin carboxylase [Gossypium hirsutum]	604	20	1.63684e-99	0.9495	9	P:biosynthetic process; P:cellular process; P:lipid metabolic process; F:binding; F:nucleotide binding; F:catalytic activity; C:plastid; C:cytoplasm; P:metabolic process	EC:6.3.4.14; EC:6.4.1.2
gi74106441	actin related protein [Populus trichocarpa]	576	20	2.09887e-42	0.9625	9	C:nucleolus; F:structural molecule activity; P:cellular component organization; P:cellular process; P:reproduction; P:response to abiotic stimulus; P:post-embryonic development; P:cell differentiation; C:cytoskeleton	-
gi74106554	PREDICTED: hypothetical protein [Vitis vinifera]	596	16	7.42625e-25	0.51875	2	P:transcription; F:DNA binding	-
gi74106605	dead box ATP-dependent RNA helicase, putative [Ricinus communis]	552	20	2.62387e-76	0.8855	3	F:nucleic acid binding; F:nucleotide binding; F:hydrolase activity	-
gi74106874	hypothetical protein SORBIDRAFT_01g019770 [Sorghum bicolor]	585	20	8.60525e-47	0.9485	10	C:nucleolus; F:structural molecule activity; P:reproduction; P:post-embryonic development; P:embryonic development; C:ribosome; C:cytosol; P:translation; C:mitochondrion; P:cellular process	-
gi74106884	---NA---	593	0			0	-
gi74106925	unnamed protein product [Vitis vinifera]	602	20	6.00649e-54	0.5925	6	P:cellular component organization; P:cell cycle; P:response to stress; P:DNA metabolic process; C:intracellular; P:response to abiotic stimulus	-
gi74106955	unnamed protein product [Vitis vinifera]	639	20	5.01678e-68	0.856	6	F:structural molecule activity; C:ribosome; C:plastid; P:translation; F:RNA binding; P:cellular process	-
gi74106957	unknown [Solanum tuberosum]	598	20	2.53751e-97	0.99	10	P:protein modification process; F:nucleotide binding; C:Golgi apparatus; F:hydrolase activity; P:transport; P:cellular process; C:membrane; C:plastid; P:signal transduction; F:transporter activity	-
gi74106959	PREDICTED: hypothetical protein [Vitis vinifera]	606	20	9.00251e-90	0.7915	4	C:membrane; P:protein metabolic process; P:catabolic process; F:hydrolase activity	-
gi74107054	predicted protein [Populus trichocarpa]	592	20	7.16265e-97	0.8915	11	C:cell; F:kinase activity; F:receptor activity; F:catalytic activity; P:protein modification process; F:nucleotide binding; F:signal transducer activity; C:membrane; P:metabolic process; P:signal transduction; P:cellular amino acid and derivative metabolic process	EC:2.7.10.1; EC:2.7.11.25
gi74107303	unnamed protein product [Vitis vinifera]	615	4	1.47623e-10	0.7625	1	F:binding	-
gi74107325	sulfate transporter [Arabidopsis thaliana]	720	14	1.17002e-08	0.713571	3	F:transporter activity; C:membrane; P:transport	-
gi74107345	unnamed protein product [Vitis vinifera]	603	20	9.95344e-89	0.827	7	F:protein binding; C:cytoskeleton; P:cellular component organization; P:cellular process; C:cytoplasm; P:transport; P:cell cycle	-
gi74107641	---NA---	598	0			0	-
gi74107660	unknown [Glycine max]	491	20	2.8465e-35	0.615	4	F:molecular_function; P:biological_process; C:cellular_component; F:oxidoreductase activity, acting on single donors with incorporation of molecular oxygen, incorporation of two atoms of oxygen
gi74107676	predicted protein [Populus trichocarpa]	540	20	2.08069e-35	0.9805	8	C:cytoplasm; F:binding; P:protein metabolic process; P:cellular process; F:protein binding; F:nucleotide binding; P:response to stress; P:response to abiotic stimulus	-
gi74107693	unnamed protein product [Vitis vinifera]	596	20	1.56568e-99	0.995	10	P:protein modification process; F:nucleotide binding; C:Golgi apparatus; F:hydrolase activity; P:transport; P:cellular process; C:membrane; C:plastid; P:signal transduction; F:transporter activity	-
gi74107698	F-box family protein [Citrus trifoliata]	556	20	2.05965e-89	0.886	2	F:molecular_function; P:biological_process
gi74107713	PREDICTED: hypothetical protein [Vitis vinifera]	605	20	4.96281e-72	0.8695	10	F:kinase activity; F:receptor activity; C:plasma membrane; P:protein modification process; F:nucleotide binding; C:membrane; P:signal transduction; P:metabolic process; F:catalytic activity; P:cellular amino acid and derivative metabolic process	EC:2.7.11.26; EC:2.7.11.0; EC:1.3.1.74
gi74107719	---NA---	649	0			0	-
gi74107739	hypothetical protein OsI_08254 [Oryza sativa Indica Group]	546	20	5.68133e-44	0.6715	5	P:biological_process; C:cytosol; P:response to stress; C:nucleus; C:plasma membrane	-
gi74107795	---NA---	593	0			0	-
gi74107979	hypothetical protein VITISV_037761 [Vitis vinifera]	605	20	7.43315e-60	0.6835	1	F:binding	-
gi74108050	phospholipase D alpha [Citrus sinensis]	593	20	2.11321e-48	0.9235	19	P:signal transduction; P:response to endogenous stimulus; P:cellular process; P:lipid metabolic process; P:post-embryonic development; F:binding; C:mitochondrion; P:cellular amino acid and derivative metabolic process; C:cytoplasm; F:lipid binding; F:hydrolase activity; F:protein binding; C:plastid; C:vacuole; P:biological_process; C:endoplasmic reticulum; C:nucleus; C:plasma membrane; P:cataboli…	EC:3.1.4.4
gi74108083	PREDICTED: hypothetical protein [Vitis vinifera]	476	20	1.22509e-38	0.7635	2	C:cytoplasm; C:intracellular	-
gi74108100	gigantea-like protein [Liriodendron tulipifera]	602	20	1.3713e-82	0.8395	0	-
gi74108185	sphingolipid delta-8 desaturase [Nicotiana tabacum]	663	20	6.77809e-54	0.8035	6	P:biosynthetic process; P:cellular process; P:lipid metabolic process; F:catalytic activity; F:binding; P:metabolic process	EC:1.14.19.0
gi74108248	predicted protein [Populus trichocarpa]	616	20	1.20337e-34	0.578	1	C:plastid	-
gi74108454	PREDICTED: hypothetical protein [Vitis vinifera]	638	20	1.2316e-34	0.569	3	F:nucleic acid binding; C:intracellular; P:biological_process
gi74108472	unnamed protein product [Vitis vinifera]	572	20	6.62391e-49	0.5885	1	C:cell	-
gi74108473	PREDICTED: hypothetical protein isoform 1 [Vitis vinifera]	469	20	6.56962e-32	0.909	2	C:nucleus; P:nucleobase, nucleoside, nucleotide and nucleic acid metabolic process	-
gi74108480	PREDICTED: hypothetical protein [Vitis vinifera]	573	15	4.05604e-14	0.656667	9	F:molecular_function; P:biological_process; C:integral to membrane; P:sulfate transport; C:membrane; F:secondary active sulfate transmembrane transporter activity; P:transmembrane transport; P:transport; F:transporter activity
gi74108521	---NA---	613	0			0	-
gi74108570	unnamed protein product [Vitis vinifera]	557	20	7.41098e-47	0.757	17	P:flower development; C:cytosol; P:cellular process; F:RNA binding; C:membrane; P:protein modification process; F:hydrolase activity; P:cell differentiation; P:multicellular organismal development; F:catalytic activity; C:nucleus; P:growth; P:cellular amino acid and derivative metabolic process; P:catabolic process; P:biosynthetic process; P:lipid metabolic process; P:metabolic process	EC:3.1.3.48; EC:4.2.1.17
gi74108637	sulfate transporter, putative [Ricinus communis]	475	20	1.25898e-59	0.851	4	C:membrane; F:transporter activity; P:transport; P:cellular process	-
gi74108966	predicted protein [Populus trichocarpa]	631	20	7.94071e-79	0.8045	3	C:cell; C:cytoplasm; F:nucleotide binding	-
gi74108993	PREDICTED: similar to auxin response factor 8 [Vitis vinifera]	646	20	8.37261e-71	0.7835	7	F:DNA binding; F:protein binding; P:response to endogenous stimulus; P:signal transduction; C:nucleus; C:plastid; P:transcription	-
gi74109056	beta-tubulin 14 [Gossypium hirsutum]	561	20	3.62843e-41	0.991	9	C:cytoskeleton; P:cellular component organization; P:cellular process; P:nucleobase, nucleoside, nucleotide and nucleic acid metabolic process; P:catabolic process; F:hydrolase activity; F:structural molecule activity; C:cytoplasm; F:nucleotide binding	-
gi74109066	conserved hypothetical protein [Ricinus communis]	594	17	1.595e-35	0.654118	3	F:molecular_function; P:biological_process; C:cellular_component
gi74109082	PREDICTED: similar to F2D10.18 [Vitis vinifera]	545	20	3.18611e-15	0.865	9	C:intracellular; F:transcription factor activity; F:DNA binding; P:cellular component organization; P:cellular process; F:chromatin binding; F:structural molecule activity; C:nucleoplasm; P:transcription	-
gi74109175	PREDICTED: hypothetical protein [Vitis vinifera]	538	1	6.83539e-07	0.7	0	-
gi74109559	PREDICTED: hypothetical protein [Vitis vinifera]	466	20	6.61422e-24	0.8	2	C:cytoplasm; C:plasma membrane	-
gi74109563	conserved hypothetical protein [Ricinus communis]	599	20	2.99747e-98	0.898	6	C:plastid; P:transport; P:cellular process; P:cellular component organization; C:membrane; F:transporter activity	-
gi74110148	predicted protein [Populus trichocarpa]	518	20	1.9208e-37	0.568	2	C:cell wall; C:vacuole	-
gi74110364	unnamed protein product [Vitis vinifera]	478	20	2.5604e-28	0.618	5	P:cellular process; P:lipid metabolic process; C:membrane; C:endoplasmic reticulum; F:transferase activity	-
gi74110739	PREDICTED: hypothetical protein [Vitis vinifera]	624	20	1.56597e-54	0.6805	0	-
gi74111374	---NA---	527	0			0	-
gi74111460	---NA---	597	0			0	-
gi74111488	unknown [Picea sitchensis]	513	20	1.62462e-73	0.984	10	C:nucleolus; F:structural molecule activity; P:reproduction; P:post-embryonic development; P:embryonic development; C:ribosome; C:cytosol; P:translation; C:mitochondrion; P:cellular process	-
gi74111513	PREDICTED: hypothetical protein [Vitis vinifera]	527	20	3.02627e-47	0.8395	7	F:protein binding; P:protein modification process; P:response to endogenous stimulus; F:catalytic activity; P:response to stress; P:response to abiotic stimulus; C:intracellular	EC:6.3.2.19
gi74111516	AP3-complex subunit beta-A [Arabidopsis thaliana]	611	20	1.35953e-32	0.8325	11	F:transporter activity; P:protein modification process; F:kinase activity; F:nucleotide binding; C:membrane; C:cytoplasm; P:transport; P:cellular component organization; P:cellular process; C:Golgi apparatus; P:cellular amino acid and derivative metabolic process	EC:2.7.11.0
gi74111594	unnamed protein product [Vitis vinifera]	619	20	2.03591e-100	0.994	10	P:protein modification process; F:nucleotide binding; C:Golgi apparatus; F:hydrolase activity; P:transport; P:cellular process; C:membrane; C:plastid; P:signal transduction; F:transporter activity	-
gi74111597	conserved hypothetical protein [Ricinus communis]	491	20	1.84933e-26	0.6915	1	C:cytoplasm	-
gi74111599	predicted protein [Populus trichocarpa]	576	20	4.65415e-58	0.783	6	C:plastid; C:thylakoid; P:generation of precursor metabolites and energy; P:photosynthesis; C:membrane; F:protein binding	-
gi74111602	---NA---	478	0			0	-
gi74111956	beta-carotene hydroxylase [Ipomoea obscura]	643	20	1.30802e-100	0.9415	8	P:biosynthetic process; P:cellular process; P:lipid metabolic process; F:catalytic activity; F:binding; C:membrane; C:mitochondrion; P:metabolic process	-
gi74111987	PREDICTED: hypothetical protein [Vitis vinifera]	625	20	3.98152e-67	0.923	7	F:catalytic activity; P:carbohydrate metabolic process; P:cellular process; C:plasma membrane; P:nucleobase, nucleoside, nucleotide and nucleic acid metabolic process; F:binding; C:cytosol	EC:4.1.1.35
gi74112044	unnamed protein product [Vitis vinifera]	618	20	2.39411e-69	0.8315	4	F:hydrolase activity; P:nucleobase, nucleoside, nucleotide and nucleic acid metabolic process; P:catabolic process; C:cytosol	EC:3.2.2.3; EC:3.2.2.7; EC:3.2.2.2
gi74112058	TATA-binding protein-associated phosphoprotein, putative [Ricinus communis]	551	20	1.04798e-69	0.89	4	F:transcription factor activity; F:DNA binding; P:transcription; C:nucleoplasm	-
gi74112062	---NA---	606	0			0	-
gi74112100	PREDICTED: hypothetical protein [Vitis vinifera]	608	20	9.80312e-76	0.874	5	P:cellular component organization; P:cellular process; C:plastid; C:membrane; C:thylakoid	-
gi74112522	PREDICTED: hypothetical protein [Vitis vinifera]	508	20	4.07188e-90	0.9175	7	F:binding; P:generation of precursor metabolites and energy; P:photosynthesis; C:membrane; C:thylakoid; P:protein modification process; C:plastid	-
gi74112523	60S ribosomal protein L7a-2 [Arabidopsis thaliana]	527	20	8.09906e-26	0.649	8	C:nucleolus; F:binding; C:membrane; C:vacuole; P:cellular process; C:ribosome; C:cytosol; C:plastid	-
gi74112528	PREDICTED: hypothetical protein [Vitis vinifera]	640	20	1.5867e-67	0.7205	4	C:membrane; F:catalytic activity; C:nucleus; P:metabolic process	EC:1.14.11.0
gi74112542	unnamed protein product [Vitis vinifera]	547	20	2.91108e-48	0.7975	6	F:hydrolase activity; F:transcription regulator activity; F:nucleotide binding; P:multicellular organismal development; C:nucleus; P:transcription	EC:3.6.1.0
gi74112584	---NA---	581	0			0	-
